# Supplementary material for: Physiochemical interaction between osmotic stress and a bacterial exometabolite promotes plant disease
Source: Nat Commun. 2024 May 28;15:4438. doi: 10.1038/s41467-024-48517-5 (PMC11133316; doi:10.1038/s41467-024-48517-5)
Supplement: Supplementary file 4 — Supplementary Data 1 [file 41467_2024_48517_MOESM4_ESM.xlsx]

## Sheet: all_genes_cl
Supplementary Data 1: A. thaliana DEGs in roots and shoots in response to R401 and/or NaCl stress
gene_ID	comparison	baseMean	log2FoldChange	lfcSE	pvalue	padj
AT1G01010	MSWTRoot_vs_MSHKRoot	135.065	8.03912e-07	0.00144269	0.744989	0.99998
AT1G01020	MSWTRoot_vs_MSHKRoot	133.725	9.35266e-08	0.00144269	0.950161	0.99998
AT1G01030	MSWTRoot_vs_MSHKRoot	102.848	-2.66579e-06	0.00144268	0.42166	0.99998
AT1G01040	MSWTRoot_vs_MSHKRoot	186.045	-8.20705e-07	0.00144268	0.788629	0.99998
AT1G01050	MSWTRoot_vs_MSHKRoot	746.197	-4.9405e-06	0.00144261	0.528089	0.99998
AT1G01060	MSWTRoot_vs_MSHKRoot	20.8989	-1.39308e-07	0.00144269	0.883135	0.99998
AT1G01070	MSWTRoot_vs_MSHKRoot	186.993	1.27978e-07	0.00144269	0.945339	0.99998
AT1G01080	MSWTRoot_vs_MSHKRoot	132.789	-8.66074e-07	0.00144269	0.588327	0.99998
AT1G01090	MSWTRoot_vs_MSHKRoot	642.327	-1.37966e-06	0.00144267	0.746419	0.99998
AT1G01100	MSWTRoot_vs_MSHKRoot	1270.66	-2.82512e-06	0.00144268	0.438267	0.99998
AT1G01110	MSWTRoot_vs_MSHKRoot	55.6792	-3.57398e-08	0.00144269	0.961617	0.99998
AT1G01120	MSWTRoot_vs_MSHKRoot	101.656	3.64673e-07	0.00144269	0.779674	0.99998
AT1G01130	MSWTRoot_vs_MSHKRoot	17.2761	-4.03629e-07	0.00144269	0.791806	0.99998
AT1G01140	MSWTRoot_vs_MSHKRoot	334.807	1.5572e-07	0.00144269	0.931306	0.99998
AT1G01160	MSWTRoot_vs_MSHKRoot	419.667	8.32209e-07	0.00144266	0.875325	0.99998
AT1G01170	MSWTRoot_vs_MSHKRoot	434.247	-8.37691e-07	0.00144268	0.793586	0.99998
AT1G01180	MSWTRoot_vs_MSHKRoot	58.0972	1.5442e-07	0.00144269	0.904004	0.99998
AT1G01190	MSWTRoot_vs_MSHKRoot	122.468	-1.95273e-07	0.00144269	0.835828	0.99998
AT1G01200	MSWTRoot_vs_MSHKRoot	13.6386	-1.0478e-07	0.00144269	0.909918	0.99998
AT1G01210	MSWTRoot_vs_MSHKRoot	116.236	-2.42911e-07	0.00144269	0.92388	0.99998
AT1G01220	MSWTRoot_vs_MSHKRoot	58.7173	9.62721e-07	0.00144269	0.543185	0.99998
AT1G01225	MSWTRoot_vs_MSHKRoot	37.4207	4.10201e-07	0.00144269	0.777881	0.99998
AT1G01230	MSWTRoot_vs_MSHKRoot	230.067	4.32952e-07	0.00144269	0.814254	0.99998
AT1G01240	MSWTRoot_vs_MSHKRoot	256.801	3.91668e-07	0.00144269	0.794592	0.99998
AT1G01250	MSWTRoot_vs_MSHKRoot	15.9239	4.6823e-08	0.0014427	0.926157	0.99998
AT1G01260	MSWTRoot_vs_MSHKRoot	138.142	3.04671e-07	0.00144269	0.90241	0.99998
AT1G01290	MSWTRoot_vs_MSHKRoot	123.267	-2.37052e-07	0.00144269	0.855588	0.99998
AT1G01300	MSWTRoot_vs_MSHKRoot	523.18	1.23259e-07	0.00144269	0.927695	0.99998
AT1G01320	MSWTRoot_vs_MSHKRoot	463.211	9.14271e-08	0.00144269	0.958634	0.99998
AT1G01340	MSWTRoot_vs_MSHKRoot	45.4498	2.71555e-07	0.00144269	0.783476	0.99998
AT1G01350	MSWTRoot_vs_MSHKRoot	111.81	-6.89035e-07	0.00144268	0.796822	0.99998
AT1G01360	MSWTRoot_vs_MSHKRoot	177.082	2.63947e-06	0.00144267	0.572051	0.99998
AT1G01370	MSWTRoot_vs_MSHKRoot	24.1616	-2.11341e-07	0.00144269	0.872897	0.99998
AT1G01380	MSWTRoot_vs_MSHKRoot	5.43645	8.5547e-07	0.00144269	0.39806	0.99998
AT1G01390	MSWTRoot_vs_MSHKRoot	18.1302	1.9005e-07	0.00144269	0.722105	0.99998
AT1G01420	MSWTRoot_vs_MSHKRoot	41.9408	-7.40966e-07	0.00144269	0.556686	0.99998
AT1G01430	MSWTRoot_vs_MSHKRoot	221.073	9.97659e-07	0.00144268	0.716188	0.99998
AT1G01440	MSWTRoot_vs_MSHKRoot	118.227	4.91655e-07	0.00144269	0.746995	0.99998
AT1G01448	MSWTRoot_vs_MSHKRoot	184.983	5.32146e-07	0.00144269	0.775387	0.99998
AT1G01450	MSWTRoot_vs_MSHKRoot	110.081	1.80164e-08	0.00144269	0.993513	0.99998
AT1G01470	MSWTRoot_vs_MSHKRoot	2874.2	-7.94861e-07	0.00144269	0.746947	0.99998
AT1G01480	MSWTRoot_vs_MSHKRoot	9.32828	4.85245e-07	0.00144269	0.569733	0.99998
AT1G01490	MSWTRoot_vs_MSHKRoot	262.627	-7.58544e-08	0.00144267	0.984404	0.99998
AT1G01500	MSWTRoot_vs_MSHKRoot	209.251	4.29766e-08	0.00144269	0.980468	0.99998
AT1G01510	MSWTRoot_vs_MSHKRoot	382.736	1.69807e-07	0.00144268	0.953686	0.99998
AT1G01540	MSWTRoot_vs_MSHKRoot	138.075	-2.46989e-07	0.00144269	0.873599	0.99998
AT1G01550	MSWTRoot_vs_MSHKRoot	1141.95	2.15401e-06	0.00144268	0.513315	0.99998
AT1G01560	MSWTRoot_vs_MSHKRoot	18.9803	9.36741e-07	0.00144269	0.503464	0.99998
AT1G01570	MSWTRoot_vs_MSHKRoot	20.0765	4.10554e-07	0.00144269	0.834422	0.99998
AT1G01580	MSWTRoot_vs_MSHKRoot	21.4996	1.5046e-07	0.00144269	0.890843	0.99998
AT1G01600	MSWTRoot_vs_MSHKRoot	31.3157	3.74669e-07	0.00144269	0.78973	0.99998
AT1G01610	MSWTRoot_vs_MSHKRoot	91.6397	-6.10148e-07	0.00144269	0.748074	0.99998
AT1G01620	MSWTRoot_vs_MSHKRoot	1850.41	3.00406e-06	0.00144268	0.369261	0.99998
AT1G01630	MSWTRoot_vs_MSHKRoot	310.304	-2.83488e-06	0.00144266	0.56814	0.99998
AT1G01640	MSWTRoot_vs_MSHKRoot	131.048	2.32699e-07	0.00144269	0.899853	0.99998
AT1G01650	MSWTRoot_vs_MSHKRoot	105.721	6.34256e-07	0.00144269	0.814547	0.99998
AT1G01690	MSWTRoot_vs_MSHKRoot	24.9483	-9.4861e-08	0.00144269	0.939935	0.99998
AT1G01700	MSWTRoot_vs_MSHKRoot	17.6503	3.92887e-07	0.00144269	0.692832	0.99998
AT1G01710	MSWTRoot_vs_MSHKRoot	134.195	-3.05415e-07	0.00144269	0.823058	0.99998
AT1G01720	MSWTRoot_vs_MSHKRoot	758.982	-1.73434e-06	0.00144267	0.673853	0.99998
AT1G01725	MSWTRoot_vs_MSHKRoot	121.363	-3.50118e-06	0.00144268	0.351242	0.99998
AT1G01730	MSWTRoot_vs_MSHKRoot	391.996	4.25576e-07	0.00144267	0.91511	0.99998
AT1G01740	MSWTRoot_vs_MSHKRoot	21.8153	5.75456e-07	0.00144269	0.728173	0.99998
AT1G01750	MSWTRoot_vs_MSHKRoot	24.5765	1.38471e-07	0.00144269	0.907018	0.99998
AT1G01760	MSWTRoot_vs_MSHKRoot	29.987	-2.97989e-07	0.00144269	0.787993	0.99998
AT1G01770	MSWTRoot_vs_MSHKRoot	104.198	4.54074e-07	0.00144268	0.88095	0.99998
AT1G01780	MSWTRoot_vs_MSHKRoot	72.3101	3.06105e-07	0.00144269	0.864745	0.99998
AT1G01790	MSWTRoot_vs_MSHKRoot	540.501	-9.44954e-07	0.00144269	0.601497	0.99998
AT1G01800	MSWTRoot_vs_MSHKRoot	475.044	8.40386e-07	0.00144267	0.848871	0.99998
AT1G01810	MSWTRoot_vs_MSHKRoot	29.0849	8.8956e-09	0.00144269	0.994751	0.99998
AT1G01820	MSWTRoot_vs_MSHKRoot	297.012	-5.18788e-07	0.00144268	0.861384	0.99998
AT1G01830	MSWTRoot_vs_MSHKRoot	113.372	3.98615e-07	0.00144269	0.841589	0.99998
AT1G01840	MSWTRoot_vs_MSHKRoot	34.1874	1.93451e-07	0.00144269	0.900694	0.99998
AT1G01860	MSWTRoot_vs_MSHKRoot	51.273	1.69475e-07	0.00144269	0.888015	0.99998
AT1G01900	MSWTRoot_vs_MSHKRoot	31.2414	-1.79548e-06	0.00144269	0.113816	0.99998
AT1G01910	MSWTRoot_vs_MSHKRoot	589.646	5.33984e-07	0.00144268	0.853554	0.99998
AT1G01920	MSWTRoot_vs_MSHKRoot	142.389	-1.30242e-06	0.00144269	0.614217	0.99998
AT1G01930	MSWTRoot_vs_MSHKRoot	52.2103	-2.09887e-07	0.00144269	0.859972	0.99998
AT1G01940	MSWTRoot_vs_MSHKRoot	182.216	-9.95892e-07	0.00144268	0.746037	0.99998
AT1G01950	MSWTRoot_vs_MSHKRoot	125.299	5.6901e-07	0.00144269	0.826596	0.99998
AT1G01960	MSWTRoot_vs_MSHKRoot	201.217	1.61545e-06	0.00144268	0.587378	0.99998
AT1G01970	MSWTRoot_vs_MSHKRoot	132.857	-1.67004e-07	0.00144269	0.928717	0.99998
AT1G01990	MSWTRoot_vs_MSHKRoot	355.697	-8.73962e-07	0.00144268	0.775463	0.99998
AT1G02000	MSWTRoot_vs_MSHKRoot	121.833	3.59868e-07	0.00144269	0.788662	0.99998
AT1G02010	MSWTRoot_vs_MSHKRoot	56.5884	-1.29433e-06	0.00144269	0.38134	0.99998
AT1G02020	MSWTRoot_vs_MSHKRoot	102.941	1.67321e-07	0.00144269	0.908842	0.99998
AT1G02050	MSWTRoot_vs_MSHKRoot	31.6456	4.94331e-07	0.00144269	0.693006	0.99998
AT1G02060	MSWTRoot_vs_MSHKRoot	44.492	4.38579e-07	0.00144269	0.739737	0.99998
AT1G02070	MSWTRoot_vs_MSHKRoot	5.45622	-8.75113e-07	0.00144269	0.493495	0.99998
AT1G02080	MSWTRoot_vs_MSHKRoot	176.613	2.9792e-06	0.00144267	0.457697	0.99998
AT1G02090	MSWTRoot_vs_MSHKRoot	285.101	1.43042e-06	0.00144268	0.685971	0.99998
AT1G02100	MSWTRoot_vs_MSHKRoot	699.264	8.38644e-07	0.00144267	0.858206	0.99998
AT1G02110	MSWTRoot_vs_MSHKRoot	169.182	-5.58817e-08	0.00144269	0.961301	0.99998
AT1G02120	MSWTRoot_vs_MSHKRoot	351.53	-1.45911e-06	0.00144267	0.729511	0.99998
AT1G02130	MSWTRoot_vs_MSHKRoot	292.963	1.99167e-06	0.00144267	0.672252	0.99998
AT1G02140	MSWTRoot_vs_MSHKRoot	1739.15	-3.24993e-06	0.00144261	0.684195	0.99998
AT1G02145	MSWTRoot_vs_MSHKRoot	125.924	-2.13612e-07	0.00144269	0.890139	0.99998
AT1G02150	MSWTRoot_vs_MSHKRoot	588.477	2.53704e-08	0.00144269	0.982994	0.99998
AT1G02160	MSWTRoot_vs_MSHKRoot	250.74	-6.02843e-08	0.00144269	0.960433	0.99998
AT1G02170	MSWTRoot_vs_MSHKRoot	192.042	1.13045e-06	0.00144268	0.710894	0.99998
AT1G02180	MSWTRoot_vs_MSHKRoot	37.302	-1.48829e-06	0.00144268	0.590286	0.99998
AT1G02205	MSWTRoot_vs_MSHKRoot	308.308	-3.37922e-06	0.00144269	0.0255865	0.99998
AT1G02220	MSWTRoot_vs_MSHKRoot	381.391	1.33068e-06	0.00144269	0.599805	0.99998
AT1G02230	MSWTRoot_vs_MSHKRoot	28.3276	9.72947e-07	0.00144269	0.477915	0.99998
AT1G02260	MSWTRoot_vs_MSHKRoot	106.996	-2.89753e-07	0.00144269	0.828782	0.99998
AT1G02270	MSWTRoot_vs_MSHKRoot	128.625	1.2999e-07	0.00144269	0.941828	0.99998
AT1G02280	MSWTRoot_vs_MSHKRoot	268.714	-4.70949e-07	0.00144269	0.738201	0.99998
AT1G02290	MSWTRoot_vs_MSHKRoot	34.1125	-8.61061e-08	0.00144269	0.939742	0.99998
AT1G02300	MSWTRoot_vs_MSHKRoot	129.085	-1.11485e-06	0.00144269	0.480384	0.99998
AT1G02305	MSWTRoot_vs_MSHKRoot	466.158	-1.06583e-07	0.00144269	0.937799	0.99998
AT1G02310	MSWTRoot_vs_MSHKRoot	16.3365	7.03897e-08	0.00144269	0.963277	0.99998
AT1G02330	MSWTRoot_vs_MSHKRoot	172.394	-1.57631e-06	0.00144268	0.666889	0.99998
AT1G02335	MSWTRoot_vs_MSHKRoot	148.928	1.78481e-07	0.00144269	0.889648	0.99998
AT1G02340	MSWTRoot_vs_MSHKRoot	88.2636	7.48176e-08	0.00144269	0.949688	0.99998
AT1G02350	MSWTRoot_vs_MSHKRoot	29.269	6.11593e-07	0.00144269	0.730056	0.99998
AT1G02360	MSWTRoot_vs_MSHKRoot	39.6826	1.16077e-07	0.00144269	0.950788	0.99998
AT1G02370	MSWTRoot_vs_MSHKRoot	72.1482	6.73448e-07	0.00144269	0.581004	0.99998
AT1G02380	MSWTRoot_vs_MSHKRoot	15.5761	3.08038e-06	0.00144269	0.0294514	0.99998
AT1G02390	MSWTRoot_vs_MSHKRoot	59.0236	-3.10243e-07	0.00144269	0.762503	0.99998
AT1G02400	MSWTRoot_vs_MSHKRoot	31.7733	7.48895e-10	0.00144269	0.993706	0.99998
AT1G02405	MSWTRoot_vs_MSHKRoot	3.77446	-6.72981e-07	0.00144269	0.220519	0.99998
AT1G02410	MSWTRoot_vs_MSHKRoot	185.29	4.04161e-06	0.00144268	0.221906	0.99998
AT1G02420	MSWTRoot_vs_MSHKRoot	26.733	-1.77665e-08	0.00144269	0.987107	0.99998
AT1G02430	MSWTRoot_vs_MSHKRoot	23.0346	1.53491e-07	0.00144269	0.911897	0.99998
AT1G02440	MSWTRoot_vs_MSHKRoot	6.20347	1.38273e-07	0.00144269	0.90481	0.99998
AT1G02450	MSWTRoot_vs_MSHKRoot	9.70766	-4.99376e-08	0.00144269	0.94675	0.99998
AT1G02460	MSWTRoot_vs_MSHKRoot	22.7983	7.35341e-07	0.00144269	0.333958	0.99998
AT1G02470	MSWTRoot_vs_MSHKRoot	6.76413	-4.7936e-07	0.00144269	0.442463	0.99998
AT1G02475	MSWTRoot_vs_MSHKRoot	206.279	-1.24289e-06	0.00144269	0.495222	0.99998
AT1G02490	MSWTRoot_vs_MSHKRoot	0.661886	2.88324e-07	0.00144269	0.491009	0.99998
AT1G02500	MSWTRoot_vs_MSHKRoot	6001.21	2.40702e-06	0.00144265	0.663487	0.99998
AT1G02520	MSWTRoot_vs_MSHKRoot	161.843	1.95941e-07	0.00144269	0.869453	0.99998
AT1G02560	MSWTRoot_vs_MSHKRoot	786.44	-7.44189e-07	0.00144269	0.692107	0.99998
AT1G02610	MSWTRoot_vs_MSHKRoot	110.7	1.34654e-07	0.00144269	0.896409	0.99998
AT1G02620	MSWTRoot_vs_MSHKRoot	8.23031	-4.19351e-07	0.00144269	0.474684	0.99998
AT1G02640	MSWTRoot_vs_MSHKRoot	41.3085	-4.50006e-07	0.00144269	0.733317	0.99998
AT1G02660	MSWTRoot_vs_MSHKRoot	149.678	-1.25753e-07	0.00144269	0.941587	0.99998
AT1G02680	MSWTRoot_vs_MSHKRoot	155.412	2.71028e-07	0.00144268	0.933237	0.99998
AT1G02690	MSWTRoot_vs_MSHKRoot	64.7647	-5.1825e-07	0.00144269	0.764116	0.99998
AT1G02700	MSWTRoot_vs_MSHKRoot	10.0308	2.18554e-06	0.0014427	0.0028003	0.99998
AT1G02710	MSWTRoot_vs_MSHKRoot	18.4845	-6.45294e-07	0.00144269	0.4744	0.99998
AT1G02720	MSWTRoot_vs_MSHKRoot	92.7372	5.47542e-07	0.00144268	0.872978	0.99998
AT1G02730	MSWTRoot_vs_MSHKRoot	84.8682	-1.76186e-06	0.00144269	0.453027	0.99998
AT1G02740	MSWTRoot_vs_MSHKRoot	82.0524	5.67355e-07	0.00144269	0.732769	0.99998
AT1G02750	MSWTRoot_vs_MSHKRoot	105.564	1.90722e-07	0.00144269	0.890933	0.99998
AT1G02780	MSWTRoot_vs_MSHKRoot	3092.76	-1.22346e-06	0.00144268	0.713167	0.99998
AT1G02810	MSWTRoot_vs_MSHKRoot	41.2281	-2.92992e-07	0.00144269	0.785483	0.99998
AT1G02816	MSWTRoot_vs_MSHKRoot	174.285	-7.38121e-08	0.00144269	0.944947	0.99998
AT1G02820	MSWTRoot_vs_MSHKRoot	4.86254	3.40285e-07	0.00144269	0.560742	0.99998
AT1G02840	MSWTRoot_vs_MSHKRoot	359.851	-1.50411e-07	0.00144269	0.929251	0.99998
AT1G02850	MSWTRoot_vs_MSHKRoot	752.373	-3.54969e-08	0.00144268	0.986502	0.99998
AT1G02860	MSWTRoot_vs_MSHKRoot	161.024	1.82083e-06	0.00144269	0.730642	0.99998
AT1G02870	MSWTRoot_vs_MSHKRoot	76.4898	-4.41356e-07	0.00144269	0.783298	0.99998
AT1G02880	MSWTRoot_vs_MSHKRoot	209.012	2.38766e-06	0.00144267	0.606695	0.99998
AT1G02890	MSWTRoot_vs_MSHKRoot	62.1294	-1.81021e-06	0.00144268	0.626489	0.99998
AT1G02900	MSWTRoot_vs_MSHKRoot	335.506	4.06092e-07	0.00144269	0.849244	0.99998
AT1G02910	MSWTRoot_vs_MSHKRoot	193.161	-1.70787e-06	0.00144269	0.452902	0.99998
AT1G02920	MSWTRoot_vs_MSHKRoot	584.269	3.41452e-06	0.00144269	0.148406	0.99998
AT1G02930	MSWTRoot_vs_MSHKRoot	326.317	3.15373e-06	0.00144269	0.104341	0.99998
AT1G02940	MSWTRoot_vs_MSHKRoot	10.6209	3.15457e-07	0.00144269	0.545677	0.99998
AT1G02950	MSWTRoot_vs_MSHKRoot	53.3556	2.99727e-07	0.00144269	0.858189	0.99998
AT1G02952	MSWTRoot_vs_MSHKRoot	36.5369	8.27867e-08	0.00144269	0.958888	0.99998
AT1G02960	MSWTRoot_vs_MSHKRoot	181.346	-1.84342e-06	0.00144268	0.583498	0.99998
AT1G02970	MSWTRoot_vs_MSHKRoot	23.9422	-2.04306e-07	0.00144269	0.831994	0.99998
AT1G02990	MSWTRoot_vs_MSHKRoot	72.3231	-7.43444e-09	0.00144269	0.991203	0.99998
AT1G03000	MSWTRoot_vs_MSHKRoot	69.82	-4.38465e-07	0.00144269	0.776485	0.99998
AT1G03020	MSWTRoot_vs_MSHKRoot	2.97434	-9.34743e-07	0.00144269	0.218728	0.99998
AT1G03030	MSWTRoot_vs_MSHKRoot	88.7987	-1.83941e-07	0.00144269	0.895694	0.99998
AT1G03040	MSWTRoot_vs_MSHKRoot	213.497	1.58798e-07	0.00144269	0.92382	0.99998
AT1G03055	MSWTRoot_vs_MSHKRoot	15.4751	-6.10443e-07	0.00144269	0.343932	0.99998
AT1G03060	MSWTRoot_vs_MSHKRoot	82.152	9.47966e-09	0.00144269	0.998815	0.99998
AT1G03070	MSWTRoot_vs_MSHKRoot	6.5458	-1.34483e-07	0.00144269	0.844677	0.99998
AT1G03080	MSWTRoot_vs_MSHKRoot	391.052	9.61813e-07	0.00144268	0.735504	0.99998
AT1G03090	MSWTRoot_vs_MSHKRoot	193.906	1.14503e-06	0.00144269	0.497408	0.99998
AT1G03100	MSWTRoot_vs_MSHKRoot	30.2671	1.49766e-06	0.00144269	0.413182	0.99998
AT1G03106	MSWTRoot_vs_MSHKRoot	32.2757	-9.51454e-07	0.00144269	0.414425	0.99998
AT1G03110	MSWTRoot_vs_MSHKRoot	91.1072	-1.32316e-06	0.00144269	0.589218	0.99998
AT1G03130	MSWTRoot_vs_MSHKRoot	10797.1	-4.98317e-07	0.00144269	0.610935	0.99998
AT1G03140	MSWTRoot_vs_MSHKRoot	230.909	-3.28679e-07	0.00144267	0.940844	0.99998
AT1G03150	MSWTRoot_vs_MSHKRoot	173.7	-1.96454e-06	0.00144266	0.693075	0.99998
AT1G03160	MSWTRoot_vs_MSHKRoot	300.125	3.12315e-08	0.00144269	0.981411	0.99998
AT1G03180	MSWTRoot_vs_MSHKRoot	21.8262	-6.45126e-07	0.00144269	0.691002	0.99998
AT1G03190	MSWTRoot_vs_MSHKRoot	42.8684	5.61739e-07	0.00144269	0.648386	0.99998
AT1G03200	MSWTRoot_vs_MSHKRoot	7.35701	1.32146e-07	0.00144269	0.9413	0.99998
AT1G03210	MSWTRoot_vs_MSHKRoot	323.076	7.51086e-07	0.00144267	0.860376	0.99998
AT1G03220	MSWTRoot_vs_MSHKRoot	1099.77	1.72087e-06	0.00144268	0.577525	0.99998
AT1G03230	MSWTRoot_vs_MSHKRoot	132.537	-1.55631e-06	0.00144268	0.58857	0.99998
AT1G03250	MSWTRoot_vs_MSHKRoot	116.239	-2.75847e-06	0.00144268	0.405144	0.99998
AT1G03260	MSWTRoot_vs_MSHKRoot	89.833	8.51471e-08	0.00144269	0.95706	0.99998
AT1G03270	MSWTRoot_vs_MSHKRoot	19.4274	2.58048e-07	0.00144269	0.820197	0.99998
AT1G03280	MSWTRoot_vs_MSHKRoot	151.812	4.10734e-07	0.00144269	0.765341	0.99998
AT1G03290	MSWTRoot_vs_MSHKRoot	152.056	2.79186e-07	0.00144269	0.846652	0.99998
AT1G03300	MSWTRoot_vs_MSHKRoot	16.5977	-6.01202e-07	0.00144269	0.50868	0.99998
AT1G03310	MSWTRoot_vs_MSHKRoot	159.382	-8.9248e-08	0.00144269	0.966927	0.99998
AT1G03330	MSWTRoot_vs_MSHKRoot	178.911	-7.36926e-07	0.00144268	0.805758	0.99998
AT1G03340	MSWTRoot_vs_MSHKRoot	24.6423	-4.24556e-08	0.00144269	0.973079	0.99998
AT1G03350	MSWTRoot_vs_MSHKRoot	243.924	7.03224e-07	0.00144268	0.834233	0.99998
AT1G03360	MSWTRoot_vs_MSHKRoot	69.4295	-1.27071e-08	0.00144269	0.977361	0.99998
AT1G03365	MSWTRoot_vs_MSHKRoot	109.156	2.98857e-07	0.00144269	0.830296	0.99998
AT1G03370	MSWTRoot_vs_MSHKRoot	128.19	4.76721e-07	0.00144269	0.712934	0.99998
AT1G03380	MSWTRoot_vs_MSHKRoot	328.786	8.3857e-07	0.00144268	0.774385	0.99998
AT1G03400	MSWTRoot_vs_MSHKRoot	65.2907	1.47304e-06	0.00144269	0.461722	0.99998
AT1G03410	MSWTRoot_vs_MSHKRoot	269.803	-1.28507e-06	0.00144268	0.6533	0.99998
AT1G03420,1	MSWTRoot_vs_MSHKRoot	245.706	-1.3932e-06	0.00144268	0.621075	0.99998
AT1G03430	MSWTRoot_vs_MSHKRoot	53.9873	-2.15235e-07	0.00144269	0.900481	0.99998
AT1G03440	MSWTRoot_vs_MSHKRoot	101.543	5.94104e-07	0.00144269	0.69124	0.99998
AT1G03457	MSWTRoot_vs_MSHKRoot	82.168	7.28854e-08	0.00144269	0.955694	0.99998
AT1G03470	MSWTRoot_vs_MSHKRoot	18.9763	1.22646e-06	0.00144269	0.471548	0.99998
AT1G03475	MSWTRoot_vs_MSHKRoot	359.287	-6.90305e-07	0.00144269	0.760509	0.99998
AT1G03495	MSWTRoot_vs_MSHKRoot	24.2104	-5.5692e-07	0.00144269	0.75662	0.99998
AT1G03502	MSWTRoot_vs_MSHKRoot	3.32534	6.83515e-07	0.00144269	0.538335	0.99998
AT1G03506	MSWTRoot_vs_MSHKRoot	2.51856	-2.66422e-07	0.00144269	0.73804	0.99998
AT1G03510	MSWTRoot_vs_MSHKRoot	8.00227	-1.24494e-06	0.00144269	0.434556	0.99998
AT1G03520	MSWTRoot_vs_MSHKRoot	29.6391	-5.34026e-07	0.00144269	0.684867	0.99998
AT1G03530	MSWTRoot_vs_MSHKRoot	99.3237	2.93785e-07	0.00144269	0.85052	0.99998
AT1G03550	MSWTRoot_vs_MSHKRoot	65.6127	-1.3163e-06	0.00144268	0.681335	0.99998
AT1G03545	MSWTRoot_vs_MSHKRoot	43.7195	-4.33935e-07	0.00144269	0.808885	0.99998
AT1G03560	MSWTRoot_vs_MSHKRoot	41.8532	-3.33992e-07	0.00144269	0.863039	0.99998
AT1G03580	MSWTRoot_vs_MSHKRoot	8.15572	5.07664e-07	0.00144269	0.63151	0.99998
AT1G03590	MSWTRoot_vs_MSHKRoot	141.673	3.42884e-06	0.00144268	0.341911	0.99998
AT1G03600	MSWTRoot_vs_MSHKRoot	863.2	-3.09314e-07	0.00144269	0.846569	0.99998
AT1G03610	MSWTRoot_vs_MSHKRoot	277.129	2.9495e-07	0.00144269	0.862775	0.99998
AT1G03620	MSWTRoot_vs_MSHKRoot	34.6231	2.53975e-07	0.00144269	0.815326	0.99998
AT1G03630	MSWTRoot_vs_MSHKRoot	2417.15	-2.50697e-07	0.00144269	0.810283	0.99998
AT1G03650	MSWTRoot_vs_MSHKRoot	29.2791	-2.30801e-07	0.00144269	0.84981	0.99998
AT1G03660	MSWTRoot_vs_MSHKRoot	2.79083	1.0172e-06	0.00144269	0.273321	0.99998
AT1G03680	MSWTRoot_vs_MSHKRoot	3132.88	-2.5006e-06	0.00144268	0.432954	0.99998
AT1G03687	MSWTRoot_vs_MSHKRoot	75.822	-2.12888e-07	0.00144269	0.857506	0.99998
AT1G03700	MSWTRoot_vs_MSHKRoot	7.10609	9.84606e-08	0.00144269	0.886252	0.99998
AT1G03730	MSWTRoot_vs_MSHKRoot	157.37	7.26763e-07	0.00144269	0.774493	0.99998
AT1G03740	MSWTRoot_vs_MSHKRoot	179.286	7.65822e-07	0.00144269	0.65109	0.99998
AT1G03750	MSWTRoot_vs_MSHKRoot	58.3908	6.47713e-07	0.00144269	0.763853	0.99998
AT1G03760	MSWTRoot_vs_MSHKRoot	41.2642	1.29599e-07	0.00144269	0.925498	0.99998
AT1G03770	MSWTRoot_vs_MSHKRoot	34.4517	3.0237e-07	0.00144269	0.805581	0.99998
AT1G03780	MSWTRoot_vs_MSHKRoot	98.9507	3.25164e-07	0.00144269	0.793701	0.99998
AT1G03800	MSWTRoot_vs_MSHKRoot	8.39311	3.01936e-07	0.00144269	0.686324	0.99998
AT1G03820	MSWTRoot_vs_MSHKRoot	249.779	1.2911e-07	0.00144269	0.946991	0.99998
AT1G03830	MSWTRoot_vs_MSHKRoot	64.4294	3.62767e-07	0.00144269	0.810074	0.99998
AT1G03840	MSWTRoot_vs_MSHKRoot	25.1569	6.11721e-07	0.00144269	0.700164	0.99998
AT1G03850	MSWTRoot_vs_MSHKRoot	193.354	-7.31847e-07	0.00144268	0.80853	0.99998
AT1G03860	MSWTRoot_vs_MSHKRoot	433.349	-3.14666e-07	0.00144269	0.85064	0.99998
AT1G03870	MSWTRoot_vs_MSHKRoot	132.583	5.81058e-07	0.00144269	0.674517	0.99998
AT1G03900	MSWTRoot_vs_MSHKRoot	361.795	1.41419e-07	0.00144267	0.97485	0.99998
AT1G03905	MSWTRoot_vs_MSHKRoot	41.5003	-1.15162e-07	0.00144269	0.895928	0.99998
AT1G03910	MSWTRoot_vs_MSHKRoot	246.598	1.77723e-07	0.00144269	0.912874	0.99998
AT1G03920	MSWTRoot_vs_MSHKRoot	28.1812	-1.65229e-07	0.00144269	0.87927	0.99998
AT1G03930	MSWTRoot_vs_MSHKRoot	159.69	-2.12573e-06	0.00144268	0.57105	0.99998
AT1G03935	MSWTRoot_vs_MSHKRoot	7.93167	-3.14373e-08	0.00144269	0.974231	0.99998
AT1G03940	MSWTRoot_vs_MSHKRoot	32.4316	-9.10205e-07	0.00144269	0.537659	0.99998
AT1G03950	MSWTRoot_vs_MSHKRoot	70.3562	-6.58213e-08	0.00144269	0.967562	0.99998
AT1G03960	MSWTRoot_vs_MSHKRoot	73.0394	-1.05721e-06	0.00144269	0.540882	0.99998
AT1G03970	MSWTRoot_vs_MSHKRoot	165.197	-4.07187e-07	0.00144268	0.892104	0.99998
AT1G03980	MSWTRoot_vs_MSHKRoot	119.553	-6.21663e-07	0.00144268	0.842098	0.99998
AT1G04000	MSWTRoot_vs_MSHKRoot	41.615	6.21829e-07	0.00144269	0.705745	0.99998
AT1G04010	MSWTRoot_vs_MSHKRoot	30.0577	-2.48656e-07	0.00144269	0.862049	0.99998
AT1G04020	MSWTRoot_vs_MSHKRoot	21.2517	2.87745e-07	0.00144269	0.802881	0.99998
AT1G04030	MSWTRoot_vs_MSHKRoot	220.909	8.84293e-07	0.00144268	0.805061	0.99998
AT1G04040	MSWTRoot_vs_MSHKRoot	432.566	5.0825e-07	0.00144268	0.873243	0.99998
AT1G04050	MSWTRoot_vs_MSHKRoot	18.3831	-7.68639e-08	0.00144269	0.950589	0.99998
AT1G04070	MSWTRoot_vs_MSHKRoot	39.4905	4.43992e-07	0.00144269	0.851068	0.99998
AT1G04080	MSWTRoot_vs_MSHKRoot	398.232	-5.22763e-07	0.00144269	0.812644	0.99998
AT1G04100	MSWTRoot_vs_MSHKRoot	49.7747	-1.25925e-07	0.00144269	0.9313	0.99998
AT1G04110	MSWTRoot_vs_MSHKRoot	29.75	-1.382e-07	0.0014427	0.921523	0.99998
AT1G04120	MSWTRoot_vs_MSHKRoot	254.055	6.73433e-07	0.00144269	0.691163	0.99998
AT1G04130	MSWTRoot_vs_MSHKRoot	48.8179	-6.97928e-07	0.00144269	0.731581	0.99998
AT1G04140	MSWTRoot_vs_MSHKRoot	447.36	5.66276e-06	0.00144266	0.27507	0.99998
AT1G04170	MSWTRoot_vs_MSHKRoot	203.607	-2.84649e-07	0.00144269	0.881245	0.99998
AT1G04180	MSWTRoot_vs_MSHKRoot	21.119	1.1268e-07	0.00144269	0.90782	0.99998
AT1G04190	MSWTRoot_vs_MSHKRoot	284.618	-1.58777e-06	0.00144268	0.653298	0.99998
AT1G04200	MSWTRoot_vs_MSHKRoot	125.16	3.23511e-07	0.00144269	0.840137	0.99998
AT1G04210	MSWTRoot_vs_MSHKRoot	156.845	9.7453e-07	0.00144267	0.828299	0.99998
AT1G04220	MSWTRoot_vs_MSHKRoot	103.381	-1.24971e-06	0.00144269	0.62105	0.99998
AT1G04230	MSWTRoot_vs_MSHKRoot	77.5709	1.42718e-07	0.00144269	0.945654	0.99998
AT1G04240	MSWTRoot_vs_MSHKRoot	167.372	2.6914e-07	0.00144269	NA	NA
AT1G04250	MSWTRoot_vs_MSHKRoot	312.272	-3.4026e-08	0.00144269	0.974929	0.99998
AT1G04260	MSWTRoot_vs_MSHKRoot	76.6204	-8.08602e-07	0.00144269	0.538694	0.99998
AT1G04270	MSWTRoot_vs_MSHKRoot	819.89	-2.05675e-06	0.00144268	0.534533	0.99998
AT1G04280	MSWTRoot_vs_MSHKRoot	364.912	1.64876e-07	0.00144269	0.901269	0.99998
AT1G04290	MSWTRoot_vs_MSHKRoot	179.976	-2.86515e-06	0.00144268	0.381489	0.99998
AT1G04295	MSWTRoot_vs_MSHKRoot	150.91	-2.88491e-06	0.00144268	0.389447	0.99998
AT1G04300	MSWTRoot_vs_MSHKRoot	265.36	8.95846e-07	0.00144269	0.735624	0.99998
AT1G04310	MSWTRoot_vs_MSHKRoot	22.8525	9.38075e-07	0.00144269	0.552131	0.99998
AT1G04330	MSWTRoot_vs_MSHKRoot	17.0389	-5.48173e-07	0.00144269	0.591641	0.99998
AT1G04340	MSWTRoot_vs_MSHKRoot	176.655	-1.60673e-07	0.00144269	0.891814	0.99998
AT1G04350	MSWTRoot_vs_MSHKRoot	256.051	4.3595e-08	0.00144269	0.954611	0.99998
AT1G04360	MSWTRoot_vs_MSHKRoot	31.0031	2.77368e-07	0.00144269	0.829241	0.99998
AT1G04390	MSWTRoot_vs_MSHKRoot	40.8619	4.28456e-07	0.00144269	0.742938	0.99998
AT1G04400	MSWTRoot_vs_MSHKRoot	501.939	1.34367e-07	0.00144269	0.933061	0.99998
AT1G04410	MSWTRoot_vs_MSHKRoot	2790.46	2.94411e-06	0.00144265	0.62025	0.99998
AT1G04420	MSWTRoot_vs_MSHKRoot	1380.37	-1.70149e-06	0.00144269	0.473434	0.99998
AT1G04425	MSWTRoot_vs_MSHKRoot	12.9715	-3.15757e-06	0.00144269	0.086201	0.99998
AT1G04430	MSWTRoot_vs_MSHKRoot	415.748	7.44503e-07	0.00144266	0.87608	0.99998
AT1G04440	MSWTRoot_vs_MSHKRoot	446.38	2.3711e-06	0.00144268	0.420211	0.99998
AT1G04480	MSWTRoot_vs_MSHKRoot	387.086	-2.2064e-06	0.00144268	0.478668	0.99998
AT1G04490	MSWTRoot_vs_MSHKRoot	27.5745	-2.08355e-07	0.00144269	0.823003	0.99998
AT1G04510	MSWTRoot_vs_MSHKRoot	122.136	-6.15845e-08	0.00144269	0.962975	0.99998
AT1G04520	MSWTRoot_vs_MSHKRoot	65.5153	-2.50033e-07	0.00144269	0.915036	0.99998
AT1G04530	MSWTRoot_vs_MSHKRoot	220.125	-1.49683e-08	0.00144269	0.992084	0.99998
AT1G04550	MSWTRoot_vs_MSHKRoot	74.8949	-2.79238e-07	0.00144269	0.886344	0.99998
AT1G04555	MSWTRoot_vs_MSHKRoot	70.7592	5.30733e-07	0.00144268	0.869447	0.99998
AT1G04560	MSWTRoot_vs_MSHKRoot	15.2519	-2.9439e-07	0.00144269	0.413256	0.99998
AT1G04570	MSWTRoot_vs_MSHKRoot	23.0833	1.97024e-07	0.00144269	0.884256	0.99998
AT1G04590	MSWTRoot_vs_MSHKRoot	108.639	-1.95124e-06	0.00144268	0.525072	0.99998
AT1G04610	MSWTRoot_vs_MSHKRoot	23.9682	-3.03989e-07	0.00144269	0.736346	0.99998
AT1G04620	MSWTRoot_vs_MSHKRoot	54.1013	-3.73218e-07	0.00144269	NA	NA
AT1G04625	MSWTRoot_vs_MSHKRoot	39.3788	2.88591e-07	0.00144268	0.925764	0.99998
AT1G04630	MSWTRoot_vs_MSHKRoot	172.89	-2.65852e-06	0.00144267	0.517366	0.99998
AT1G04635	MSWTRoot_vs_MSHKRoot	9.75781	-8.18976e-07	0.00144269	0.351348	0.99998
AT1G04640	MSWTRoot_vs_MSHKRoot	79.0586	6.52465e-08	0.00144269	0.957529	0.99998
AT1G04650	MSWTRoot_vs_MSHKRoot	17.3331	-2.87047e-07	0.00144269	0.798481	0.99998
AT1G04680	MSWTRoot_vs_MSHKRoot	351.465	4.30775e-07	0.00144269	0.865322	0.99998
AT1G04690	MSWTRoot_vs_MSHKRoot	457.828	4.3219e-07	0.00144269	0.819739	0.99998
AT1G04710	MSWTRoot_vs_MSHKRoot	109.718	3.14739e-07	0.00144269	0.88621	0.99998
AT1G04730	MSWTRoot_vs_MSHKRoot	20.9565	-1.84284e-08	0.00144269	0.979693	0.99998
AT1G04750	MSWTRoot_vs_MSHKRoot	589.348	-4.9609e-08	0.00144268	0.982913	0.99998
AT1G04760	MSWTRoot_vs_MSHKRoot	9.26591	6.19701e-09	0.00144269	0.999039	0.99998
AT1G04770	MSWTRoot_vs_MSHKRoot	416.815	-1.69661e-06	0.00144269	0.492404	0.99998
AT1G04778	MSWTRoot_vs_MSHKRoot	4.31788	-2.51134e-07	0.00144269	0.659015	0.99998
AT1G04780	MSWTRoot_vs_MSHKRoot	244.519	7.60336e-07	0.00144265	0.890502	0.99998
AT1G04790	MSWTRoot_vs_MSHKRoot	174.733	9.29215e-07	0.00144268	0.756836	0.99998
AT1G04800	MSWTRoot_vs_MSHKRoot	321.211	1.10178e-06	0.00144269	0.229657	0.99998
AT1G04810	MSWTRoot_vs_MSHKRoot	332.982	1.98291e-08	0.00144267	0.998481	0.99998
AT1G04820	MSWTRoot_vs_MSHKRoot	2053.59	8.48324e-08	0.00144268	0.983132	0.99998
AT1G04830	MSWTRoot_vs_MSHKRoot	76.7096	-2.39841e-07	0.00144269	0.870025	0.99998
AT1G04840	MSWTRoot_vs_MSHKRoot	14.3177	1.46445e-06	0.00144269	0.325123	0.99998
AT1G04850	MSWTRoot_vs_MSHKRoot	742.737	-7.56316e-07	0.00144265	0.891318	0.99998
AT1G04860	MSWTRoot_vs_MSHKRoot	144.162	-2.03885e-07	0.00144269	0.913991	0.99998
AT1G04870	MSWTRoot_vs_MSHKRoot	254.34	-2.71214e-07	0.00144269	0.903629	0.99998
AT1G04900	MSWTRoot_vs_MSHKRoot	73.5813	1.41656e-06	0.00144269	0.594549	0.99998
AT1G04910	MSWTRoot_vs_MSHKRoot	120.016	-6.49633e-07	0.00144268	0.817078	0.99998
AT1G04930	MSWTRoot_vs_MSHKRoot	21.8935	-1.18916e-07	0.00144269	0.933179	0.99998
AT1G04945	MSWTRoot_vs_MSHKRoot	872.475	-2.31111e-07	0.00144267	0.95887	0.99998
AT1G04940	MSWTRoot_vs_MSHKRoot	922.581	2.64673e-07	0.00144267	0.951916	0.99998
AT1G04950	MSWTRoot_vs_MSHKRoot	168.524	2.96308e-07	0.00144268	0.918988	0.99998
AT1G04960	MSWTRoot_vs_MSHKRoot	282.189	1.50073e-06	0.00144268	0.654056	0.99998
AT1G04970	MSWTRoot_vs_MSHKRoot	251.38	9.75355e-08	0.00144269	0.943852	0.99998
AT1G04980	MSWTRoot_vs_MSHKRoot	158.755	3.27265e-08	0.00144269	0.988598	0.99998
AT1G04985	MSWTRoot_vs_MSHKRoot	276.73	6.3348e-07	0.00144268	0.826975	0.99998
AT1G04990	MSWTRoot_vs_MSHKRoot	237.22	1.58032e-06	0.00144268	0.63729	0.99998
AT1G05000	MSWTRoot_vs_MSHKRoot	58.1705	-3.91849e-07	0.00144269	0.794121	0.99998
AT1G05010	MSWTRoot_vs_MSHKRoot	541.734	-4.84579e-07	0.00144269	0.829351	0.99998
AT1G05030	MSWTRoot_vs_MSHKRoot	39.3049	-4.92498e-07	0.00144269	0.671639	0.99998
AT1G05055	MSWTRoot_vs_MSHKRoot	121.449	1.16961e-07	0.00144269	0.93174	0.99998
AT1G05060	MSWTRoot_vs_MSHKRoot	164.878	3.44982e-07	0.00144269	0.794935	0.99998
AT1G05065	MSWTRoot_vs_MSHKRoot	13.3605	-2.42168e-08	0.00144269	0.982828	0.99998
AT1G05070	MSWTRoot_vs_MSHKRoot	224.304	-3.59844e-07	0.00144268	0.901149	0.99998
AT1G05090	MSWTRoot_vs_MSHKRoot	163.399	2.49088e-08	0.00144269	0.99059	0.99998
AT1G05100	MSWTRoot_vs_MSHKRoot	39.062	-2.85758e-08	0.00144269	0.980672	0.99998
AT1G05120	MSWTRoot_vs_MSHKRoot	166.756	8.96473e-08	0.00144269	0.963123	0.99998
AT1G05135	MSWTRoot_vs_MSHKRoot	85.4626	9.17562e-07	0.00144269	0.588562	0.99998
AT1G05140	MSWTRoot_vs_MSHKRoot	99.4562	3.85184e-07	0.00144269	0.73895	0.99998
AT1G05150	MSWTRoot_vs_MSHKRoot	153.42	3.52263e-07	0.00144269	0.807824	0.99998
AT1G05160	MSWTRoot_vs_MSHKRoot	76.9192	-7.88714e-08	0.00144269	0.959948	0.99998
AT1G05170	MSWTRoot_vs_MSHKRoot	108.726	2.37074e-07	0.00144269	0.924709	0.99998
AT1G05180	MSWTRoot_vs_MSHKRoot	247.126	4.42309e-07	0.00144265	0.940344	0.99998
AT1G05190	MSWTRoot_vs_MSHKRoot	1710.7	-4.46179e-08	0.00144269	NA	NA
AT1G05200	MSWTRoot_vs_MSHKRoot	92.187	-3.55425e-07	0.00144269	0.815899	0.99998
AT1G05205	MSWTRoot_vs_MSHKRoot	224.001	-5.69685e-07	0.00144268	0.878268	0.99998
AT1G05210	MSWTRoot_vs_MSHKRoot	43.8111	-4.29503e-07	0.00144269	0.735681	0.99998
AT1G05220	MSWTRoot_vs_MSHKRoot	22.7986	2.26118e-08	0.00144269	0.992639	0.99998
AT1G05230	MSWTRoot_vs_MSHKRoot	48.0858	8.52422e-08	0.00144269	0.953662	0.99998
AT1G05240	MSWTRoot_vs_MSHKRoot	43.7977	2.96906e-07	0.00144269	0.816808	0.99998
AT1G05250	MSWTRoot_vs_MSHKRoot	43.0444	3.38044e-07	0.00144269	0.800579	0.99998
AT1G05260	MSWTRoot_vs_MSHKRoot	357.977	2.32e-06	0.00144268	0.430011	0.99998
AT1G05270	MSWTRoot_vs_MSHKRoot	109.539	-1.54689e-06	0.00144267	0.686051	0.99998
AT1G05280	MSWTRoot_vs_MSHKRoot	26.2839	-2.96036e-07	0.00144269	0.666909	0.99998
AT1G05300	MSWTRoot_vs_MSHKRoot	88.2178	-2.98049e-06	0.00144269	0.143263	0.99998
AT1G05310	MSWTRoot_vs_MSHKRoot	20.3261	-7.38483e-08	0.00144269	0.953075	0.99998
AT1G05320	MSWTRoot_vs_MSHKRoot	43.5554	-1.46163e-06	0.00144269	0.391849	0.99998
AT1G05340	MSWTRoot_vs_MSHKRoot	189.803	3.88511e-07	0.00144269	0.810737	0.99998
AT1G05350	MSWTRoot_vs_MSHKRoot	139.159	1.58455e-07	0.00144269	0.908178	0.99998
AT1G05360	MSWTRoot_vs_MSHKRoot	106.582	3.73952e-07	0.00144269	0.869278	0.99998
AT1G05370	MSWTRoot_vs_MSHKRoot	12.6375	7.65228e-08	0.00144269	0.935311	0.99998
AT1G05380	MSWTRoot_vs_MSHKRoot	122.736	4.15257e-08	0.00144269	0.982693	0.99998
AT1G05385	MSWTRoot_vs_MSHKRoot	125.781	1.18697e-06	0.00144269	0.549544	0.99998
AT1G05400	MSWTRoot_vs_MSHKRoot	14.0947	2.54282e-07	0.00144269	0.920333	0.99998
AT1G05410	MSWTRoot_vs_MSHKRoot	116.17	2.41305e-06	0.00144269	0.293799	0.99998
AT1G05430	MSWTRoot_vs_MSHKRoot	150.797	-1.20863e-06	0.00144267	0.774094	0.99998
AT1G05440	MSWTRoot_vs_MSHKRoot	17.5162	2.48949e-07	0.00144269	0.836652	0.99998
AT1G05450	MSWTRoot_vs_MSHKRoot	4.33954	3.74502e-08	0.00144269	0.979836	0.99998
AT1G05460	MSWTRoot_vs_MSHKRoot	53.0255	-1.0242e-06	0.00144269	0.544807	0.99998
AT1G05470	MSWTRoot_vs_MSHKRoot	33.0422	2.3947e-07	0.00144269	0.855013	0.99998
AT1G05500	MSWTRoot_vs_MSHKRoot	213.28	3.47969e-07	0.00144266	0.944212	0.99998
AT1G05510	MSWTRoot_vs_MSHKRoot	8.41339	-8.00552e-07	0.00144269	0.418671	0.99998
AT1G05520	MSWTRoot_vs_MSHKRoot	130.021	4.11452e-07	0.00144269	0.852581	0.99998
AT1G05530	MSWTRoot_vs_MSHKRoot	8.45563	-1.76407e-06	0.00144269	0.284819	0.99998
AT1G05560	MSWTRoot_vs_MSHKRoot	554.101	7.61562e-07	0.00144267	0.870329	0.99998
AT1G05562	MSWTRoot_vs_MSHKRoot	450.553	5.34385e-08	0.00144267	0.992126	0.99998
AT1G05570	MSWTRoot_vs_MSHKRoot	99.9078	1.19969e-07	0.00144269	0.952	0.99998
AT1G05575	MSWTRoot_vs_MSHKRoot	27.712	2.16667e-06	0.00144269	0.270896	0.99998
AT1G05590	MSWTRoot_vs_MSHKRoot	88.3657	-1.44772e-07	0.00144269	0.926456	0.99998
AT1G05600	MSWTRoot_vs_MSHKRoot	45.3384	-9.91419e-08	0.00144269	0.949273	0.99998
AT1G05620	MSWTRoot_vs_MSHKRoot	175.335	-7.07796e-07	0.00144267	0.861556	0.99998
AT1G05630	MSWTRoot_vs_MSHKRoot	34.4838	2.85282e-06	0.00144269	0.253998	0.99998
AT1G05640	MSWTRoot_vs_MSHKRoot	30.4544	-1.60159e-07	0.00144269	0.875528	0.99998
AT1G05660	MSWTRoot_vs_MSHKRoot	10.0713	3.04296e-07	0.00144269	0.797393	0.99998
AT1G05675	MSWTRoot_vs_MSHKRoot	30.6438	6.64393e-07	0.00144269	0.522858	0.99998
AT1G05680	MSWTRoot_vs_MSHKRoot	1182.32	3.18772e-07	0.00144269	0.894467	0.99998
AT1G05690	MSWTRoot_vs_MSHKRoot	25.249	-8.24273e-07	0.00144269	0.586562	0.99998
AT1G05710	MSWTRoot_vs_MSHKRoot	103.039	-5.41003e-06	0.00144267	0.206799	0.99998
AT1G05720	MSWTRoot_vs_MSHKRoot	435.099	-3.8336e-06	0.00144267	0.375701	0.99998
AT1G05730	MSWTRoot_vs_MSHKRoot	194.171	-2.95791e-06	0.00144268	0.40252	0.99998
AT1G05750	MSWTRoot_vs_MSHKRoot	41.7361	-7.54917e-07	0.00144269	0.586776	0.99998
AT1G05760	MSWTRoot_vs_MSHKRoot	31.999	-5.43265e-07	0.00144269	0.678841	0.99998
AT1G05770	MSWTRoot_vs_MSHKRoot	15.8054	-3.24115e-07	0.00144269	0.765022	0.99998
AT1G05780	MSWTRoot_vs_MSHKRoot	47.7676	-1.06277e-06	0.00144269	0.561801	0.99998
AT1G05785	MSWTRoot_vs_MSHKRoot	53.2128	-1.73612e-07	0.00144269	0.921182	0.99998
AT1G05790	MSWTRoot_vs_MSHKRoot	112.519	-1.64455e-07	0.00144269	0.9109	0.99998
AT1G05805	MSWTRoot_vs_MSHKRoot	138.017	1.59094e-06	0.00144269	0.45002	0.99998
AT1G05810	MSWTRoot_vs_MSHKRoot	34.6464	2.83828e-07	0.00144269	0.853413	0.99998
AT1G05830	MSWTRoot_vs_MSHKRoot	158.029	1.1374e-06	0.00144269	0.626065	0.99998
AT1G05835	MSWTRoot_vs_MSHKRoot	142.211	-1.98311e-07	0.00144269	0.901969	0.99998
AT1G05840	MSWTRoot_vs_MSHKRoot	207.991	1.2972e-08	0.00144269	0.999472	0.99998
AT1G05850	MSWTRoot_vs_MSHKRoot	756.542	1.35801e-07	0.00144269	0.959081	0.99998
AT1G05860	MSWTRoot_vs_MSHKRoot	41.2444	3.28362e-07	0.00144269	0.788987	0.99998
AT1G05870	MSWTRoot_vs_MSHKRoot	255.736	-1.04034e-06	0.00144267	0.787893	0.99998
AT1G05890	MSWTRoot_vs_MSHKRoot	370.4	1.24706e-06	0.00144266	0.800884	0.99998
AT1G05900	MSWTRoot_vs_MSHKRoot	120.77	-6.58165e-07	0.00144269	0.667888	0.99998
AT1G05910	MSWTRoot_vs_MSHKRoot	143.568	-8.36025e-07	0.00144268	0.820579	0.99998
AT1G05940	MSWTRoot_vs_MSHKRoot	165.175	-1.73725e-06	0.00144269	0.423646	0.99998
AT1G05950	MSWTRoot_vs_MSHKRoot	22.4467	-7.00955e-07	0.00144269	0.609242	0.99998
AT1G05960	MSWTRoot_vs_MSHKRoot	424.269	4.89948e-07	0.00144269	0.708592	0.99998
AT1G05970	MSWTRoot_vs_MSHKRoot	133.702	3.35985e-06	0.00144268	0.380837	0.99998
AT1G06000	MSWTRoot_vs_MSHKRoot	184.683	-3.93924e-07	0.00144268	0.887958	0.99998
AT1G06002	MSWTRoot_vs_MSHKRoot	107.726	-1.55052e-06	0.00144268	0.580402	0.99998
AT1G06010	MSWTRoot_vs_MSHKRoot	44.8751	-8.77115e-07	0.00144269	0.7024	0.99998
AT1G06040	MSWTRoot_vs_MSHKRoot	693.66	-1.97029e-06	0.00144269	0.305947	0.99998
AT1G06050	MSWTRoot_vs_MSHKRoot	45.7607	4.96515e-07	0.00144269	0.754243	0.99998
AT1G06060	MSWTRoot_vs_MSHKRoot	93.9839	3.69494e-07	0.00144269	0.81601	0.99998
AT1G06070	MSWTRoot_vs_MSHKRoot	189.754	3.10455e-06	0.00144267	0.448271	0.99998
AT1G06080	MSWTRoot_vs_MSHKRoot	25.8946	-3.12416e-07	0.00144269	0.774566	0.99998
AT1G06090	MSWTRoot_vs_MSHKRoot	106.3	3.98111e-07	0.00144269	0.858468	0.99998
AT1G06110	MSWTRoot_vs_MSHKRoot	507.798	4.03425e-07	0.00144268	0.88582	0.99998
AT1G06130	MSWTRoot_vs_MSHKRoot	254.664	2.01613e-07	0.00144269	0.872964	0.99998
AT1G06137	MSWTRoot_vs_MSHKRoot	1.94239	3.01012e-07	0.00144269	0.547162	0.99998
AT1G06140	MSWTRoot_vs_MSHKRoot	9.72037	-9.9455e-07	0.00144269	0.366247	0.99998
AT1G06150	MSWTRoot_vs_MSHKRoot	82.7887	1.18714e-07	0.00144269	0.942918	0.99998
AT1G06149	MSWTRoot_vs_MSHKRoot	64.8765	6.73509e-08	0.00144269	0.971991	0.99998
AT1G06160	MSWTRoot_vs_MSHKRoot	35.6314	-1.63851e-07	0.00144269	0.877447	0.99998
AT1G06180	MSWTRoot_vs_MSHKRoot	71.0177	-1.47974e-08	0.00144269	0.983311	0.99998
AT1G06190	MSWTRoot_vs_MSHKRoot	504.858	4.99518e-07	0.00144268	0.863078	0.99998
AT1G06200	MSWTRoot_vs_MSHKRoot	774.233	-2.51109e-06	0.00144267	0.533824	0.99998
AT1G06210	MSWTRoot_vs_MSHKRoot	296.773	4.40841e-08	0.00144267	0.993385	0.99998
AT1G06220	MSWTRoot_vs_MSHKRoot	299.18	6.36251e-07	0.00144269	0.716378	0.99998
AT1G06225	MSWTRoot_vs_MSHKRoot	27.2207	-5.60131e-07	0.00144269	0.621854	0.99998
AT1G06230	MSWTRoot_vs_MSHKRoot	244.595	8.13339e-07	0.00144268	0.819165	0.99998
AT1G06240	MSWTRoot_vs_MSHKRoot	106.438	-3.15646e-07	0.00144269	0.80595	0.99998
AT1G06250	MSWTRoot_vs_MSHKRoot	9.04516	1.75096e-07	0.00144269	0.858865	0.99998
AT1G06265	MSWTRoot_vs_MSHKRoot	27.8947	-1.16854e-07	0.00144269	0.929375	0.99998
AT1G06260	MSWTRoot_vs_MSHKRoot	12.5207	1.26589e-07	0.00144269	0.888227	0.99998
AT1G06270	MSWTRoot_vs_MSHKRoot	29.0573	8.23988e-07	0.00144269	0.702743	0.99998
AT1G06290	MSWTRoot_vs_MSHKRoot	139.38	-3.35455e-07	0.00144269	0.873564	0.99998
AT1G06350	MSWTRoot_vs_MSHKRoot	21.9794	6.72657e-08	0.00144269	0.954575	0.99998
AT1G06360	MSWTRoot_vs_MSHKRoot	330.656	-5.78629e-08	0.0014427	0.92039	0.99998
AT1G06370	MSWTRoot_vs_MSHKRoot	52.8787	6.74119e-08	0.00144269	0.96082	0.99998
AT1G06380	MSWTRoot_vs_MSHKRoot	38.7269	-7.05731e-07	0.00144269	0.636124	0.99998
AT1G06390	MSWTRoot_vs_MSHKRoot	392.361	1.79696e-06	0.00144268	0.617216	0.99998
AT1G06400	MSWTRoot_vs_MSHKRoot	280.033	3.09694e-07	0.00144268	0.925257	0.99998
AT1G06410	MSWTRoot_vs_MSHKRoot	575.095	9.71063e-07	0.00144269	0.576477	0.99998
AT1G06420	MSWTRoot_vs_MSHKRoot	22.2289	-8.9764e-07	0.00144269	0.500553	0.99998
AT1G06430	MSWTRoot_vs_MSHKRoot	262.398	-5.66277e-07	0.00144269	0.776863	0.99998
AT1G06450	MSWTRoot_vs_MSHKRoot	303.781	1.28646e-06	0.00144268	0.647537	0.99998
AT1G06460	MSWTRoot_vs_MSHKRoot	1142.07	-1.62563e-06	0.00144269	0.491835	0.99998
AT1G06470	MSWTRoot_vs_MSHKRoot	142.911	-7.43307e-08	0.00144269	0.974924	0.99998
AT1G06475	MSWTRoot_vs_MSHKRoot	28.0237	3.43678e-07	0.00144269	0.842464	0.99998
AT1G06500	MSWTRoot_vs_MSHKRoot	106.257	-8.02516e-07	0.00144268	0.823284	0.99998
AT1G06515	MSWTRoot_vs_MSHKRoot	243.519	-8.3383e-07	0.00144265	0.883773	0.99998
AT1G06510	MSWTRoot_vs_MSHKRoot	201.532	7.63618e-07	0.00144269	0.627193	0.99998
AT1G06520	MSWTRoot_vs_MSHKRoot	10.7327	2.63357e-07	0.00144269	0.810619	0.99998
AT1G06530	MSWTRoot_vs_MSHKRoot	309.634	-3.25554e-07	0.00144269	0.846549	0.99998
AT1G06550	MSWTRoot_vs_MSHKRoot	177.346	-2.57966e-06	0.00144268	0.479441	0.99998
AT1G06560	MSWTRoot_vs_MSHKRoot	155.202	-1.50461e-07	0.00144269	0.952632	0.99998
AT1G06570	MSWTRoot_vs_MSHKRoot	404.468	1.16738e-06	0.00144268	0.739979	0.99998
AT1G06590	MSWTRoot_vs_MSHKRoot	50.66	7.66288e-08	0.00144269	NA	NA
AT1G06620	MSWTRoot_vs_MSHKRoot	113.192	7.07264e-07	0.00144269	0.715453	0.99998
AT1G06630	MSWTRoot_vs_MSHKRoot	136.602	1.17122e-06	0.00144268	0.736079	0.99998
AT1G06640	MSWTRoot_vs_MSHKRoot	2152.75	-5.54681e-07	0.00144269	0.810241	0.99998
AT1G06645	MSWTRoot_vs_MSHKRoot	90.5176	1.55368e-06	0.00144269	NA	NA
AT1G06650	MSWTRoot_vs_MSHKRoot	360.058	-7.4315e-07	0.00144267	0.850885	0.99998
AT1G06660	MSWTRoot_vs_MSHKRoot	34.9392	6.32527e-07	0.00144269	0.694608	0.99998
AT1G06670	MSWTRoot_vs_MSHKRoot	294.923	6.12773e-07	0.00144269	0.720379	0.99998
AT1G06680	MSWTRoot_vs_MSHKRoot	14561.6	-1.83378e-06	0.00144269	0.129123	0.99998
AT1G06690	MSWTRoot_vs_MSHKRoot	120.841	1.22942e-07	0.00144269	0.891235	0.99998
AT1G06700	MSWTRoot_vs_MSHKRoot	337.848	-5.57457e-07	0.00144266	0.90874	0.99998
AT1G06720	MSWTRoot_vs_MSHKRoot	175.077	9.85707e-07	0.00144269	0.597192	0.99998
AT1G06730	MSWTRoot_vs_MSHKRoot	89.6929	-5.45468e-07	0.00144269	0.677612	0.99998
AT1G06740,1	MSWTRoot_vs_MSHKRoot	56.2642	3.6713e-07	0.00144269	0.806026	0.99998
AT1G06750	MSWTRoot_vs_MSHKRoot	22.5189	-6.44381e-07	0.00144269	0.689228	0.99998
AT1G06760	MSWTRoot_vs_MSHKRoot	578.18	3.81385e-07	0.00144266	0.942793	0.99998
AT1G06770	MSWTRoot_vs_MSHKRoot	57.2551	2.12456e-07	0.00144268	0.950983	0.99998
AT1G06780	MSWTRoot_vs_MSHKRoot	179.494	8.28152e-07	0.00144269	0.761813	0.99998
AT1G06790	MSWTRoot_vs_MSHKRoot	39.2732	-4.25745e-08	0.00144269	0.96908	0.99998
AT1G06800	MSWTRoot_vs_MSHKRoot	77.2698	2.54926e-07	0.00144269	0.858796	0.99998
AT1G06820	MSWTRoot_vs_MSHKRoot	170.024	7.79592e-07	0.00144269	0.610493	0.99998
AT1G06830	MSWTRoot_vs_MSHKRoot	12.8524	-1.60709e-06	0.00144269	0.324501	0.99998
AT1G06840	MSWTRoot_vs_MSHKRoot	89.8778	7.23861e-07	0.00144269	0.713016	0.99998
AT1G06850	MSWTRoot_vs_MSHKRoot	79.6503	1.62564e-06	0.00144269	0.534093	0.99998
AT1G06860	MSWTRoot_vs_MSHKRoot	2.0523	5.0557e-07	0.00144269	0.473278	0.99998
AT1G06870	MSWTRoot_vs_MSHKRoot	139.837	-4.05087e-08	0.00144269	0.964564	0.99998
AT1G06890	MSWTRoot_vs_MSHKRoot	240.238	1.78269e-07	0.00144269	0.90687	0.99998
AT1G06900	MSWTRoot_vs_MSHKRoot	440.697	1.39615e-06	0.00144268	0.691245	0.99998
AT1G06910	MSWTRoot_vs_MSHKRoot	49.9917	1.3649e-07	0.00144269	0.925457	0.99998
AT1G06930	MSWTRoot_vs_MSHKRoot	8.94988	5.08462e-08	0.00144269	0.99108	0.99998
AT1G06950	MSWTRoot_vs_MSHKRoot	294.68	8.59884e-06	0.00144266	0.163319	0.99998
AT1G06960	MSWTRoot_vs_MSHKRoot	81.0478	-5.13916e-07	0.00144269	0.723826	0.99998
AT1G06980	MSWTRoot_vs_MSHKRoot	38.5106	-3.29187e-07	0.00144269	0.825379	0.99998
AT1G07000	MSWTRoot_vs_MSHKRoot	119.991	4.38447e-07	0.00144269	0.735008	0.99998
AT1G07010	MSWTRoot_vs_MSHKRoot	162.044	-8.35591e-07	0.00144269	0.656092	0.99998
AT1G07020	MSWTRoot_vs_MSHKRoot	91.0192	-4.79467e-07	0.00144269	0.732305	0.99998
AT1G07030	MSWTRoot_vs_MSHKRoot	304.635	-5.85871e-07	0.00144268	0.854204	0.99998
AT1G07040	MSWTRoot_vs_MSHKRoot	229.589	-1.62966e-07	0.00144269	0.906794	0.99998
AT1G07050	MSWTRoot_vs_MSHKRoot	151.691	3.68243e-07	0.00144269	0.504283	0.99998
AT1G07070	MSWTRoot_vs_MSHKRoot	86.489	8.25226e-08	0.00144269	0.954556	0.99998
AT1G07080	MSWTRoot_vs_MSHKRoot	1209	-1.19611e-07	0.00144268	0.971639	0.99998
AT1G07090	MSWTRoot_vs_MSHKRoot	104.76	-9.2211e-07	0.00144268	0.749822	0.99998
AT1G07110	MSWTRoot_vs_MSHKRoot	503.903	-1.7166e-07	0.00144269	0.921459	0.99998
AT1G07119	MSWTRoot_vs_MSHKRoot	8.37845	7.66131e-07	0.00144269	0.560857	0.99998
AT1G07120	MSWTRoot_vs_MSHKRoot	10.7443	5.84263e-07	0.00144269	0.642945	0.99998
AT1G07128	MSWTRoot_vs_MSHKRoot	94.5649	-2.17176e-06	0.00144267	0.598014	0.99998
AT1G07130	MSWTRoot_vs_MSHKRoot	98.4163	-1.70644e-06	0.00144267	0.699715	0.99998
AT1G07135	MSWTRoot_vs_MSHKRoot	2999.12	1.03979e-06	0.00144269	0.548932	0.99998
AT1G07140	MSWTRoot_vs_MSHKRoot	737.573	-2.9092e-06	0.00144264	0.648145	0.99998
AT1G07150	MSWTRoot_vs_MSHKRoot	26.5272	-3.65805e-07	0.00144269	0.802223	0.99998
AT1G07160	MSWTRoot_vs_MSHKRoot	8.47487	-1.75052e-07	0.00144269	0.847109	0.99998
AT1G07170	MSWTRoot_vs_MSHKRoot	314.17	-1.32027e-06	0.00144268	0.699189	0.99998
AT1G07175	MSWTRoot_vs_MSHKRoot	4.42357	-2.97248e-07	0.00144269	0.66339	0.99998
AT1G07180	MSWTRoot_vs_MSHKRoot	209.51	-8.81627e-07	0.00144269	0.402334	0.99998
AT1G07200	MSWTRoot_vs_MSHKRoot	144.029	7.45658e-07	0.00144269	0.630381	0.99998
AT1G07210	MSWTRoot_vs_MSHKRoot	97.7417	-4.47074e-07	0.00144269	0.725935	0.99998
AT1G07220	MSWTRoot_vs_MSHKRoot	106.358	1.94996e-07	0.00144269	0.884025	0.99998
AT1G07230	MSWTRoot_vs_MSHKRoot	226.115	-5.52663e-07	0.00144268	0.841156	0.99998
AT1G07240	MSWTRoot_vs_MSHKRoot	246.594	3.51527e-07	0.00144269	0.778562	0.99998
AT1G07250	MSWTRoot_vs_MSHKRoot	296.439	-3.21567e-07	0.00144269	0.880711	0.99998
AT1G07260	MSWTRoot_vs_MSHKRoot	85.6123	2.34352e-06	0.00144269	0.321841	0.99998
AT1G07280	MSWTRoot_vs_MSHKRoot	637.366	-3.82882e-07	0.00144269	NA	NA
AT1G07290	MSWTRoot_vs_MSHKRoot	7.85403	-7.38124e-07	0.00144269	0.433564	0.99998
AT1G07300	MSWTRoot_vs_MSHKRoot	27.6385	-5.82046e-07	0.00144269	0.710897	0.99998
AT1G07310	MSWTRoot_vs_MSHKRoot	696.842	5.08924e-06	0.00144267	0.294508	0.99998
AT1G07320	MSWTRoot_vs_MSHKRoot	570.879	-1.90735e-06	0.00144269	0.433476	0.99998
AT1G07350	MSWTRoot_vs_MSHKRoot	119.554	-3.88441e-07	0.00144269	0.768162	0.99998
AT1G07360	MSWTRoot_vs_MSHKRoot	313.406	2.35264e-07	0.00144267	0.956384	0.99998
AT1G07370	MSWTRoot_vs_MSHKRoot	48.3786	5.0997e-08	0.00144269	0.975249	0.99998
AT1G07380	MSWTRoot_vs_MSHKRoot	63.9453	4.5928e-07	0.00144269	0.71301	0.99998
AT1G07400	MSWTRoot_vs_MSHKRoot	10.4683	4.94945e-07	0.00144269	0.665563	0.99998
AT1G07410	MSWTRoot_vs_MSHKRoot	19.7099	-6.06633e-07	0.00144269	0.609021	0.99998
AT1G07420	MSWTRoot_vs_MSHKRoot	233.88	-5.79528e-06	0.00144266	0.283874	0.99998
AT1G07430	MSWTRoot_vs_MSHKRoot	161.696	2.86748e-07	0.00144269	0.768606	0.99998
AT1G07440	MSWTRoot_vs_MSHKRoot	175.824	-6.47032e-07	0.00144269	0.374205	0.99998
AT1G07450	MSWTRoot_vs_MSHKRoot	28.9641	-5.23945e-08	0.0014427	0.923136	0.99998
AT1G07470	MSWTRoot_vs_MSHKRoot	251.316	7.18252e-07	0.00144268	0.824628	0.99998
AT1G07476	MSWTRoot_vs_MSHKRoot	8.2498	1.03956e-07	0.00144269	0.942097	0.99998
AT1G07480	MSWTRoot_vs_MSHKRoot	230.927	1.65825e-07	0.00144268	0.963943	0.99998
AT1G07485	MSWTRoot_vs_MSHKRoot	4.4777	-4.75683e-07	0.00144269	0.632083	0.99998
AT1G07500	MSWTRoot_vs_MSHKRoot	8.96038	-5.32665e-07	0.00144269	0.589939	0.99998
AT1G07510	MSWTRoot_vs_MSHKRoot	143.402	4.04263e-07	0.00144269	0.809193	0.99998
AT1G07520	MSWTRoot_vs_MSHKRoot	60.1651	4.69981e-07	0.00144269	0.734559	0.99998
AT1G07530	MSWTRoot_vs_MSHKRoot	137.303	1.48591e-06	0.00144269	0.553506	0.99998
AT1G07550	MSWTRoot_vs_MSHKRoot	13.1237	-1.29074e-07	0.00144269	0.813487	0.99998
AT1G07560	MSWTRoot_vs_MSHKRoot	26.4714	7.58708e-08	0.00144269	0.985049	0.99998
AT1G07570	MSWTRoot_vs_MSHKRoot	73.0906	6.15153e-07	0.00144269	0.673047	0.99998
AT1G07590	MSWTRoot_vs_MSHKRoot	8417.08	-7.23295e-07	0.00144268	0.799944	0.99998
AT1G07600	MSWTRoot_vs_MSHKRoot	5319.52	-5.70948e-07	0.00144268	0.841437	0.99998
AT1G07610	MSWTRoot_vs_MSHKRoot	3126.17	-6.08674e-07	0.00144269	0.741242	0.99998
AT1G07615	MSWTRoot_vs_MSHKRoot	161.186	2.9987e-06	0.00144269	0.265088	0.99998
AT1G07620	MSWTRoot_vs_MSHKRoot	39.971	7.32724e-07	0.00144269	0.623979	0.99998
AT1G07630	MSWTRoot_vs_MSHKRoot	154.788	3.69206e-07	0.00144269	0.823145	0.99998
AT1G07640	MSWTRoot_vs_MSHKRoot	203.654	6.5546e-07	0.00144269	0.729274	0.99998
AT1G07650	MSWTRoot_vs_MSHKRoot	123.527	-1.45827e-07	0.00144269	0.927702	0.99998
AT1G07660	MSWTRoot_vs_MSHKRoot	590.523	8.2677e-07	0.00144268	0.819374	0.99998
AT1G07670	MSWTRoot_vs_MSHKRoot	388.926	-3.1422e-07	0.00144268	0.91376	0.99998
AT1G07700	MSWTRoot_vs_MSHKRoot	243.185	2.79722e-07	0.00144269	0.876022	0.99998
AT1G07705	MSWTRoot_vs_MSHKRoot	108.473	1.83977e-07	0.00144269	0.927252	0.99998
AT1G07702	MSWTRoot_vs_MSHKRoot	12.4719	-2.7339e-07	0.00144269	0.829367	0.99998
AT1G07720	MSWTRoot_vs_MSHKRoot	51.6824	-5.68854e-07	0.00144269	0.659857	0.99998
AT1G07725	MSWTRoot_vs_MSHKRoot	113.606	-1.2628e-07	0.00144269	0.928396	0.99998
AT1G07728	MSWTRoot_vs_MSHKRoot	113.711	-1.25296e-07	0.00144269	0.929027	0.99998
AT1G07740	MSWTRoot_vs_MSHKRoot	49.9342	-2.74647e-07	0.00144269	0.826111	0.99998
AT1G07730	MSWTRoot_vs_MSHKRoot	30.1103	-3.76194e-07	0.00144269	0.760765	0.99998
AT1G07745	MSWTRoot_vs_MSHKRoot	67.0919	4.39269e-07	0.00144269	0.729989	0.99998
AT1G07750	MSWTRoot_vs_MSHKRoot	526.404	7.60436e-07	0.00144268	0.796431	0.99998
AT1G07770	MSWTRoot_vs_MSHKRoot	553.294	-9.92149e-07	0.00144268	0.744789	0.99998
AT1G07780	MSWTRoot_vs_MSHKRoot	65.0609	-7.74222e-07	0.00144269	0.740078	0.99998
AT1G07790	MSWTRoot_vs_MSHKRoot	94.3529	2.24936e-08	0.00144269	0.99498	0.99998
AT1G07810	MSWTRoot_vs_MSHKRoot	251.961	4.33499e-07	0.00144268	0.88456	0.99998
AT1G07820	MSWTRoot_vs_MSHKRoot	346.104	-1.75893e-06	0.00144268	0.528223	0.99998
AT1G07830	MSWTRoot_vs_MSHKRoot	196.584	-5.68674e-07	0.00144268	0.8493	0.99998
AT1G07840	MSWTRoot_vs_MSHKRoot	112.133	3.35768e-07	0.00144269	0.793575	0.99998
AT1G07870	MSWTRoot_vs_MSHKRoot	81.1523	1.52076e-07	0.00144269	0.95862	0.99998
AT1G07880	MSWTRoot_vs_MSHKRoot	28.5575	1.63357e-07	0.00144269	0.87564	0.99998
AT1G07890	MSWTRoot_vs_MSHKRoot	1704.58	7.28855e-07	0.00144267	0.865131	0.99998
AT1G07900	MSWTRoot_vs_MSHKRoot	15.1082	3.90458e-07	0.00144269	0.694205	0.99998
AT1G07901	MSWTRoot_vs_MSHKRoot	14.1493	9.0172e-08	0.00144269	0.952558	0.99998
AT1G07910	MSWTRoot_vs_MSHKRoot	55.5539	9.12131e-08	0.00144269	0.954351	0.99998
AT1G07920	MSWTRoot_vs_MSHKRoot	2740.23	-1.09644e-07	0.00144267	0.978236	0.99998
AT1G07930	MSWTRoot_vs_MSHKRoot	1709.7	1.09485e-07	0.00144267	0.982463	0.99998
AT1G07940	MSWTRoot_vs_MSHKRoot	1888.46	-7.67995e-07	0.00144266	0.881925	0.99998
AT1G07950	MSWTRoot_vs_MSHKRoot	114.618	6.00561e-07	0.00144268	0.843879	0.99998
AT1G07960	MSWTRoot_vs_MSHKRoot	209.528	-3.89664e-07	0.00144268	0.887333	0.99998
AT1G07970	MSWTRoot_vs_MSHKRoot	99.4925	3.39615e-07	0.00144269	0.811828	0.99998
AT1G07980	MSWTRoot_vs_MSHKRoot	152.48	4.08303e-07	0.00144267	0.918961	0.99998
AT1G07985	MSWTRoot_vs_MSHKRoot	73.4428	-1.0721e-06	0.00144269	0.527481	0.99998
AT1G07990	MSWTRoot_vs_MSHKRoot	189.552	3.01516e-08	0.00144269	0.988832	0.99998
AT1G08000	MSWTRoot_vs_MSHKRoot	53.9879	-6.67131e-07	0.00144269	0.729776	0.99998
AT1G08005	MSWTRoot_vs_MSHKRoot	1.31205	-7.4301e-09	0.0014427	0.949114	0.99998
AT1G08010	MSWTRoot_vs_MSHKRoot	162.028	8.7925e-07	0.00144267	0.818842	0.99998
AT1G08030	MSWTRoot_vs_MSHKRoot	69.4239	2.50949e-07	0.00144269	0.896488	0.99998
AT1G08040	MSWTRoot_vs_MSHKRoot	129.814	-5.59049e-07	0.00144269	0.736758	0.99998
AT1G08050	MSWTRoot_vs_MSHKRoot	26.7549	7.39634e-07	0.00144269	0.517501	0.99998
AT1G08060	MSWTRoot_vs_MSHKRoot	79.7494	5.74932e-07	0.00144269	0.828259	0.99998
AT1G08090	MSWTRoot_vs_MSHKRoot	82.1862	2.28967e-07	0.00144269	0.859805	0.99998
AT1G08110	MSWTRoot_vs_MSHKRoot	439.153	-1.00422e-06	0.00144267	0.820318	0.99998
AT1G08120	MSWTRoot_vs_MSHKRoot	6.79284	3.99062e-07	0.00144269	0.74754	0.99998
AT1G08125	MSWTRoot_vs_MSHKRoot	113.74	-2.15932e-09	0.00144269	0.993223	0.99998
AT1G08130	MSWTRoot_vs_MSHKRoot	113.271	-5.19443e-07	0.00144269	0.788685	0.99998
AT1G08160	MSWTRoot_vs_MSHKRoot	48.7506	2.09352e-07	0.00144269	0.86676	0.99998
AT1G08165	MSWTRoot_vs_MSHKRoot	10.6326	1.85569e-07	0.00144269	0.89766	0.99998
AT1G08170	MSWTRoot_vs_MSHKRoot	3.78853	2.42353e-07	0.0014427	NA	NA
AT1G08180	MSWTRoot_vs_MSHKRoot	25.4775	-6.04938e-07	0.00144269	0.667452	0.99998
AT1G08190	MSWTRoot_vs_MSHKRoot	387.98	-1.14532e-06	0.00144267	0.795658	0.99998
AT1G08200	MSWTRoot_vs_MSHKRoot	732.541	-6.69906e-07	0.00144267	0.880071	0.99998
AT1G08210	MSWTRoot_vs_MSHKRoot	136.713	1.37913e-06	0.00144269	0.493669	0.99998
AT1G08220	MSWTRoot_vs_MSHKRoot	49.3047	-5.01763e-08	0.00144269	0.950005	0.99998
AT1G08230	MSWTRoot_vs_MSHKRoot	277.613	3.19547e-06	0.00144267	0.430756	0.99998
AT1G08250	MSWTRoot_vs_MSHKRoot	152.602	1.21591e-07	0.00144268	0.967496	0.99998
AT1G08260	MSWTRoot_vs_MSHKRoot	52.1135	-3.01495e-07	0.00144269	0.827732	0.99998
AT1G08270	MSWTRoot_vs_MSHKRoot	16.7995	-9.11972e-07	0.00144269	0.459384	0.99998
AT1G08280	MSWTRoot_vs_MSHKRoot	38.4365	8.95649e-07	0.00144269	0.511167	0.99998
AT1G08290	MSWTRoot_vs_MSHKRoot	72.2704	-2.32919e-08	0.00144269	0.980494	0.99998
AT1G08300	MSWTRoot_vs_MSHKRoot	15.4419	8.03311e-07	0.00144269	0.477886	0.99998
AT1G08310	MSWTRoot_vs_MSHKRoot	29.6284	2.91125e-07	0.00144269	0.871821	0.99998
AT1G08315	MSWTRoot_vs_MSHKRoot	59.1095	7.89925e-07	0.00144269	0.717166	0.99998
AT1G08320	MSWTRoot_vs_MSHKRoot	85.4373	2.75484e-07	0.00144269	0.83973	0.99998
AT1G08340	MSWTRoot_vs_MSHKRoot	24.452	-1.77043e-06	0.00144269	0.327737	0.99998
AT1G08350	MSWTRoot_vs_MSHKRoot	75.5588	1.95763e-07	0.00144269	0.925038	0.99998
AT1G08360	MSWTRoot_vs_MSHKRoot	942.387	-6.5566e-07	0.00144269	0.783281	0.99998
AT1G08370	MSWTRoot_vs_MSHKRoot	170.806	2.88339e-07	0.00144269	0.836769	0.99998
AT1G08380	MSWTRoot_vs_MSHKRoot	24688.1	-1.66728e-06	0.00144269	0.0520754	0.99998
AT1G08390	MSWTRoot_vs_MSHKRoot	76.007	-8.82499e-07	0.00144269	0.555364	0.99998
AT1G08400	MSWTRoot_vs_MSHKRoot	39.7456	-7.37231e-08	0.00144269	0.950577	0.99998
AT1G08410	MSWTRoot_vs_MSHKRoot	154.522	5.12392e-07	0.00144269	0.73632	0.99998
AT1G08420	MSWTRoot_vs_MSHKRoot	236.412	4.38563e-07	0.00144269	0.754268	0.99998
AT1G08430	MSWTRoot_vs_MSHKRoot	216.715	8.35664e-09	0.00144269	0.979624	0.99998
AT1G08450	MSWTRoot_vs_MSHKRoot	424.933	1.51556e-06	0.00144266	0.752863	0.99998
AT1G08460	MSWTRoot_vs_MSHKRoot	71.7793	-2.61319e-07	0.00144269	0.884408	0.99998
AT1G08465	MSWTRoot_vs_MSHKRoot	63.0722	-9.98659e-07	0.00144269	0.128463	0.99998
AT1G08470	MSWTRoot_vs_MSHKRoot	46.1311	-2.97651e-07	0.00144269	0.854335	0.99998
AT1G08480	MSWTRoot_vs_MSHKRoot	1214.74	-8.25687e-07	0.00144265	0.882638	0.99998
AT1G08490	MSWTRoot_vs_MSHKRoot	309.164	4.01959e-07	0.00144268	0.899633	0.99998
AT1G08500	MSWTRoot_vs_MSHKRoot	57.6288	-3.1829e-08	0.00144268	0.988267	0.99998
AT1G08510	MSWTRoot_vs_MSHKRoot	472.076	-3.40794e-06	0.00144263	0.618723	0.99998
AT1G08520	MSWTRoot_vs_MSHKRoot	655.93	1.9508e-07	0.00144269	0.907079	0.99998
AT1G08530	MSWTRoot_vs_MSHKRoot	68.9063	-3.78664e-07	0.00144269	0.775073	0.99998
AT1G08540	MSWTRoot_vs_MSHKRoot	180.501	5.35357e-07	0.00144269	0.719938	0.99998
AT1G08550	MSWTRoot_vs_MSHKRoot	311.874	-2.12627e-07	0.00144269	0.916534	0.99998
AT1G08560	MSWTRoot_vs_MSHKRoot	93.4814	3.36602e-07	0.00144269	0.785161	0.99998
AT1G08570	MSWTRoot_vs_MSHKRoot	724.202	5.49973e-07	0.00144269	0.804255	0.99998
AT1G08580	MSWTRoot_vs_MSHKRoot	482.625	-1.20164e-06	0.00144268	0.700471	0.99998
AT1G08590	MSWTRoot_vs_MSHKRoot	38.9139	5.13353e-07	0.00144269	0.712586	0.99998
AT1G08592	MSWTRoot_vs_MSHKRoot	22.1826	5.94484e-07	0.00144269	0.626927	0.99998
AT1G08600	MSWTRoot_vs_MSHKRoot	103.659	8.47457e-08	0.00144269	0.965662	0.99998
AT1G08610	MSWTRoot_vs_MSHKRoot	44.9078	4.21393e-07	0.00144269	0.869368	0.99998
AT1G08620	MSWTRoot_vs_MSHKRoot	214.976	5.41444e-06	0.00144267	0.278613	0.99998
AT1G08630	MSWTRoot_vs_MSHKRoot	15.1154	-2.65972e-07	0.00144269	0.793976	0.99998
AT1G08640	MSWTRoot_vs_MSHKRoot	206.985	-6.26182e-07	0.00144269	0.799353	0.99998
AT1G08650	MSWTRoot_vs_MSHKRoot	1034.86	1.69711e-06	0.00144268	0.550084	0.99998
AT1G08660	MSWTRoot_vs_MSHKRoot	258.4	-2.19675e-06	0.00144268	0.566994	0.99998
AT1G08670	MSWTRoot_vs_MSHKRoot	30.7596	3.38785e-07	0.00144269	0.7532	0.99998
AT1G08680	MSWTRoot_vs_MSHKRoot	136.354	3.74982e-08	0.00144269	0.982387	0.99998
AT1G08700	MSWTRoot_vs_MSHKRoot	147.821	-1.63064e-07	0.00144269	0.899137	0.99998
AT1G08710	MSWTRoot_vs_MSHKRoot	214.684	1.25352e-07	0.00144268	0.965642	0.99998
AT1G08720	MSWTRoot_vs_MSHKRoot	153.553	1.24006e-07	0.00144269	0.929821	0.99998
AT1G08750	MSWTRoot_vs_MSHKRoot	35.8535	-2.02377e-07	0.00144269	0.892206	0.99998
AT1G08760	MSWTRoot_vs_MSHKRoot	86.1107	3.21201e-07	0.00144269	0.836841	0.99998
AT1G08770	MSWTRoot_vs_MSHKRoot	134.037	-1.82281e-06	0.00144268	0.589247	0.99998
AT1G08780	MSWTRoot_vs_MSHKRoot	121.563	-2.98798e-06	0.00144268	0.44577	0.99998
AT1G08800	MSWTRoot_vs_MSHKRoot	93.5524	3.94005e-07	0.00144269	0.825149	0.99998
AT1G08810	MSWTRoot_vs_MSHKRoot	105.397	-5.61573e-07	0.00144269	0.529977	0.99998
AT1G08820	MSWTRoot_vs_MSHKRoot	216.698	-5.81635e-07	0.00144268	0.866559	0.99998
AT1G08830	MSWTRoot_vs_MSHKRoot	809.464	1.46954e-06	0.00144269	0.471578	0.99998
AT1G08840	MSWTRoot_vs_MSHKRoot	306.113	1.21963e-06	0.00144269	0.56983	0.99998
AT1G08845	MSWTRoot_vs_MSHKRoot	53.7377	-1.67754e-06	0.00144269	0.432257	0.99998
AT1G08880	MSWTRoot_vs_MSHKRoot	240.88	-2.25542e-06	0.00144267	0.592208	0.99998
AT1G08890	MSWTRoot_vs_MSHKRoot	408.726	-2.87444e-06	0.00144268	0.352679	0.99998
AT1G08900	MSWTRoot_vs_MSHKRoot	169.269	1.30118e-07	0.00144269	0.911528	0.99998
AT1G08910	MSWTRoot_vs_MSHKRoot	72.6952	1.46765e-07	0.00144269	0.915874	0.99998
AT1G08920	MSWTRoot_vs_MSHKRoot	473.145	3.83195e-07	0.00144269	0.823237	0.99998
AT1G08930	MSWTRoot_vs_MSHKRoot	730.949	5.10781e-07	0.00144269	0.710915	0.99998
AT1G08940	MSWTRoot_vs_MSHKRoot	148.012	9.92937e-07	0.00144268	0.77139	0.99998
AT1G08960	MSWTRoot_vs_MSHKRoot	61.469	8.00269e-07	0.00144269	0.56063	0.99998
AT1G08970	MSWTRoot_vs_MSHKRoot	180.669	-6.3101e-07	0.00144268	0.855788	0.99998
AT1G08980	MSWTRoot_vs_MSHKRoot	326.728	3.47347e-07	0.00144268	0.908238	0.99998
AT1G08990	MSWTRoot_vs_MSHKRoot	84.0797	-1.86811e-07	0.00144269	0.862158	0.99998
AT1G09000	MSWTRoot_vs_MSHKRoot	42.9014	4.66359e-07	0.00144269	0.785978	0.99998
AT1G09010	MSWTRoot_vs_MSHKRoot	198.35	2.38962e-06	0.00144267	0.556041	0.99998
AT1G09020	MSWTRoot_vs_MSHKRoot	177.291	5.4421e-07	0.00144269	0.744214	0.99998
AT1G09040	MSWTRoot_vs_MSHKRoot	26.5601	7.2248e-07	0.00144269	0.601244	0.99998
AT1G09050	MSWTRoot_vs_MSHKRoot	29.0538	-2.87062e-07	0.00144269	0.849658	0.99998
AT1G09060	MSWTRoot_vs_MSHKRoot	128.432	4.16805e-07	0.00144269	0.780317	0.99998
AT1G09070	MSWTRoot_vs_MSHKRoot	1557.62	7.00346e-07	0.00144268	0.817077	0.99998
AT1G09090	MSWTRoot_vs_MSHKRoot	79.2876	6.63687e-07	0.00144269	0.705119	0.99998
AT1G09100	MSWTRoot_vs_MSHKRoot	113.113	-8.38865e-07	0.00144269	0.706872	0.99998
AT1G09130	MSWTRoot_vs_MSHKRoot	318.131	-1.54461e-06	0.00144267	0.72033	0.99998
AT1G09140	MSWTRoot_vs_MSHKRoot	549.762	6.74286e-07	0.00144268	0.845099	0.99998
AT1G09150	MSWTRoot_vs_MSHKRoot	251.829	-4.04667e-06	0.00144267	0.342693	0.99998
AT1G09155	MSWTRoot_vs_MSHKRoot	10.0947	-6.67088e-08	0.00144269	0.937866	0.99998
AT1G09160	MSWTRoot_vs_MSHKRoot	119.889	-1.2823e-07	0.00144269	0.937966	0.99998
AT1G09180	MSWTRoot_vs_MSHKRoot	11.9183	4.81461e-07	0.00144269	0.32027	0.99998
AT1G09190	MSWTRoot_vs_MSHKRoot	28.4328	8.30356e-07	0.00144269	0.504587	0.99998
AT1G09195	MSWTRoot_vs_MSHKRoot	44.9412	-1.19932e-06	0.00144269	0.44742	0.99998
AT1G09200	MSWTRoot_vs_MSHKRoot	209.744	-2.37373e-06	0.00144268	0.506436	0.99998
AT1G09210	MSWTRoot_vs_MSHKRoot	805.126	-1.95642e-06	0.00144268	0.566393	0.99998
AT1G09220	MSWTRoot_vs_MSHKRoot	14.6265	2.3941e-07	0.00144269	0.824923	0.99998
AT1G09230	MSWTRoot_vs_MSHKRoot	242.096	5.7768e-07	0.00144268	0.868092	0.99998
AT1G09240	MSWTRoot_vs_MSHKRoot	115.204	8.78993e-08	0.00144269	0.8908	0.99998
AT1G09250	MSWTRoot_vs_MSHKRoot	294.059	-1.5115e-06	0.00144267	0.724436	0.99998
AT1G09270	MSWTRoot_vs_MSHKRoot	556.544	2.37012e-06	0.00144267	0.577058	0.99998
AT1G09280	MSWTRoot_vs_MSHKRoot	196.123	-5.16962e-07	0.00144268	0.852839	0.99998
AT1G09290	MSWTRoot_vs_MSHKRoot	182.363	4.42751e-07	0.00144269	0.792913	0.99998
AT1G09300	MSWTRoot_vs_MSHKRoot	162.941	-1.94189e-07	0.00144267	0.962133	0.99998
AT1G09310	MSWTRoot_vs_MSHKRoot	1582.86	-1.8012e-06	0.00144269	0.150151	0.99998
AT1G09320	MSWTRoot_vs_MSHKRoot	47.2224	-4.24399e-07	0.00144269	0.767082	0.99998
AT1G09330	MSWTRoot_vs_MSHKRoot	395.727	1.34257e-07	0.00144268	0.969188	0.99998
AT1G09340	MSWTRoot_vs_MSHKRoot	3319.01	-7.32715e-07	0.00144269	0.649502	0.99998
AT1G09350	MSWTRoot_vs_MSHKRoot	57.313	-7.56232e-08	0.00144269	0.96859	0.99998
AT1G09390	MSWTRoot_vs_MSHKRoot	54.7355	5.17661e-07	0.00144269	0.717015	0.99998
AT1G09415	MSWTRoot_vs_MSHKRoot	115.649	3.0781e-07	0.00144269	0.849954	0.99998
AT1G09420	MSWTRoot_vs_MSHKRoot	29.3938	-2.77735e-08	0.00144269	0.984377	0.99998
AT1G09421	MSWTRoot_vs_MSHKRoot	13.9967	8.76736e-07	0.00144269	0.509754	0.99998
AT1G09430	MSWTRoot_vs_MSHKRoot	423.603	6.72941e-07	0.00144269	0.800217	0.99998
AT1G09440	MSWTRoot_vs_MSHKRoot	27.2183	3.27961e-07	0.00144269	0.786047	0.99998
AT1G09450	MSWTRoot_vs_MSHKRoot	40.0647	1.87855e-07	0.00144269	0.881842	0.99998
AT1G09460	MSWTRoot_vs_MSHKRoot	74.5865	1.1164e-06	0.00144269	0.611861	0.99998
AT1G09470	MSWTRoot_vs_MSHKRoot	49.7871	-1.31276e-06	0.00144269	0.515483	0.99998
AT1G09480	MSWTRoot_vs_MSHKRoot	20.2939	5.68587e-07	0.00144269	0.774324	0.99998
AT1G09486	MSWTRoot_vs_MSHKRoot	23.5366	1.26598e-06	0.00144269	0.473458	0.99998
AT1G09490	MSWTRoot_vs_MSHKRoot	185.972	1.42426e-07	0.00144269	0.921794	0.99998
AT1G09500	MSWTRoot_vs_MSHKRoot	24.6659	-2.01146e-07	0.00144269	0.815392	0.99998
AT1G09520	MSWTRoot_vs_MSHKRoot	137.292	3.78572e-07	0.00144268	0.898931	0.99998
AT1G09530	MSWTRoot_vs_MSHKRoot	77.4979	1.0084e-06	0.00144269	0.497333	0.99998
AT1G09560	MSWTRoot_vs_MSHKRoot	474.152	2.04817e-06	0.00144268	0.576905	0.99998
AT1G09570	MSWTRoot_vs_MSHKRoot	510.776	2.52263e-06	0.00144266	0.616735	0.99998
AT1G09575	MSWTRoot_vs_MSHKRoot	18.3516	-8.40532e-08	0.00144269	0.946379	0.99998
AT1G09580	MSWTRoot_vs_MSHKRoot	127.965	-1.36357e-07	0.00144269	0.910796	0.99998
AT1G09590	MSWTRoot_vs_MSHKRoot	1031.93	-4.6657e-07	0.00144268	0.861574	0.99998
AT1G09610	MSWTRoot_vs_MSHKRoot	35.5601	5.63766e-07	0.00144269	0.634477	0.99998
AT1G09620	MSWTRoot_vs_MSHKRoot	538.098	1.45133e-07	0.00144269	0.906347	0.99998
AT1G09630	MSWTRoot_vs_MSHKRoot	173.013	2.80939e-08	0.00144267	0.997501	0.99998
AT1G09640	MSWTRoot_vs_MSHKRoot	528.845	5.09732e-07	0.00144268	0.859554	0.99998
AT1G09645	MSWTRoot_vs_MSHKRoot	212.592	2.1706e-07	0.00144269	0.887951	0.99998
AT1G09660	MSWTRoot_vs_MSHKRoot	294.57	-1.53231e-06	0.00144268	0.605535	0.99998
AT1G09680	MSWTRoot_vs_MSHKRoot	20.8996	-1.60292e-07	0.00144269	0.891327	0.99998
AT1G09690	MSWTRoot_vs_MSHKRoot	5708.54	-1.08554e-06	0.00144268	0.724547	0.99998
AT1G09700	MSWTRoot_vs_MSHKRoot	152.163	-1.05879e-06	0.00144268	0.727859	0.99998
AT1G09710	MSWTRoot_vs_MSHKRoot	40.8768	-9.39468e-08	0.00144269	0.932922	0.99998
AT1G09730	MSWTRoot_vs_MSHKRoot	199.542	-3.18938e-06	0.00144267	0.482389	0.99998
AT1G09740	MSWTRoot_vs_MSHKRoot	472.713	-3.74171e-08	0.00144269	0.972309	0.99998
AT1G09750	MSWTRoot_vs_MSHKRoot	189.293	-2.77537e-07	0.00144268	0.919784	0.99998
AT1G09760	MSWTRoot_vs_MSHKRoot	187.452	-4.73221e-07	0.00144268	0.859177	0.99998
AT1G09770	MSWTRoot_vs_MSHKRoot	520.325	4.36106e-08	0.00144269	0.983006	0.99998
AT1G09780	MSWTRoot_vs_MSHKRoot	410.029	-1.98491e-06	0.00144264	0.748545	0.99998
AT1G09794	MSWTRoot_vs_MSHKRoot	24.141	8.68982e-07	0.00144269	0.692003	0.99998
AT1G09795	MSWTRoot_vs_MSHKRoot	376.403	-8.86082e-08	0.00144269	0.948041	0.99998
AT1G09800	MSWTRoot_vs_MSHKRoot	59.6206	-8.86138e-08	0.00144269	0.952667	0.99998
AT1G09810	MSWTRoot_vs_MSHKRoot	41.0732	-9.72567e-07	0.00144269	0.478293	0.99998
AT1G09812	MSWTRoot_vs_MSHKRoot	7.92039	7.16925e-07	0.00144269	0.44017	0.99998
AT1G09815	MSWTRoot_vs_MSHKRoot	204.218	-7.48834e-07	0.00144268	0.841447	0.99998
AT1G09820	MSWTRoot_vs_MSHKRoot	25.2902	8.64595e-09	0.00144269	0.832012	0.99998
AT1G09830	MSWTRoot_vs_MSHKRoot	108.434	8.0427e-08	0.00144268	0.983034	0.99998
AT1G09840	MSWTRoot_vs_MSHKRoot	451.101	2.04345e-06	0.00144268	0.524163	0.99998
AT1G09850	MSWTRoot_vs_MSHKRoot	134.267	-3.04133e-06	0.00144268	0.408794	0.99998
AT1G09860	MSWTRoot_vs_MSHKRoot	15.8568	-3.24167e-06	0.00144269	0.140906	0.99998
AT1G09870	MSWTRoot_vs_MSHKRoot	187.562	-5.7963e-08	0.00144269	0.966934	0.99998
AT1G09890	MSWTRoot_vs_MSHKRoot	13.9967	-5.04502e-07	0.00144269	0.584316	0.99998
AT1G09900	MSWTRoot_vs_MSHKRoot	46.2875	-7.43127e-07	0.00144269	0.684808	0.99998
AT1G09910	MSWTRoot_vs_MSHKRoot	79.5371	-8.17451e-08	0.00144269	0.946555	0.99998
AT1G09920	MSWTRoot_vs_MSHKRoot	162.833	-6.85952e-07	0.00144267	0.859651	0.99998
AT1G09932	MSWTRoot_vs_MSHKRoot	193.146	6.55241e-07	0.00144269	0.498774	0.99998
AT1G09940	MSWTRoot_vs_MSHKRoot	62.2006	4.52276e-06	0.00144269	0.100586	0.99998
AT1G09950	MSWTRoot_vs_MSHKRoot	27.481	1.24413e-06	0.00144269	0.148598	0.99998
AT1G09960	MSWTRoot_vs_MSHKRoot	64.5212	-2.13677e-06	0.00144269	0.427879	0.99998
AT1G09970	MSWTRoot_vs_MSHKRoot	1560.67	1.28229e-06	0.00144269	0.578232	0.99998
AT1G09980	MSWTRoot_vs_MSHKRoot	117.378	3.3948e-07	0.00144269	0.83979	0.99998
AT1G09995	MSWTRoot_vs_MSHKRoot	63.5712	1.6085e-06	0.00144269	0.515116	0.99998
AT1G10000	MSWTRoot_vs_MSHKRoot	11.3484	8.46964e-07	0.00144269	0.407837	0.99998
AT1G10020	MSWTRoot_vs_MSHKRoot	85.5124	1.98699e-07	0.00144269	0.889848	0.99998
AT1G10030	MSWTRoot_vs_MSHKRoot	169.885	-1.03474e-06	0.00144268	0.755326	0.99998
AT1G10040	MSWTRoot_vs_MSHKRoot	20.707	-4.15062e-07	0.00144269	0.811954	0.99998
AT1G10050	MSWTRoot_vs_MSHKRoot	71.2204	-5.01963e-07	0.00144269	0.825179	0.99998
AT1G10060	MSWTRoot_vs_MSHKRoot	62.7453	-2.33416e-07	0.00144269	0.846973	0.99998
AT1G10070	MSWTRoot_vs_MSHKRoot	52.4699	-9.95339e-08	0.00144269	0.944145	0.99998
AT1G10090	MSWTRoot_vs_MSHKRoot	139.899	3.41569e-07	0.00144269	0.841112	0.99998
AT1G10110	MSWTRoot_vs_MSHKRoot	21.9738	9.87336e-07	0.00144269	0.58423	0.99998
AT1G10120	MSWTRoot_vs_MSHKRoot	108.295	-6.89604e-07	0.00144269	0.760424	0.99998
AT1G10130	MSWTRoot_vs_MSHKRoot	161.442	-1.3037e-06	0.00144266	0.793351	0.99998
AT1G10140	MSWTRoot_vs_MSHKRoot	192.666	-7.6565e-08	0.00144269	0.950898	0.99998
AT1G10150	MSWTRoot_vs_MSHKRoot	81.3353	6.97662e-08	0.00144269	0.969704	0.99998
AT1G10155	MSWTRoot_vs_MSHKRoot	3.20784	-4.52044e-08	0.00144269	0.927138	0.99998
AT1G10160,1	MSWTRoot_vs_MSHKRoot	22.5252	3.52304e-07	0.00144269	0.796314	0.99998
AT1G10170	MSWTRoot_vs_MSHKRoot	162.88	1.20965e-06	0.00144269	0.575093	0.99998
AT1G10180	MSWTRoot_vs_MSHKRoot	170.237	1.13774e-06	0.00144268	0.686458	0.99998
AT1G10200	MSWTRoot_vs_MSHKRoot	420.141	-8.18747e-08	0.00144267	0.981776	0.99998
AT1G10210	MSWTRoot_vs_MSHKRoot	61.8486	1.18692e-07	0.00144269	0.945948	0.99998
AT1G10220	MSWTRoot_vs_MSHKRoot	4.35029	2.0819e-07	0.00144269	0.830239	0.99998
AT1G10230	MSWTRoot_vs_MSHKRoot	46.4613	-2.49769e-07	0.00144269	0.852339	0.99998
AT1G10240	MSWTRoot_vs_MSHKRoot	31.0421	-1.09307e-07	0.00144269	0.940588	0.99998
AT1G10270	MSWTRoot_vs_MSHKRoot	40.6328	-2.45361e-07	0.00144269	0.848766	0.99998
AT1G10280	MSWTRoot_vs_MSHKRoot	51.869	5.37546e-07	0.00144269	0.687629	0.99998
AT1G10290	MSWTRoot_vs_MSHKRoot	321.633	1.90677e-06	0.00144267	0.681161	0.99998
AT1G10310	MSWTRoot_vs_MSHKRoot	351.194	4.36041e-07	0.00144268	0.901367	0.99998
AT1G10320	MSWTRoot_vs_MSHKRoot	66.3973	-6.51736e-07	0.00144269	0.713698	0.99998
AT1G10330	MSWTRoot_vs_MSHKRoot	11.7827	-2.17299e-07	0.00144269	0.853647	0.99998
AT1G10340	MSWTRoot_vs_MSHKRoot	33.5914	3.89881e-07	0.00144269	0.78599	0.99998
AT1G10350	MSWTRoot_vs_MSHKRoot	54.2418	3.17314e-07	0.00144269	0.825142	0.99998
AT1G10360	MSWTRoot_vs_MSHKRoot	92.6714	-2.39759e-07	0.00144269	0.808071	0.99998
AT1G10370	MSWTRoot_vs_MSHKRoot	39.1776	-1.221e-06	0.00144269	0.288733	0.99998
AT1G10380	MSWTRoot_vs_MSHKRoot	47.5496	3.31572e-07	0.00144269	NA	NA
AT1G10390	MSWTRoot_vs_MSHKRoot	211.687	-1.54353e-07	0.00144269	0.951156	0.99998
AT1G10400	MSWTRoot_vs_MSHKRoot	9.7484	-1.24369e-07	0.00144269	0.848294	0.99998
AT1G10410	MSWTRoot_vs_MSHKRoot	517.147	2.35148e-06	0.00144268	0.489677	0.99998
AT1G10417	MSWTRoot_vs_MSHKRoot	14.0332	2.04942e-07	0.00144269	0.867087	0.99998
AT1G10430	MSWTRoot_vs_MSHKRoot	139.378	-8.18228e-09	0.00144269	0.98972	0.99998
AT1G10450	MSWTRoot_vs_MSHKRoot	55.1151	-1.09679e-06	0.00144269	0.567587	0.99998
AT1G10460	MSWTRoot_vs_MSHKRoot	19.5616	-1.46461e-07	0.00144269	0.863435	0.99998
AT1G10470	MSWTRoot_vs_MSHKRoot	436.648	3.90609e-07	0.00144268	0.91611	0.99998
AT1G10480	MSWTRoot_vs_MSHKRoot	63.0947	7.54743e-08	0.00144269	0.974697	0.99998
AT1G10490	MSWTRoot_vs_MSHKRoot	389.961	-2.30909e-06	0.00144267	0.609362	0.99998
AT1G10500	MSWTRoot_vs_MSHKRoot	532.46	-8.6715e-09	0.00144269	0.995707	0.99998
AT1G10510	MSWTRoot_vs_MSHKRoot	64.5321	-2.7305e-07	0.00144269	0.872692	0.99998
AT1G10520	MSWTRoot_vs_MSHKRoot	41.5221	-1.77173e-08	0.00144269	0.982696	0.99998
AT1G10522	MSWTRoot_vs_MSHKRoot	1089.86	3.56471e-06	0.00144268	0.273675	0.99998
AT1G10530	MSWTRoot_vs_MSHKRoot	41.8123	-1.92632e-06	0.00144269	0.296105	0.99998
AT1G10550	MSWTRoot_vs_MSHKRoot	17.0997	-2.98081e-08	0.00144269	0.965021	0.99998
AT1G10560	MSWTRoot_vs_MSHKRoot	88.5073	-3.89425e-07	0.00144269	0.761616	0.99998
AT1G10570	MSWTRoot_vs_MSHKRoot	167.515	2.57404e-06	0.00144268	0.502954	0.99998
AT1G10580	MSWTRoot_vs_MSHKRoot	392.6	3.2425e-07	0.00144267	0.932927	0.99998
AT1G10585	MSWTRoot_vs_MSHKRoot	20.3839	-2.001e-06	0.0014427	0.00659988	0.99998
AT1G10590	MSWTRoot_vs_MSHKRoot	1737.16	-2.39617e-06	0.00144266	0.641648	0.99998
AT1G10600	MSWTRoot_vs_MSHKRoot	238.018	-1.58922e-07	0.00144269	0.905648	0.99998
AT1G10610	MSWTRoot_vs_MSHKRoot	39.0685	-1.1853e-06	0.00144269	0.493869	0.99998
AT1G10630	MSWTRoot_vs_MSHKRoot	666.132	-1.82082e-06	0.00144266	0.731526	0.99998
AT1G10640	MSWTRoot_vs_MSHKRoot	87.9226	-1.42848e-07	0.00144269	0.908096	0.99998
AT1G10650	MSWTRoot_vs_MSHKRoot	62.4112	-6.0687e-07	0.00144269	0.804722	0.99998
AT1G10657	MSWTRoot_vs_MSHKRoot	26.9864	1.98919e-07	0.00144269	NA	NA
AT1G10660	MSWTRoot_vs_MSHKRoot	196.545	-4.91268e-09	0.00144269	0.997548	0.99998
AT1G10670	MSWTRoot_vs_MSHKRoot	1354.15	-1.97828e-06	0.00144266	0.693259	0.99998
AT1G10682	MSWTRoot_vs_MSHKRoot	2886.99	1.01882e-06	0.00144269	0.648996	0.99998
AT1G10690	MSWTRoot_vs_MSHKRoot	46.7125	-3.37625e-07	0.00144269	0.814834	0.99998
AT1G10700	MSWTRoot_vs_MSHKRoot	304.62	1.02714e-06	0.00144269	0.692508	0.99998
AT1G10720	MSWTRoot_vs_MSHKRoot	180.851	3.32483e-06	0.00144267	0.47611	0.99998
AT1G10730	MSWTRoot_vs_MSHKRoot	58.8423	-4.02782e-07	0.00144269	0.772944	0.99998
AT1G10740	MSWTRoot_vs_MSHKRoot	208.579	5.81539e-07	0.00144269	0.733215	0.99998
AT1G10750	MSWTRoot_vs_MSHKRoot	28.7581	-2.19381e-07	0.00144269	0.851013	0.99998
AT1G10760	MSWTRoot_vs_MSHKRoot	1753.96	-4.33521e-06	0.00144267	0.333678	0.99998
AT1G10770	MSWTRoot_vs_MSHKRoot	20.5458	-2.81844e-06	0.00144269	0.0187129	0.99998
AT1G10780	MSWTRoot_vs_MSHKRoot	20.6196	1.22782e-07	0.00144269	0.931144	0.99998
AT1G10790	MSWTRoot_vs_MSHKRoot	6.15341	5.19613e-07	0.00144269	0.560913	0.99998
AT1G10800	MSWTRoot_vs_MSHKRoot	2.35617	-4.72004e-07	0.00144269	0.377587	0.99998
AT1G10810	MSWTRoot_vs_MSHKRoot	11.9306	-3.46396e-08	0.00144269	0.957345	0.99998
AT1G10820	MSWTRoot_vs_MSHKRoot	92.3579	-2.63811e-06	0.00144268	0.469012	0.99998
AT1G10830	MSWTRoot_vs_MSHKRoot	159.119	-8.55753e-07	0.00144269	0.540625	0.99998
AT1G10840	MSWTRoot_vs_MSHKRoot	551.329	1.7985e-07	0.00144268	0.95236	0.99998
AT1G10850	MSWTRoot_vs_MSHKRoot	185.003	-2.17308e-07	0.00144269	0.931002	0.99998
AT1G10865	MSWTRoot_vs_MSHKRoot	194.07	-1.84772e-06	0.00144267	0.64663	0.99998
AT1G10870	MSWTRoot_vs_MSHKRoot	91.7847	8.32907e-08	0.00144269	0.95979	0.99998
AT1G10890	MSWTRoot_vs_MSHKRoot	393.145	-8.12196e-08	0.00144269	0.947458	0.99998
AT1G10900	MSWTRoot_vs_MSHKRoot	240.367	-7.79161e-08	0.00144269	0.949085	0.99998
AT1G10910	MSWTRoot_vs_MSHKRoot	152.641	-4.9295e-07	0.00144269	0.72406	0.99998
AT1G10920	MSWTRoot_vs_MSHKRoot	31.3019	-4.37565e-06	0.00144269	0.0848804	0.99998
AT1G10930	MSWTRoot_vs_MSHKRoot	38.913	-1.01373e-06	0.00144269	0.544546	0.99998
AT1G10940	MSWTRoot_vs_MSHKRoot	381.796	-9.11314e-07	0.00144266	0.849061	0.99998
AT1G10950	MSWTRoot_vs_MSHKRoot	687.577	-1.32874e-07	0.00144269	0.941187	0.99998
AT1G10960	MSWTRoot_vs_MSHKRoot	327.76	-1.85732e-06	0.00144269	0.230408	0.99998
AT1G10970	MSWTRoot_vs_MSHKRoot	248.511	-8.75779e-07	0.00144269	0.519752	0.99998
AT1G10990	MSWTRoot_vs_MSHKRoot	75.6524	-8.36166e-08	0.00144268	0.969456	0.99998
AT1G11000	MSWTRoot_vs_MSHKRoot	97.4063	-1.49848e-06	0.00144268	0.615189	0.99998
AT1G11020	MSWTRoot_vs_MSHKRoot	69.0838	1.83663e-07	0.00144269	0.944806	0.99998
AT1G11050	MSWTRoot_vs_MSHKRoot	75.155	7.68626e-07	0.00144269	0.637438	0.99998
AT1G11055	MSWTRoot_vs_MSHKRoot	12.9664	5.50845e-07	0.00144269	0.740829	0.99998
AT1G11060	MSWTRoot_vs_MSHKRoot	61.7095	-1.87707e-07	0.00144269	0.893146	0.99998
AT1G11080	MSWTRoot_vs_MSHKRoot	314.197	5.01526e-07	0.00144269	0.802541	0.99998
AT1G11090	MSWTRoot_vs_MSHKRoot	77.5055	2.38611e-07	0.00144269	0.867273	0.99998
AT1G11100	MSWTRoot_vs_MSHKRoot	37.3795	3.37139e-07	0.00144269	0.84507	0.99998
AT1G11120	MSWTRoot_vs_MSHKRoot	4.80588	6.90571e-07	0.00144269	0.455532	0.99998
AT1G11125	MSWTRoot_vs_MSHKRoot	7.65227	1.07432e-06	0.00144269	0.360825	0.99998
AT1G11130	MSWTRoot_vs_MSHKRoot	70.4647	-7.81676e-08	0.00144269	0.951127	0.99998
AT1G11150,1	MSWTRoot_vs_MSHKRoot	34.7991	-7.11421e-08	0.00144269	0.957439	0.99998
AT1G11170	MSWTRoot_vs_MSHKRoot	47.7126	2.01642e-07	0.00144269	0.872802	0.99998
AT1G11175	MSWTRoot_vs_MSHKRoot	96.3325	1.29207e-06	0.00144269	0.606796	0.99998
AT1G11180	MSWTRoot_vs_MSHKRoot	65.8763	6.92542e-07	0.00144269	0.658538	0.99998
AT1G11185	MSWTRoot_vs_MSHKRoot	67.7533	3.31719e-07	0.00144269	0.745907	0.99998
AT1G11190	MSWTRoot_vs_MSHKRoot	89.6573	-2.48169e-08	0.00144269	0.978569	0.99998
AT1G11200	MSWTRoot_vs_MSHKRoot	178.718	3.5544e-07	0.00144269	0.790054	0.99998
AT1G11210	MSWTRoot_vs_MSHKRoot	523.005	-4.41819e-07	0.00144269	0.793138	0.99998
AT1G11220	MSWTRoot_vs_MSHKRoot	19.7888	-1.28766e-07	0.00144269	0.913575	0.99998
AT1G11240	MSWTRoot_vs_MSHKRoot	159.846	-9.46513e-07	0.00144268	0.725544	0.99998
AT1G11260	MSWTRoot_vs_MSHKRoot	375.132	-3.15688e-10	0.00144269	0.995236	0.99998
AT1G11270	MSWTRoot_vs_MSHKRoot	57.1557	-2.59473e-07	0.00144269	0.859188	0.99998
AT1G11280	MSWTRoot_vs_MSHKRoot	89.9946	6.98682e-07	0.00144269	0.615209	0.99998
AT1G11290	MSWTRoot_vs_MSHKRoot	32.0273	1.25055e-06	0.00144269	0.365728	0.99998
AT1G11300	MSWTRoot_vs_MSHKRoot	47.3866	3.4236e-07	0.00144269	0.792839	0.99998
AT1G11310	MSWTRoot_vs_MSHKRoot	506.339	1.19838e-06	0.00144268	0.718377	0.99998
AT1G11320	MSWTRoot_vs_MSHKRoot	12.3544	5.73347e-07	0.00144269	0.657389	0.99998
AT1G11330	MSWTRoot_vs_MSHKRoot	89.7402	3.11417e-07	0.00144269	0.796337	0.99998
AT1G11350	MSWTRoot_vs_MSHKRoot	65.8791	1.75854e-07	0.00144269	0.870421	0.99998
AT1G11360	MSWTRoot_vs_MSHKRoot	358.088	-4.28088e-07	0.00144267	0.922498	0.99998
AT1G11380	MSWTRoot_vs_MSHKRoot	71.5179	7.62379e-07	0.00144269	0.664641	0.99998
AT1G11390	MSWTRoot_vs_MSHKRoot	74.4869	9.66137e-07	0.00144269	0.687483	0.99998
AT1G11400	MSWTRoot_vs_MSHKRoot	191.532	-2.17804e-07	0.00144268	0.941047	0.99998
AT1G11410	MSWTRoot_vs_MSHKRoot	98.6816	1.39725e-07	0.00144269	0.933747	0.99998
AT1G11420	MSWTRoot_vs_MSHKRoot	43.0476	-3.05509e-07	0.00144269	0.799219	0.99998
AT1G11430	MSWTRoot_vs_MSHKRoot	656.435	-6.39397e-08	0.00144269	0.966555	0.99998
AT1G11440	MSWTRoot_vs_MSHKRoot	82.1423	-1.64226e-06	0.00144269	0.502123	0.99998
AT1G11450	MSWTRoot_vs_MSHKRoot	65.6039	-2.0001e-07	0.00144269	0.833385	0.99998
AT1G11460	MSWTRoot_vs_MSHKRoot	17.8928	-1.13288e-06	0.00144269	0.436815	0.99998
AT1G11475	MSWTRoot_vs_MSHKRoot	334.983	-6.96538e-07	0.00144266	0.889583	0.99998
AT1G11480	MSWTRoot_vs_MSHKRoot	644.055	1.69518e-06	0.00144268	0.619028	0.99998
AT1G11482	MSWTRoot_vs_MSHKRoot	15.0421	-3.80029e-07	0.00144269	0.720344	0.99998
AT1G11500	MSWTRoot_vs_MSHKRoot	3.02263	1.40862e-07	0.00144269	0.889445	0.99998
AT1G11530	MSWTRoot_vs_MSHKRoot	201.651	-1.31602e-07	0.00144269	NA	NA
AT1G11540	MSWTRoot_vs_MSHKRoot	20.2227	-1.6084e-07	0.00144269	0.911396	0.99998
AT1G11545	MSWTRoot_vs_MSHKRoot	248.771	1.38772e-07	0.00144269	0.933795	0.99998
AT1G11570	MSWTRoot_vs_MSHKRoot	6.92142	-1.67233e-07	0.00144269	0.850901	0.99998
AT1G11580	MSWTRoot_vs_MSHKRoot	1289.56	2.48472e-06	0.00144269	0.322926	0.99998
AT1G11592	MSWTRoot_vs_MSHKRoot	79.1775	2.64932e-07	0.00144269	0.815937	0.99998
AT1G11600	MSWTRoot_vs_MSHKRoot	54.5567	1.46446e-06	0.00144269	0.401486	0.99998
AT1G11630	MSWTRoot_vs_MSHKRoot	48.1084	-1.44435e-07	0.00144269	0.94617	0.99998
AT1G11650	MSWTRoot_vs_MSHKRoot	719.965	7.47217e-07	0.00144262	0.920227	0.99998
AT1G11660	MSWTRoot_vs_MSHKRoot	142.901	-2.16373e-08	0.00144269	0.981649	0.99998
AT1G11670	MSWTRoot_vs_MSHKRoot	305.151	4.65935e-07	0.00144268	0.893178	0.99998
AT1G11680	MSWTRoot_vs_MSHKRoot	597.397	-3.72583e-08	0.00144268	0.986516	0.99998
AT1G11700	MSWTRoot_vs_MSHKRoot	197.128	-4.25908e-08	0.00144269	0.969571	0.99998
AT1G11710	MSWTRoot_vs_MSHKRoot	24.3327	3.78938e-08	0.00144269	0.967785	0.99998
AT1G11720	MSWTRoot_vs_MSHKRoot	311.412	1.17688e-07	0.00144269	0.929945	0.99998
AT1G11730	MSWTRoot_vs_MSHKRoot	18.6216	5.27782e-07	0.00144269	0.747871	0.99998
AT1G11735	MSWTRoot_vs_MSHKRoot	0.996643	3.15962e-08	0.00144269	0.966408	0.99998
AT1G11740	MSWTRoot_vs_MSHKRoot	19.969	8.74852e-08	0.00144269	0.956406	0.99998
AT1G11750	MSWTRoot_vs_MSHKRoot	559.09	9.47142e-09	0.00144267	0.997189	0.99998
AT1G11755	MSWTRoot_vs_MSHKRoot	113.198	9.94838e-07	0.00144269	0.697318	0.99998
AT1G11760	MSWTRoot_vs_MSHKRoot	123.542	2.19091e-07	0.00144269	0.901209	0.99998
AT1G11780	MSWTRoot_vs_MSHKRoot	124.702	-7.67169e-07	0.00144269	0.742351	0.99998
AT1G11790	MSWTRoot_vs_MSHKRoot	118.855	-2.09353e-07	0.00144269	0.887258	0.99998
AT1G11800	MSWTRoot_vs_MSHKRoot	24.5347	3.1258e-07	0.00144269	0.782903	0.99998
AT1G11810	MSWTRoot_vs_MSHKRoot	9.88666	1.00955e-06	0.00144269	0.375664	0.99998
AT1G11820	MSWTRoot_vs_MSHKRoot	130.892	4.98733e-07	0.00144269	0.725386	0.99998
AT1G11840	MSWTRoot_vs_MSHKRoot	1595.86	-3.45834e-06	0.00144268	0.358848	0.99998
AT1G11850	MSWTRoot_vs_MSHKRoot	246.417	-5.90922e-08	0.0014427	0.921201	0.99998
AT1G11860	MSWTRoot_vs_MSHKRoot	5352.62	-2.34082e-06	0.00144266	0.650425	0.99998
AT1G11870	MSWTRoot_vs_MSHKRoot	46.673	1.20769e-06	0.00144269	0.485015	0.99998
AT1G11880	MSWTRoot_vs_MSHKRoot	37.0883	4.62981e-07	0.00144269	0.766524	0.99998
AT1G11890	MSWTRoot_vs_MSHKRoot	131.983	5.91044e-07	0.00144268	0.857733	0.99998
AT1G11900	MSWTRoot_vs_MSHKRoot	28.1099	-8.44703e-07	0.00144269	0.520332	0.99998
AT1G11905	MSWTRoot_vs_MSHKRoot	41.291	1.51322e-07	0.00144269	0.91139	0.99998
AT1G11910	MSWTRoot_vs_MSHKRoot	1172.22	-1.93619e-06	0.00144265	0.731842	0.99998
AT1G11930	MSWTRoot_vs_MSHKRoot	328.326	1.34466e-07	0.00144268	0.971676	0.99998
AT1G11940	MSWTRoot_vs_MSHKRoot	21.9701	-4.00309e-07	0.00144269	0.723003	0.99998
AT1G11950	MSWTRoot_vs_MSHKRoot	45.4574	-2.7673e-07	0.00144269	0.818046	0.99998
AT1G11960	MSWTRoot_vs_MSHKRoot	75.0869	-4.45794e-07	0.00144269	0.72615	0.99998
AT1G12000	MSWTRoot_vs_MSHKRoot	1052.22	2.55048e-07	0.00144269	0.918094	0.99998
AT1G12010	MSWTRoot_vs_MSHKRoot	57.2778	-2.67364e-08	0.00144269	0.948315	0.99998
AT1G12013	MSWTRoot_vs_MSHKRoot	0.949968	-4.92749e-08	0.00144269	0.84369	0.99998
AT1G12020	MSWTRoot_vs_MSHKRoot	27.6661	7.79704e-07	0.00144269	0.635446	0.99998
AT1G12030	MSWTRoot_vs_MSHKRoot	38.044	2.3183e-07	0.00144269	0.778111	0.99998
AT1G12040	MSWTRoot_vs_MSHKRoot	19.3537	-9.33007e-08	0.00144269	0.872408	0.99998
AT1G12050	MSWTRoot_vs_MSHKRoot	264.602	-2.5771e-07	0.00144268	0.942915	0.99998
AT1G12060	MSWTRoot_vs_MSHKRoot	43.4826	6.561e-07	0.00144269	0.645605	0.99998
AT1G12080	MSWTRoot_vs_MSHKRoot	330.221	7.73936e-07	0.00144269	0.744628	0.99998
AT1G12090	MSWTRoot_vs_MSHKRoot	15170.4	-4.41398e-06	0.00144269	0.0567279	0.99998
AT1G12100	MSWTRoot_vs_MSHKRoot	6.44966	1.35108e-07	0.00144269	0.82601	0.99998
AT1G12110	MSWTRoot_vs_MSHKRoot	472.302	-1.19389e-07	0.00144269	0.898347	0.99998
AT1G12120	MSWTRoot_vs_MSHKRoot	374.009	-7.23919e-07	0.00144268	0.812403	0.99998
AT1G12130	MSWTRoot_vs_MSHKRoot	7.92064	-4.89397e-08	0.00144269	0.8986	0.99998
AT1G12140	MSWTRoot_vs_MSHKRoot	167.519	-6.27616e-07	0.00144268	0.813779	0.99998
AT1G12150	MSWTRoot_vs_MSHKRoot	12.0975	-1.80053e-06	0.00144269	0.316411	0.99998
AT1G12160	MSWTRoot_vs_MSHKRoot	71.248	2.35603e-07	0.00144269	0.85289	0.99998
AT1G12200	MSWTRoot_vs_MSHKRoot	209.028	7.19559e-07	0.00144269	0.719059	0.99998
AT1G12210	MSWTRoot_vs_MSHKRoot	30.7859	9.39765e-07	0.00144269	0.476774	0.99998
AT1G12211	MSWTRoot_vs_MSHKRoot	1.38763	3.38458e-07	0.00144269	0.672628	0.99998
AT1G12220	MSWTRoot_vs_MSHKRoot	31.4176	1.23242e-06	0.00144269	0.438393	0.99998
AT1G12230	MSWTRoot_vs_MSHKRoot	443.82	1.47548e-06	0.00144267	0.737664	0.99998
AT1G12240	MSWTRoot_vs_MSHKRoot	219.82	-5.85525e-07	0.00144269	0.823629	0.99998
AT1G12244	MSWTRoot_vs_MSHKRoot	68.3699	1.48988e-06	0.00144269	0.406664	0.99998
AT1G12250	MSWTRoot_vs_MSHKRoot	114.607	5.8097e-08	0.00144269	0.961404	0.99998
AT1G12260	MSWTRoot_vs_MSHKRoot	10.3168	1.37959e-07	0.00144269	0.891941	0.99998
AT1G12270	MSWTRoot_vs_MSHKRoot	220.981	-1.06664e-07	0.00144269	0.925744	0.99998
AT1G12280	MSWTRoot_vs_MSHKRoot	24.3905	-1.07559e-07	0.00144269	0.940223	0.99998
AT1G12290	MSWTRoot_vs_MSHKRoot	30.8467	-4.77689e-07	0.00144269	0.696938	0.99998
AT1G12294	MSWTRoot_vs_MSHKRoot	3.1467	6.19388e-07	0.00144269	0.489136	0.99998
AT1G12310	MSWTRoot_vs_MSHKRoot	817.854	-1.16119e-06	0.00144268	0.689135	0.99998
AT1G12320	MSWTRoot_vs_MSHKRoot	63.8718	1.4049e-07	0.00144269	0.9107	0.99998
AT1G12330	MSWTRoot_vs_MSHKRoot	124.122	1.06511e-06	0.00144269	0.545545	0.99998
AT1G12340	MSWTRoot_vs_MSHKRoot	10.8268	5.1765e-09	0.00144269	0.998593	0.99998
AT1G12350	MSWTRoot_vs_MSHKRoot	145.357	1.05695e-06	0.00144269	0.685935	0.99998
AT1G12360	MSWTRoot_vs_MSHKRoot	323.017	2.92122e-06	0.00144265	0.619995	0.99998
AT1G12370	MSWTRoot_vs_MSHKRoot	30.1461	-6.69207e-07	0.00144269	0.531241	0.99998
AT1G12380	MSWTRoot_vs_MSHKRoot	51.2682	1.36425e-07	0.00144269	0.934291	0.99998
AT1G12390	MSWTRoot_vs_MSHKRoot	179.55	-3.83738e-07	0.00144269	0.877363	0.99998
AT1G12400	MSWTRoot_vs_MSHKRoot	71.7216	-8.63128e-07	0.00144269	0.713088	0.99998
AT1G12410	MSWTRoot_vs_MSHKRoot	498.744	-2.98196e-07	0.00144267	0.948126	0.99998
AT1G12420	MSWTRoot_vs_MSHKRoot	122.869	1.02359e-06	0.00144269	0.659498	0.99998
AT1G12430	MSWTRoot_vs_MSHKRoot	59.5186	1.89053e-07	0.00144269	0.886872	0.99998
AT1G12440	MSWTRoot_vs_MSHKRoot	255.406	1.41373e-07	0.00144269	0.945203	0.99998
AT1G12450	MSWTRoot_vs_MSHKRoot	86.3302	-1.41161e-07	0.00144269	0.928259	0.99998
AT1G12460	MSWTRoot_vs_MSHKRoot	23.3346	9.11724e-07	0.00144269	0.608895	0.99998
AT1G12470	MSWTRoot_vs_MSHKRoot	175.321	4.09537e-07	0.00144269	0.768163	0.99998
AT1G12480	MSWTRoot_vs_MSHKRoot	35.3862	5.85854e-08	0.00144269	0.97486	0.99998
AT1G12500	MSWTRoot_vs_MSHKRoot	225.611	-1.46884e-06	0.00144267	0.726678	0.99998
AT1G12520	MSWTRoot_vs_MSHKRoot	268.581	6.18309e-08	0.00144269	0.967303	0.99998
AT1G12530	MSWTRoot_vs_MSHKRoot	201.614	2.27842e-06	0.00144265	0.687869	0.99998
AT1G12550	MSWTRoot_vs_MSHKRoot	45.326	-4.77386e-07	0.00144269	0.678171	0.99998
AT1G12560	MSWTRoot_vs_MSHKRoot	15.7427	-1.68686e-07	0.00144269	0.839366	0.99998
AT1G12580	MSWTRoot_vs_MSHKRoot	303.223	4.34827e-07	0.00144268	0.88555	0.99998
AT1G12610	MSWTRoot_vs_MSHKRoot	8.92526	1.64928e-07	0.00144269	0.828905	0.99998
AT1G12620	MSWTRoot_vs_MSHKRoot	20.4034	1.41288e-07	0.00144269	0.909314	0.99998
AT1G12630	MSWTRoot_vs_MSHKRoot	5.08035	-2.38096e-07	0.00144269	0.749449	0.99998
AT1G12640	MSWTRoot_vs_MSHKRoot	319.893	1.17738e-07	0.00144269	0.930218	0.99998
AT1G12650	MSWTRoot_vs_MSHKRoot	110.926	-1.3479e-06	0.00144268	0.678823	0.99998
AT1G12680	MSWTRoot_vs_MSHKRoot	97.5676	-9.63368e-07	0.00144268	0.750759	0.99998
AT1G12710	MSWTRoot_vs_MSHKRoot	138.618	-4.17075e-07	0.00144269	0.775422	0.99998
AT1G12730	MSWTRoot_vs_MSHKRoot	49.8419	-2.00053e-06	0.00144269	0.271365	0.99998
AT1G12740	MSWTRoot_vs_MSHKRoot	40.0221	-2.76515e-07	0.00144269	0.715661	0.99998
AT1G12750	MSWTRoot_vs_MSHKRoot	56.0242	-1.96857e-07	0.00144269	0.888768	0.99998
AT1G12760	MSWTRoot_vs_MSHKRoot	636.541	4.10117e-07	0.00144269	0.826505	0.99998
AT1G12770	MSWTRoot_vs_MSHKRoot	294.293	-3.64757e-06	0.00144267	0.384175	0.99998
AT1G12775	MSWTRoot_vs_MSHKRoot	27.0779	2.35379e-07	0.00144269	0.878974	0.99998
AT1G12780	MSWTRoot_vs_MSHKRoot	236.995	3.77601e-07	0.00144269	0.839183	0.99998
AT1G12790	MSWTRoot_vs_MSHKRoot	17.8212	-1.57998e-06	0.00144269	0.329045	0.99998
AT1G12800	MSWTRoot_vs_MSHKRoot	383.12	-2.83944e-07	0.00144269	0.890744	0.99998
AT1G12805	MSWTRoot_vs_MSHKRoot	2.56536	2.33632e-07	0.00144269	0.679408	0.99998
AT1G12810	MSWTRoot_vs_MSHKRoot	313.101	1.41761e-06	0.00144266	0.770634	0.99998
AT1G12820	MSWTRoot_vs_MSHKRoot	203.455	8.54256e-08	0.00144269	0.962948	0.99998
AT1G12830	MSWTRoot_vs_MSHKRoot	135.739	-3.15271e-08	0.00144269	0.972591	0.99998
AT1G12840	MSWTRoot_vs_MSHKRoot	1335.81	6.2019e-07	0.00144266	0.90158	0.99998
AT1G12845	MSWTRoot_vs_MSHKRoot	966.998	-2.83121e-06	0.00144269	0.202013	0.99998
AT1G12850	MSWTRoot_vs_MSHKRoot	245.629	-1.30196e-06	0.00144266	0.791715	0.99998
AT1G12860	MSWTRoot_vs_MSHKRoot	154.64	-9.09498e-07	0.00144269	0.720742	0.99998
AT1G12880	MSWTRoot_vs_MSHKRoot	84.0512	-9.08772e-07	0.00144268	0.750359	0.99998
AT1G12890	MSWTRoot_vs_MSHKRoot	3.87356	5.71201e-07	0.00144269	0.466091	0.99998
AT1G12900	MSWTRoot_vs_MSHKRoot	4571.65	-2.39016e-06	0.00144269	0.0247896	0.99998
AT1G12910	MSWTRoot_vs_MSHKRoot	373.584	3.01805e-06	0.00144265	0.59706	0.99998
AT1G12920	MSWTRoot_vs_MSHKRoot	731.703	-6.29015e-07	0.00144269	0.743031	0.99998
AT1G12930	MSWTRoot_vs_MSHKRoot	193.379	-3.9933e-08	0.00144269	0.983782	0.99998
AT1G12950	MSWTRoot_vs_MSHKRoot	10.5273	-6.38879e-08	0.00144269	0.913319	0.99998
AT1G12970	MSWTRoot_vs_MSHKRoot	52.6196	7.466e-07	0.00144269	0.60787	0.99998
AT1G12990	MSWTRoot_vs_MSHKRoot	113.623	1.53926e-07	0.00144269	NA	NA
AT1G13000	MSWTRoot_vs_MSHKRoot	75.158	-1.29883e-06	0.00144269	0.54549	0.99998
AT1G13020	MSWTRoot_vs_MSHKRoot	119.721	-1.477e-07	0.00144269	0.93372	0.99998
AT1G13030	MSWTRoot_vs_MSHKRoot	36.0877	-3.74347e-07	0.00144269	0.71476	0.99998
AT1G13040	MSWTRoot_vs_MSHKRoot	12.6567	1.46128e-09	0.00144269	0.998618	0.99998
AT1G13050	MSWTRoot_vs_MSHKRoot	12.5404	-5.15845e-07	0.00144269	0.705283	0.99998
AT1G13060	MSWTRoot_vs_MSHKRoot	526.519	-5.39265e-07	0.00144269	0.818886	0.99998
AT1G13080	MSWTRoot_vs_MSHKRoot	174.73	3.70405e-08	0.00144269	0.985421	0.99998
AT1G13090	MSWTRoot_vs_MSHKRoot	288.756	-1.64956e-06	0.00144268	0.651545	0.99998
AT1G13100	MSWTRoot_vs_MSHKRoot	45.3522	3.7482e-07	0.00144269	0.718995	0.99998
AT1G13110	MSWTRoot_vs_MSHKRoot	863.356	2.98767e-06	0.00144269	0.22555	0.99998
AT1G13120	MSWTRoot_vs_MSHKRoot	97.1442	-9.95254e-07	0.00144269	0.708146	0.99998
AT1G13130	MSWTRoot_vs_MSHKRoot	39.0463	8.26546e-08	0.00144269	0.931347	0.99998
AT1G13140	MSWTRoot_vs_MSHKRoot	12.0192	-2.5861e-07	0.00144269	0.82995	0.99998
AT1G13145	MSWTRoot_vs_MSHKRoot	85.6692	1.65037e-07	0.00144269	0.906217	0.99998
AT1G13150	MSWTRoot_vs_MSHKRoot	11.9487	-7.4634e-07	0.00144269	0.687322	0.99998
AT1G13160	MSWTRoot_vs_MSHKRoot	82.8147	-8.5242e-07	0.00144269	0.509741	0.99998
AT1G13170	MSWTRoot_vs_MSHKRoot	98.9024	2.163e-07	0.00144269	0.879364	0.99998
AT1G13180	MSWTRoot_vs_MSHKRoot	64.4545	-6.36553e-08	0.00144269	0.96287	0.99998
AT1G13190	MSWTRoot_vs_MSHKRoot	149.703	6.89533e-07	0.00144269	0.784679	0.99998
AT1G13195	MSWTRoot_vs_MSHKRoot	152.182	1.06749e-06	0.00144268	0.707095	0.99998
AT1G13210	MSWTRoot_vs_MSHKRoot	153.318	2.42192e-06	0.00144269	0.208591	0.99998
AT1G13220	MSWTRoot_vs_MSHKRoot	181.885	-9.87472e-07	0.00144269	0.678598	0.99998
AT1G13240	MSWTRoot_vs_MSHKRoot	0.7783	4.00692e-07	0.00144269	0.534581	0.99998
AT1G13245	MSWTRoot_vs_MSHKRoot	184.431	-1.95834e-06	0.00144269	0.33781	0.99998
AT1G13250	MSWTRoot_vs_MSHKRoot	51.2375	-6.29896e-07	0.00144269	0.791241	0.99998
AT1G13260	MSWTRoot_vs_MSHKRoot	1212.67	-4.47434e-07	0.00144269	0.755516	0.99998
AT1G13270	MSWTRoot_vs_MSHKRoot	794.305	2.3635e-07	0.00144269	0.848336	0.99998
AT1G13280	MSWTRoot_vs_MSHKRoot	249.88	6.62731e-07	0.00144269	0.795211	0.99998
AT1G13300	MSWTRoot_vs_MSHKRoot	47.8871	7.80407e-08	0.00144269	0.977446	0.99998
AT1G13320	MSWTRoot_vs_MSHKRoot	254.971	3.55133e-07	0.00144267	0.93673	0.99998
AT1G13330	MSWTRoot_vs_MSHKRoot	22.57	4.28555e-07	0.00144269	0.764762	0.99998
AT1G13340	MSWTRoot_vs_MSHKRoot	70.181	6.30002e-07	0.00144269	0.657491	0.99998
AT1G13350	MSWTRoot_vs_MSHKRoot	212.185	-1.61847e-07	0.00144269	0.90824	0.99998
AT1G13360	MSWTRoot_vs_MSHKRoot	437.971	1.78778e-06	0.00144268	0.609349	0.99998
AT1G13370	MSWTRoot_vs_MSHKRoot	3.60621	3.76588e-07	0.00144269	0.686161	0.99998
AT1G13380	MSWTRoot_vs_MSHKRoot	87.9088	3.64132e-07	0.00144269	0.80284	0.99998
AT1G13390	MSWTRoot_vs_MSHKRoot	190.729	3.34929e-07	0.00144269	0.828568	0.99998
AT1G13410	MSWTRoot_vs_MSHKRoot	14.8552	5.66805e-07	0.00144269	0.709782	0.99998
AT1G13420	MSWTRoot_vs_MSHKRoot	111.146	-3.3767e-08	0.00144269	0.912313	0.99998
AT1G13440	MSWTRoot_vs_MSHKRoot	3698.41	2.06693e-06	0.00144264	0.737656	0.99998
AT1G13448	MSWTRoot_vs_MSHKRoot	56.8824	-4.57715e-07	0.00144268	0.871423	0.99998
AT1G13450	MSWTRoot_vs_MSHKRoot	240.335	-1.88925e-06	0.00144266	0.704695	0.99998
AT1G13460	MSWTRoot_vs_MSHKRoot	126.531	2.77318e-07	0.00144269	0.832062	0.99998
AT1G13480	MSWTRoot_vs_MSHKRoot	11.4547	1.5715e-07	0.00144269	0.867456	0.99998
AT1G13500	MSWTRoot_vs_MSHKRoot	5.3256	-9.47139e-09	0.00144269	0.956912	0.99998
AT1G13510	MSWTRoot_vs_MSHKRoot	12.6985	5.35444e-08	0.00144269	0.987722	0.99998
AT1G13520	MSWTRoot_vs_MSHKRoot	105.906	7.82812e-07	0.00144269	0.538139	0.99998
AT1G13530	MSWTRoot_vs_MSHKRoot	38.3714	4.17031e-07	0.00144269	0.764766	0.99998
AT1G13540	MSWTRoot_vs_MSHKRoot	10.0962	4.9965e-07	0.00144269	0.651341	0.99998
AT1G13550	MSWTRoot_vs_MSHKRoot	20.1025	4.62857e-07	0.00144269	0.632495	0.99998
AT1G13560	MSWTRoot_vs_MSHKRoot	633.518	-4.00559e-07	0.00144268	0.901361	0.99998
AT1G13570	MSWTRoot_vs_MSHKRoot	143.939	-1.91859e-07	0.00144269	0.874923	0.99998
AT1G13580	MSWTRoot_vs_MSHKRoot	49.4844	7.80813e-07	0.00144269	0.648141	0.99998
AT1G13590	MSWTRoot_vs_MSHKRoot	80.9572	-3.20033e-06	0.00144268	0.322012	0.99998
AT1G13600	MSWTRoot_vs_MSHKRoot	6.79444	1.37604e-07	0.00144269	0.908252	0.99998
AT1G13607	MSWTRoot_vs_MSHKRoot	8.14958	-5.32456e-08	0.0014427	0.976161	0.99998
AT1G13608	MSWTRoot_vs_MSHKRoot	38.8709	-3.37081e-07	0.00144269	0.683325	0.99998
AT1G13609	MSWTRoot_vs_MSHKRoot	2275.69	-7.21243e-07	0.00144269	0.607829	0.99998
AT1G13620	MSWTRoot_vs_MSHKRoot	7.50049	-3.50929e-07	0.00144269	0.724974	0.99998
AT1G13635	MSWTRoot_vs_MSHKRoot	48.1057	-1.40357e-06	0.00144269	0.509236	0.99998
AT1G13640	MSWTRoot_vs_MSHKRoot	219.087	1.65653e-06	0.00144269	0.542422	0.99998
AT1G13650	MSWTRoot_vs_MSHKRoot	133.057	-3.44998e-08	0.0014427	0.92297	0.99998
AT1G13670	MSWTRoot_vs_MSHKRoot	29.6171	-4.47082e-07	0.00144269	0.691002	0.99998
AT1G13690	MSWTRoot_vs_MSHKRoot	237.539	-3.19667e-07	0.00144269	0.90487	0.99998
AT1G13700	MSWTRoot_vs_MSHKRoot	50.4482	5.81771e-07	0.00144269	0.808572	0.99998
AT1G13730	MSWTRoot_vs_MSHKRoot	113.304	-3.0701e-07	0.00144269	0.787379	0.99998
AT1G13740	MSWTRoot_vs_MSHKRoot	139.912	-3.72488e-07	0.00144269	0.856155	0.99998
AT1G13750	MSWTRoot_vs_MSHKRoot	79.9879	3.16083e-08	0.00144269	0.995615	0.99998
AT1G13770	MSWTRoot_vs_MSHKRoot	58.3846	-1.13095e-07	0.00144269	0.936179	0.99998
AT1G13780	MSWTRoot_vs_MSHKRoot	13.2142	1.25626e-07	0.00144269	0.937109	0.99998
AT1G13810	MSWTRoot_vs_MSHKRoot	17.8598	-1.75069e-07	0.00144269	0.912976	0.99998
AT1G13820	MSWTRoot_vs_MSHKRoot	273.924	-7.89149e-07	0.00144269	NA	NA
AT1G13830	MSWTRoot_vs_MSHKRoot	25.6405	1.58575e-07	0.00144269	0.928184	0.99998
AT1G13860	MSWTRoot_vs_MSHKRoot	96.2169	-3.63562e-07	0.00144269	0.891553	0.99998
AT1G13870	MSWTRoot_vs_MSHKRoot	32.888	3.29428e-07	0.00144269	0.817263	0.99998
AT1G13880	MSWTRoot_vs_MSHKRoot	89.6942	-1.63977e-07	0.00144269	0.889726	0.99998
AT1G13900	MSWTRoot_vs_MSHKRoot	60.2109	1.81356e-08	0.00144269	0.995553	0.99998
AT1G13910	MSWTRoot_vs_MSHKRoot	89.9228	1.48032e-06	0.00144269	0.351076	0.99998
AT1G13920	MSWTRoot_vs_MSHKRoot	154.404	4.54097e-08	0.00144269	0.971083	0.99998
AT1G13930	MSWTRoot_vs_MSHKRoot	22439.8	-1.23714e-06	0.00144269	NA	NA
AT1G13940	MSWTRoot_vs_MSHKRoot	127.722	4.63315e-07	0.00144269	0.749735	0.99998
AT1G13950	MSWTRoot_vs_MSHKRoot	110.644	-8.59097e-08	0.00144269	0.944476	0.99998
AT1G13960	MSWTRoot_vs_MSHKRoot	251.375	2.1045e-06	0.00144268	0.545035	0.99998
AT1G13970	MSWTRoot_vs_MSHKRoot	55.9252	3.64536e-07	0.00144269	0.85129	0.99998
AT1G13980	MSWTRoot_vs_MSHKRoot	202.431	2.47217e-06	0.00144269	0.344699	0.99998
AT1G13990	MSWTRoot_vs_MSHKRoot	460.503	1.05866e-06	0.00144267	0.805759	0.99998
AT1G14000	MSWTRoot_vs_MSHKRoot	320.499	6.71737e-07	0.00144268	0.806925	0.99998
AT1G14010	MSWTRoot_vs_MSHKRoot	169.622	-1.21762e-06	0.00144267	0.788945	0.99998
AT1G14020	MSWTRoot_vs_MSHKRoot	97.6076	-3.31708e-07	0.00144269	0.824951	0.99998
AT1G14030	MSWTRoot_vs_MSHKRoot	225.697	6.41065e-07	0.00144269	0.710204	0.99998
AT1G14040	MSWTRoot_vs_MSHKRoot	84.8769	1.08804e-06	0.00144269	0.666504	0.99998
AT1G14060	MSWTRoot_vs_MSHKRoot	102.905	-6.53307e-07	0.00144268	0.833676	0.99998
AT1G14070	MSWTRoot_vs_MSHKRoot	81.1613	1.24891e-07	0.00144269	0.913439	0.99998
AT1G14071	MSWTRoot_vs_MSHKRoot	1.86763	7.85681e-07	0.00144269	0.470283	0.99998
AT1G14080	MSWTRoot_vs_MSHKRoot	86.0038	-9.33868e-08	0.00144269	0.921428	0.99998
AT1G14090	MSWTRoot_vs_MSHKRoot	33.3254	5.75564e-07	0.00144269	0.75273	0.99998
AT1G14120	MSWTRoot_vs_MSHKRoot	51.6407	-3.72971e-07	0.00144269	0.686359	0.99998
AT1G14130	MSWTRoot_vs_MSHKRoot	465.339	1.41302e-06	0.00144269	0.561603	0.99998
AT1G14140	MSWTRoot_vs_MSHKRoot	139.355	-1.43679e-06	0.00144268	0.670285	0.99998
AT1G14150	MSWTRoot_vs_MSHKRoot	527.049	1.12693e-06	0.00144269	0.456764	0.99998
AT1G14160	MSWTRoot_vs_MSHKRoot	136.545	3.10297e-07	0.00144269	0.798001	0.99998
AT1G14170	MSWTRoot_vs_MSHKRoot	74.1215	8.61161e-08	0.00144269	0.957116	0.99998
AT1G14180	MSWTRoot_vs_MSHKRoot	46.2832	1.2659e-07	0.00144269	0.929736	0.99998
AT1G14190	MSWTRoot_vs_MSHKRoot	16.4067	-2.08353e-07	0.00144269	0.806659	0.99998
AT1G14200	MSWTRoot_vs_MSHKRoot	37.1159	1.6589e-07	0.00144269	0.910871	0.99998
AT1G14205	MSWTRoot_vs_MSHKRoot	60.8155	2.77465e-08	0.00144269	0.993647	0.99998
AT1G14210	MSWTRoot_vs_MSHKRoot	191.241	1.60566e-07	0.00144269	0.94993	0.99998
AT1G14220	MSWTRoot_vs_MSHKRoot	40.5971	-3.40037e-08	0.00144269	0.918015	0.99998
AT1G14230	MSWTRoot_vs_MSHKRoot	270.549	-4.17621e-07	0.00144268	0.908489	0.99998
AT1G14240	MSWTRoot_vs_MSHKRoot	83.9035	-7.1342e-07	0.00144269	0.543887	0.99998
AT1G14250	MSWTRoot_vs_MSHKRoot	151.033	-1.34782e-07	0.0014427	0.922957	0.99998
AT1G14260	MSWTRoot_vs_MSHKRoot	28.816	1.55318e-07	0.00144269	0.909504	0.99998
AT1G14270	MSWTRoot_vs_MSHKRoot	151.841	1.67028e-06	0.00144269	0.454575	0.99998
AT1G14280	MSWTRoot_vs_MSHKRoot	156.703	1.42398e-07	0.00144269	0.922686	0.99998
AT1G14290	MSWTRoot_vs_MSHKRoot	104.125	-7.12594e-08	0.00144269	0.960803	0.99998
AT1G14300	MSWTRoot_vs_MSHKRoot	151.277	-1.6068e-06	0.00144268	0.590617	0.99998
AT1G14310	MSWTRoot_vs_MSHKRoot	72.9046	3.6732e-07	0.00144269	0.798271	0.99998
AT1G14320	MSWTRoot_vs_MSHKRoot	4226.94	-1.47785e-06	0.00144268	0.668555	0.99998
AT1G14330	MSWTRoot_vs_MSHKRoot	104.501	1.12499e-06	0.00144269	0.602346	0.99998
AT1G14340	MSWTRoot_vs_MSHKRoot	77.7208	2.01394e-07	0.00144269	0.901682	0.99998
AT1G14345	MSWTRoot_vs_MSHKRoot	104.43	-7.19658e-08	0.00144269	0.970043	0.99998
AT1G14350	MSWTRoot_vs_MSHKRoot	144.834	3.0351e-06	0.00144268	0.321419	0.99998
AT1G14360	MSWTRoot_vs_MSHKRoot	133.062	-6.22898e-07	0.00144268	0.860106	0.99998
AT1G14370	MSWTRoot_vs_MSHKRoot	77.3397	1.11105e-06	0.00144268	0.69853	0.99998
AT1G14380	MSWTRoot_vs_MSHKRoot	256.659	1.45493e-06	0.00144269	0.558297	0.99998
AT1G14390	MSWTRoot_vs_MSHKRoot	23.9734	-2.38696e-07	0.00144269	0.816752	0.99998
AT1G14400	MSWTRoot_vs_MSHKRoot	629.198	-3.42237e-06	0.00144262	0.637059	0.99998
AT1G14410	MSWTRoot_vs_MSHKRoot	237.644	7.26364e-07	0.00144268	0.838504	0.99998
AT1G14430	MSWTRoot_vs_MSHKRoot	14.8674	3.50128e-07	0.00144269	0.670856	0.99998
AT1G14440	MSWTRoot_vs_MSHKRoot	71.5648	6.52111e-07	0.00144269	0.504947	0.99998
AT1G14450	MSWTRoot_vs_MSHKRoot	1088.76	-2.03718e-06	0.00144265	0.723344	0.99998
AT1G14455	MSWTRoot_vs_MSHKRoot	21.5062	7.16152e-07	0.00144269	0.630078	0.99998
AT1G14460	MSWTRoot_vs_MSHKRoot	61.4459	8.45595e-08	0.00144269	0.972392	0.99998
AT1G14480	MSWTRoot_vs_MSHKRoot	39.7422	1.0182e-06	0.00144269	0.534012	0.99998
AT1G14490	MSWTRoot_vs_MSHKRoot	15.813	5.59856e-07	0.00144269	0.479042	0.99998
AT1G14510	MSWTRoot_vs_MSHKRoot	190.736	4.32838e-06	0.00144265	0.484605	0.99998
AT1G14520	MSWTRoot_vs_MSHKRoot	130.514	-1.74792e-06	0.00144269	0.18355	0.99998
AT1G14530	MSWTRoot_vs_MSHKRoot	28.3736	-4.14405e-07	0.00144269	0.747485	0.99998
AT1G14540	MSWTRoot_vs_MSHKRoot	43.6402	1.62703e-06	0.00144269	0.0617424	0.99998
AT1G14550	MSWTRoot_vs_MSHKRoot	6.06476	1.71757e-06	0.0014427	0.00879649	0.99998
AT1G14560	MSWTRoot_vs_MSHKRoot	110.047	2.48653e-09	0.00144269	0.996643	0.99998
AT1G14570	MSWTRoot_vs_MSHKRoot	199.706	2.14773e-06	0.00144266	0.683255	0.99998
AT1G14580	MSWTRoot_vs_MSHKRoot	124.893	2.71476e-06	0.00144269	0.296212	0.99998
AT1G14590	MSWTRoot_vs_MSHKRoot	49.025	-5.88314e-07	0.00144269	0.710223	0.99998
AT1G14600	MSWTRoot_vs_MSHKRoot	16.4524	6.40051e-08	0.00144269	0.949136	0.99998
AT1G14610	MSWTRoot_vs_MSHKRoot	306.881	2.67272e-07	0.00144269	0.868375	0.99998
AT1G14620	MSWTRoot_vs_MSHKRoot	182.313	-1.39307e-06	0.00144269	0.586221	0.99998
AT1G14630	MSWTRoot_vs_MSHKRoot	69.7369	4.01699e-07	0.00144269	0.756735	0.99998
AT1G14640	MSWTRoot_vs_MSHKRoot	31.4929	4.57452e-07	0.00144269	0.737386	0.99998
AT1G14642	MSWTRoot_vs_MSHKRoot	4.93194	4.82035e-07	0.00144269	0.689228	0.99998
AT1G14650	MSWTRoot_vs_MSHKRoot	270.337	7.81208e-07	0.00144267	0.85856	0.99998
AT1G14660	MSWTRoot_vs_MSHKRoot	24.8788	-6.0671e-07	0.00144269	0.69686	0.99998
AT1G14670	MSWTRoot_vs_MSHKRoot	537.517	-2.35788e-06	0.00144267	0.606629	0.99998
AT1G14680	MSWTRoot_vs_MSHKRoot	8.43405	-6.66649e-09	0.00144269	0.995425	0.99998
AT1G14685	MSWTRoot_vs_MSHKRoot	178.865	2.36253e-06	0.00144269	0.347004	0.99998
AT1G14687	MSWTRoot_vs_MSHKRoot	11.4958	-1.17752e-07	0.00144269	0.936875	0.99998
AT1G14690	MSWTRoot_vs_MSHKRoot	155.642	2.93704e-06	0.00144268	0.318256	0.99998
AT1G14700	MSWTRoot_vs_MSHKRoot	30.357	-3.04812e-06	0.00144269	0.0695071	0.99998
AT1G14710	MSWTRoot_vs_MSHKRoot	117.237	-3.79375e-07	0.00144268	0.889651	0.99998
AT1G14720	MSWTRoot_vs_MSHKRoot	293.772	-2.38857e-06	0.00144269	0.362597	0.99998
AT1G14730	MSWTRoot_vs_MSHKRoot	425.105	1.16288e-07	0.00144269	0.96175	0.99998
AT1G14740	MSWTRoot_vs_MSHKRoot	192.231	-1.63771e-06	0.00144268	0.621141	0.99998
AT1G14760	MSWTRoot_vs_MSHKRoot	20.0954	6.01532e-07	0.00144269	0.31721	0.99998
AT1G14770	MSWTRoot_vs_MSHKRoot	43.412	5.83363e-07	0.00144269	0.71539	0.99998
AT1G14780	MSWTRoot_vs_MSHKRoot	36.3791	8.42863e-08	0.00144269	0.94603	0.99998
AT1G14790	MSWTRoot_vs_MSHKRoot	106.913	2.2773e-07	0.00144269	0.862903	0.99998
AT1G14800	MSWTRoot_vs_MSHKRoot	13.6501	-2.27618e-07	0.00144269	0.876623	0.99998
AT1G14810	MSWTRoot_vs_MSHKRoot	165.64	-6.27031e-08	0.00144269	0.95537	0.99998
AT1G14820	MSWTRoot_vs_MSHKRoot	104.633	1.01403e-07	0.00144269	0.943575	0.99998
AT1G14830	MSWTRoot_vs_MSHKRoot	209.279	-1.25534e-06	0.00144268	0.70143	0.99998
AT1G14840	MSWTRoot_vs_MSHKRoot	84.8624	2.98506e-06	0.00144269	0.242255	0.99998
AT1G14850	MSWTRoot_vs_MSHKRoot	109.948	2.34307e-06	0.00144269	0.283229	0.99998
AT1G14860	MSWTRoot_vs_MSHKRoot	159.21	3.99695e-07	0.00144269	0.849317	0.99998
AT1G14870	MSWTRoot_vs_MSHKRoot	390.639	1.54708e-06	0.00144268	0.597058	0.99998
AT1G14890	MSWTRoot_vs_MSHKRoot	535.713	1.08231e-06	0.00144269	0.53871	0.99998
AT1G14900	MSWTRoot_vs_MSHKRoot	121.512	-3.75798e-07	0.00144268	0.910344	0.99998
AT1G14910	MSWTRoot_vs_MSHKRoot	92.2954	6.88325e-07	0.00144269	0.770032	0.99998
AT1G14920	MSWTRoot_vs_MSHKRoot	234.238	-1.40493e-06	0.00144268	0.669234	0.99998
AT1G14960	MSWTRoot_vs_MSHKRoot	56.9014	-2.66152e-07	0.00144269	0.665683	0.99998
AT1G14970	MSWTRoot_vs_MSHKRoot	26.1104	-2.49834e-07	0.00144269	0.803768	0.99998
AT1G14980	MSWTRoot_vs_MSHKRoot	793.215	-8.51393e-07	0.00144267	0.836142	0.99998
AT1G14990	MSWTRoot_vs_MSHKRoot	70.5235	-3.03012e-06	0.00144269	0.222354	0.99998
AT1G15000	MSWTRoot_vs_MSHKRoot	146.872	5.73388e-07	0.00144269	0.668375	0.99998
AT1G15002	MSWTRoot_vs_MSHKRoot	24.9638	9.07104e-07	0.00144269	0.585431	0.99998
AT1G15010	MSWTRoot_vs_MSHKRoot	95.1121	3.29068e-07	0.00144269	0.818167	0.99998
AT1G15020	MSWTRoot_vs_MSHKRoot	161.055	-3.79325e-07	0.00144269	0.789223	0.99998
AT1G15030	MSWTRoot_vs_MSHKRoot	86.3036	-2.29782e-07	0.00144269	0.88568	0.99998
AT1G15040	MSWTRoot_vs_MSHKRoot	56.0434	-3.03574e-07	0.00144269	0.831521	0.99998
AT1G15060	MSWTRoot_vs_MSHKRoot	81.8266	1.59761e-07	0.00144269	0.943455	0.99998
AT1G15080	MSWTRoot_vs_MSHKRoot	41.7276	4.10439e-09	0.00144269	0.996099	0.99998
AT1G15090	MSWTRoot_vs_MSHKRoot	0.685441	-1.57375e-07	0.00144269	0.603281	0.99998
AT1G15100	MSWTRoot_vs_MSHKRoot	654.115	-3.58081e-07	0.00144268	0.910585	0.99998
AT1G15110	MSWTRoot_vs_MSHKRoot	72.8148	1.97984e-07	0.00144269	0.891958	0.99998
AT1G15120	MSWTRoot_vs_MSHKRoot	413.494	-5.43582e-07	0.00144267	0.888812	0.99998
AT1G15125	MSWTRoot_vs_MSHKRoot	26.5147	-1.76205e-06	0.00144269	0.0395741	0.99998
AT1G15130	MSWTRoot_vs_MSHKRoot	273.047	3.20023e-07	0.00144269	0.903641	0.99998
AT1G15140	MSWTRoot_vs_MSHKRoot	189.778	5.50135e-07	0.00144269	0.698327	0.99998
AT1G15160	MSWTRoot_vs_MSHKRoot	14.7812	-4.23018e-08	0.00144269	0.976818	0.99998
AT1G15165	MSWTRoot_vs_MSHKRoot	35.449	2.6737e-07	0.00144269	0.859541	0.99998
AT1G15170	MSWTRoot_vs_MSHKRoot	69.1524	2.2536e-06	0.00144268	0.458246	0.99998
AT1G15175	MSWTRoot_vs_MSHKRoot	19.4226	3.39343e-07	0.00144269	0.77105	0.99998
AT1G15180	MSWTRoot_vs_MSHKRoot	61.1701	1.59544e-06	0.00144269	0.189212	0.99998
AT1G15190	MSWTRoot_vs_MSHKRoot	11.2814	-4.44575e-07	0.00144269	0.64169	0.99998
AT1G15200	MSWTRoot_vs_MSHKRoot	352.465	-4.75633e-07	0.00144269	0.766658	0.99998
AT1G15210	MSWTRoot_vs_MSHKRoot	279.881	5.26775e-07	0.00144269	0.75989	0.99998
AT1G15215	MSWTRoot_vs_MSHKRoot	49.397	-6.12711e-07	0.00144269	0.693178	0.99998
AT1G15220	MSWTRoot_vs_MSHKRoot	46.393	-2.55237e-06	0.00144269	0.255757	0.99998
AT1G15230	MSWTRoot_vs_MSHKRoot	552.787	-2.58722e-07	0.00144268	0.943029	0.99998
AT1G15240	MSWTRoot_vs_MSHKRoot	234.32	3.89026e-06	0.00144266	0.430513	0.99998
AT1G15250	MSWTRoot_vs_MSHKRoot	225.5	-1.7805e-06	0.00144268	0.54919	0.99998
AT1G15260	MSWTRoot_vs_MSHKRoot	241.729	-1.1019e-06	0.00144269	0.461579	0.99998
AT1G15270	MSWTRoot_vs_MSHKRoot	1749.32	-4.47836e-06	0.00144261	0.566834	0.99998
AT1G15280	MSWTRoot_vs_MSHKRoot	178.991	1.2541e-07	0.00144269	0.930747	0.99998
AT1G15290	MSWTRoot_vs_MSHKRoot	197.363	-5.88315e-07	0.00144269	0.69543	0.99998
AT1G15300,1	MSWTRoot_vs_MSHKRoot	18.4613	-4.11682e-07	0.00144269	0.780199	0.99998
AT1G15310	MSWTRoot_vs_MSHKRoot	108.869	2.15504e-07	0.00144269	0.901946	0.99998
AT1G15330	MSWTRoot_vs_MSHKRoot	24.8928	3.36597e-07	0.00144269	0.748443	0.99998
AT1G15340	MSWTRoot_vs_MSHKRoot	973.179	-2.45817e-07	0.00144266	0.960717	0.99998
AT1G15350	MSWTRoot_vs_MSHKRoot	229.257	-2.57492e-07	0.00144267	0.946433	0.99998
AT1G15370	MSWTRoot_vs_MSHKRoot	1010.79	-1.63982e-06	0.00144266	0.730835	0.99998
AT1G15380	MSWTRoot_vs_MSHKRoot	917.545	8.27081e-07	0.00144269	0.695632	0.99998
AT1G15385	MSWTRoot_vs_MSHKRoot	5.98825	-2.81808e-07	0.00144269	0.632246	0.99998
AT1G15390	MSWTRoot_vs_MSHKRoot	370.169	-1.64882e-06	0.00144268	0.570821	0.99998
AT1G15400	MSWTRoot_vs_MSHKRoot	570.586	-9.3007e-07	0.00144266	0.855137	0.99998
AT1G15405	MSWTRoot_vs_MSHKRoot	4.10884	-1.85649e-07	0.00144269	0.837314	0.99998
AT1G15410	MSWTRoot_vs_MSHKRoot	110.62	6.90775e-07	0.00144269	0.643395	0.99998
AT1G15415	MSWTRoot_vs_MSHKRoot	33.4485	1.89404e-07	0.00144269	0.901526	0.99998
AT1G15420	MSWTRoot_vs_MSHKRoot	252.879	4.84349e-07	0.00144269	0.848198	0.99998
AT1G15430	MSWTRoot_vs_MSHKRoot	81.1312	5.42563e-07	0.00144269	0.700407	0.99998
AT1G15440	MSWTRoot_vs_MSHKRoot	76.6079	-7.64625e-07	0.00144269	0.707828	0.99998
AT1G15460	MSWTRoot_vs_MSHKRoot	14.308	-2.50061e-07	0.00144269	0.727945	0.99998
AT1G15470	MSWTRoot_vs_MSHKRoot	90.3975	-2.50873e-07	0.00144269	0.888816	0.99998
AT1G15480	MSWTRoot_vs_MSHKRoot	32.6175	2.97479e-07	0.00144269	0.797	0.99998
AT1G15490	MSWTRoot_vs_MSHKRoot	32.3137	-7.76753e-07	0.00144269	0.528464	0.99998
AT1G15500	MSWTRoot_vs_MSHKRoot	622.832	-1.34166e-06	0.00144268	0.702393	0.99998
AT1G15510	MSWTRoot_vs_MSHKRoot	26.7533	2.3568e-07	0.00144269	0.903737	0.99998
AT1G15540	MSWTRoot_vs_MSHKRoot	5.72161	8.31296e-07	0.00144269	0.45257	0.99998
AT1G15550	MSWTRoot_vs_MSHKRoot	34.6868	7.19723e-07	0.00144269	0.63152	0.99998
AT1G15570	MSWTRoot_vs_MSHKRoot	47.6711	7.08889e-07	0.00144269	0.613304	0.99998
AT1G15590	MSWTRoot_vs_MSHKRoot	16.8581	3.59079e-07	0.0014427	NA	NA
AT1G15630	MSWTRoot_vs_MSHKRoot	6.97396	2.90875e-07	0.00144269	0.69269	0.99998
AT1G15640	MSWTRoot_vs_MSHKRoot	7.40997	2.73062e-07	0.00144269	0.728569	0.99998
AT1G15660	MSWTRoot_vs_MSHKRoot	49.6362	1.51113e-07	0.00144269	0.922071	0.99998
AT1G15670	MSWTRoot_vs_MSHKRoot	76.3517	-5.7982e-07	0.00144269	0.629209	0.99998
AT1G15690	MSWTRoot_vs_MSHKRoot	1508.18	-1.26862e-06	0.00144266	0.791107	0.99998
AT1G15700	MSWTRoot_vs_MSHKRoot	29.3875	-2.72227e-07	0.00144269	0.837585	0.99998
AT1G15710	MSWTRoot_vs_MSHKRoot	88.429	8.05431e-07	0.00144268	0.792271	0.99998
AT1G15720	MSWTRoot_vs_MSHKRoot	39.0288	9.00264e-07	0.00144269	0.714796	0.99998
AT1G15730	MSWTRoot_vs_MSHKRoot	108.69	-1.97532e-06	0.00144268	0.507126	0.99998
AT1G15740	MSWTRoot_vs_MSHKRoot	295.676	6.44497e-08	0.00144269	0.97756	0.99998
AT1G15750	MSWTRoot_vs_MSHKRoot	356.579	1.2292e-06	0.00144269	0.59199	0.99998
AT1G15760	MSWTRoot_vs_MSHKRoot	16.4825	-2.10281e-07	0.00144269	0.810211	0.99998
AT1G15780	MSWTRoot_vs_MSHKRoot	142.828	1.98421e-06	0.00144267	0.610486	0.99998
AT1G15790	MSWTRoot_vs_MSHKRoot	72.3677	2.14834e-06	0.00144269	0.36359	0.99998
AT1G15800	MSWTRoot_vs_MSHKRoot	67.0973	4.26675e-07	0.00144269	0.751833	0.99998
AT1G15810	MSWTRoot_vs_MSHKRoot	1116.68	-3.93362e-06	0.00144268	0.206798	0.99998
AT1G15820	MSWTRoot_vs_MSHKRoot	23139.9	-2.0081e-06	0.00144269	0.159715	0.99998
AT1G15860	MSWTRoot_vs_MSHKRoot	128.072	-4.29377e-07	0.00144268	0.900135	0.99998
AT1G15870	MSWTRoot_vs_MSHKRoot	9.06735	8.59311e-08	0.00144269	0.942626	0.99998
AT1G15880	MSWTRoot_vs_MSHKRoot	124.565	-1.78018e-07	0.00144269	0.901803	0.99998
AT1G15885	MSWTRoot_vs_MSHKRoot	35.889	1.83819e-07	0.00144269	0.928115	0.99998
AT1G15890	MSWTRoot_vs_MSHKRoot	18.9663	-1.33702e-07	0.00144269	0.921999	0.99998
AT1G15900	MSWTRoot_vs_MSHKRoot	3.38394	3.18845e-07	0.00144269	0.706101	0.99998
AT1G15910	MSWTRoot_vs_MSHKRoot	86.3219	3.3488e-08	0.00144269	0.98964	0.99998
AT1G15920	MSWTRoot_vs_MSHKRoot	303.915	8.82815e-07	0.00144268	0.812921	0.99998
AT1G15930	MSWTRoot_vs_MSHKRoot	1837.74	-7.09373e-07	0.00144269	0.782794	0.99998
AT1G15940	MSWTRoot_vs_MSHKRoot	133.276	-2.32827e-06	0.00144268	0.547884	0.99998
AT1G15950	MSWTRoot_vs_MSHKRoot	667.034	-8.13183e-07	0.00144268	0.774445	0.99998
AT1G15960	MSWTRoot_vs_MSHKRoot	380.325	1.25399e-07	0.00144269	0.962821	0.99998
AT1G15970	MSWTRoot_vs_MSHKRoot	104.309	3.41055e-07	0.00144269	0.819508	0.99998
AT1G15980	MSWTRoot_vs_MSHKRoot	153.461	1.80915e-06	0.00144269	0.014148	0.99998
AT1G16000	MSWTRoot_vs_MSHKRoot	375.384	-9.48809e-07	0.00144268	0.770496	0.99998
AT1G16010	MSWTRoot_vs_MSHKRoot	162.392	-5.51955e-07	0.00144269	0.697195	0.99998
AT1G16020	MSWTRoot_vs_MSHKRoot	107.409	4.87723e-07	0.00144269	0.849509	0.99998
AT1G16022	MSWTRoot_vs_MSHKRoot	27.2044	1.56887e-07	0.00144269	0.890003	0.99998
AT1G16025	MSWTRoot_vs_MSHKRoot	23.9908	1.93836e-07	0.00144269	0.862935	0.99998
AT1G16030	MSWTRoot_vs_MSHKRoot	14.5213	3.22949e-07	0.00144269	0.77072	0.99998
AT1G16040	MSWTRoot_vs_MSHKRoot	189.11	3.47522e-08	0.00144269	0.973472	0.99998
AT1G16060	MSWTRoot_vs_MSHKRoot	61.5585	-4.55149e-07	0.00144269	0.693528	0.99998
AT1G16070	MSWTRoot_vs_MSHKRoot	12.4426	-6.28276e-07	0.00144269	0.586799	0.99998
AT1G16080	MSWTRoot_vs_MSHKRoot	346.129	-2.2914e-07	0.00144269	0.87679	0.99998
AT1G16090	MSWTRoot_vs_MSHKRoot	8.77297	8.96773e-08	0.00144269	0.909741	0.99998
AT1G16110	MSWTRoot_vs_MSHKRoot	86.8097	3.23517e-08	0.00144269	0.985387	0.99998
AT1G16120	MSWTRoot_vs_MSHKRoot	16.4204	8.77886e-07	0.00144269	0.422311	0.99998
AT1G16130	MSWTRoot_vs_MSHKRoot	31.2129	-1.14168e-07	0.00144269	0.928364	0.99998
AT1G16140	MSWTRoot_vs_MSHKRoot	26.938	2.12143e-07	0.00144269	0.849104	0.99998
AT1G16150	MSWTRoot_vs_MSHKRoot	10.949	1.98055e-07	0.00144269	0.898439	0.99998
AT1G16170	MSWTRoot_vs_MSHKRoot	93.9266	-4.38369e-07	0.00144268	0.902078	0.99998
AT1G16180	MSWTRoot_vs_MSHKRoot	1560.47	7.15351e-07	0.00144269	0.751043	0.99998
AT1G16190	MSWTRoot_vs_MSHKRoot	99.9852	-5.85171e-07	0.00144269	0.644365	0.99998
AT1G16210	MSWTRoot_vs_MSHKRoot	393.609	2.14509e-07	0.00144268	0.944646	0.99998
AT1G16220	MSWTRoot_vs_MSHKRoot	35.0663	-2.90453e-07	0.00144269	0.851104	0.99998
AT1G16240	MSWTRoot_vs_MSHKRoot	511.799	-1.0398e-07	0.00144269	0.928014	0.99998
AT1G16250	MSWTRoot_vs_MSHKRoot	23.6147	6.31645e-08	0.00144269	0.969571	0.99998
AT1G16260	MSWTRoot_vs_MSHKRoot	135.223	7.91864e-07	0.00144269	0.732851	0.99998
AT1G16270	MSWTRoot_vs_MSHKRoot	195.856	3.03913e-06	0.00144268	0.362237	0.99998
AT1G16280	MSWTRoot_vs_MSHKRoot	51.1085	-1.43244e-07	0.00144269	0.887341	0.99998
AT1G16300	MSWTRoot_vs_MSHKRoot	150.932	-1.8133e-06	0.00144269	0.447642	0.99998
AT1G16310	MSWTRoot_vs_MSHKRoot	43.088	9.64273e-08	0.00144269	0.939701	0.99998
AT1G16320	MSWTRoot_vs_MSHKRoot	297.767	-7.89419e-07	0.00144269	0.602779	0.99998
AT1G16330	MSWTRoot_vs_MSHKRoot	18.8542	2.57143e-07	0.00144269	0.791552	0.99998
AT1G16340	MSWTRoot_vs_MSHKRoot	83.5336	3.09924e-06	0.00144268	0.364407	0.99998
AT1G16350	MSWTRoot_vs_MSHKRoot	309.381	-2.20028e-06	0.00144265	0.713347	0.99998
AT1G16360	MSWTRoot_vs_MSHKRoot	5.05953	8.79255e-07	0.00144269	0.49143	0.99998
AT1G16370	MSWTRoot_vs_MSHKRoot	17.004	-4.51739e-07	0.00144269	0.627089	0.99998
AT1G16390	MSWTRoot_vs_MSHKRoot	33.2796	-7.39728e-09	0.00144269	0.994464	0.99998
AT1G16400	MSWTRoot_vs_MSHKRoot	95.7266	1.49048e-08	0.00144269	0.995496	0.99998
AT1G16410	MSWTRoot_vs_MSHKRoot	418.275	6.82178e-07	0.00144269	0.208311	0.99998
AT1G16430	MSWTRoot_vs_MSHKRoot	82.3607	1.87063e-07	0.00144269	0.909966	0.99998
AT1G16445	MSWTRoot_vs_MSHKRoot	8.19368	-6.83123e-07	0.00144269	0.489867	0.99998
AT1G16460	MSWTRoot_vs_MSHKRoot	572.746	-4.74997e-06	0.00144263	0.489909	0.99998
AT1G16470	MSWTRoot_vs_MSHKRoot	156.065	-6.27602e-07	0.00144269	0.777234	0.99998
AT1G16489	MSWTRoot_vs_MSHKRoot	12.8208	6.61294e-07	0.00144269	0.593253	0.99998
AT1G16490	MSWTRoot_vs_MSHKRoot	22.926	3.11097e-07	0.00144269	0.820575	0.99998
AT1G16500	MSWTRoot_vs_MSHKRoot	20.2011	-3.46458e-08	0.00144269	0.964744	0.99998
AT1G16510	MSWTRoot_vs_MSHKRoot	29.5824	3.84629e-07	0.00144269	0.730568	0.99998
AT1G16515	MSWTRoot_vs_MSHKRoot	18.9347	6.84235e-07	0.00144269	0.6382	0.99998
AT1G16520	MSWTRoot_vs_MSHKRoot	100.216	-4.82734e-07	0.00144268	0.857815	0.99998
AT1G16530	MSWTRoot_vs_MSHKRoot	12.3041	5.76669e-07	0.00144269	0.786801	0.99998
AT1G16540	MSWTRoot_vs_MSHKRoot	71.8986	2.39153e-07	0.00144269	0.875515	0.99998
AT1G16550	MSWTRoot_vs_MSHKRoot	26.382	-1.18823e-07	0.00144269	0.902118	0.99998
AT1G16560	MSWTRoot_vs_MSHKRoot	312.475	1.0954e-06	0.00144266	0.825143	0.99998
AT1G16570	MSWTRoot_vs_MSHKRoot	75.2736	1.47281e-07	0.00144268	0.966328	0.99998
AT1G16590	MSWTRoot_vs_MSHKRoot	35.9922	-7.95028e-09	0.00144269	0.993505	0.99998
AT1G16610	MSWTRoot_vs_MSHKRoot	455.624	-8.2836e-07	0.00144266	0.861871	0.99998
AT1G16630	MSWTRoot_vs_MSHKRoot	30.1382	-3.74449e-07	0.00144269	0.801226	0.99998
AT1G16640	MSWTRoot_vs_MSHKRoot	6.76564	2.65868e-07	0.00144269	0.692695	0.99998
AT1G16650	MSWTRoot_vs_MSHKRoot	91.3256	-7.37401e-07	0.00144269	0.706063	0.99998
AT1G16670	MSWTRoot_vs_MSHKRoot	37.496	-3.87614e-07	0.00144269	0.778633	0.99998
AT1G16680	MSWTRoot_vs_MSHKRoot	76.5425	8.45116e-07	0.00144269	0.746746	0.99998
AT1G16690	MSWTRoot_vs_MSHKRoot	47.8827	9.02367e-08	0.00144269	0.967278	0.99998
AT1G16700	MSWTRoot_vs_MSHKRoot	610.848	-6.71115e-07	0.00144266	0.898392	0.99998
AT1G16710	MSWTRoot_vs_MSHKRoot	122.548	5.11756e-07	0.00144269	0.767853	0.99998
AT1G16720	MSWTRoot_vs_MSHKRoot	434.547	-1.40419e-06	0.00144269	0.506638	0.99998
AT1G16730	MSWTRoot_vs_MSHKRoot	75.5352	-1.55586e-06	0.00144269	0.109789	0.99998
AT1G16740	MSWTRoot_vs_MSHKRoot	411.409	-6.11717e-07	0.00144267	0.877057	0.99998
AT1G16750	MSWTRoot_vs_MSHKRoot	25.4637	-1.43799e-06	0.00144269	0.401668	0.99998
AT1G16770	MSWTRoot_vs_MSHKRoot	12.2026	-1.16526e-06	0.00144269	0.395776	0.99998
AT1G16780	MSWTRoot_vs_MSHKRoot	82.6699	-1.38076e-06	0.00144269	0.594418	0.99998
AT1G16790	MSWTRoot_vs_MSHKRoot	38.1496	1.17887e-06	0.00144269	0.432182	0.99998
AT1G16800	MSWTRoot_vs_MSHKRoot	31.0107	7.72698e-07	0.00144269	0.638203	0.99998
AT1G16810	MSWTRoot_vs_MSHKRoot	257.075	-2.75541e-06	0.00144267	0.49602	0.99998
AT1G16820	MSWTRoot_vs_MSHKRoot	48.0458	-1.73762e-07	0.00144269	0.922308	0.99998
AT1G16825	MSWTRoot_vs_MSHKRoot	28.1865	7.75033e-07	0.00144269	0.631692	0.99998
AT1G16830	MSWTRoot_vs_MSHKRoot	10.7494	6.16612e-07	0.00144269	0.619591	0.99998
AT1G16840	MSWTRoot_vs_MSHKRoot	325.509	1.75567e-07	0.00144268	0.960195	0.99998
AT1G16850	MSWTRoot_vs_MSHKRoot	220.319	-6.28273e-07	0.00144269	0.678016	0.99998
AT1G16858	MSWTRoot_vs_MSHKRoot	164.288	-8.41412e-07	0.00144268	0.817858	0.99998
AT1G16860	MSWTRoot_vs_MSHKRoot	164.288	-8.41412e-07	0.00144268	0.817858	0.99998
AT1G16870	MSWTRoot_vs_MSHKRoot	141.493	1.53416e-07	0.00144269	0.907487	0.99998
AT1G16880	MSWTRoot_vs_MSHKRoot	1070.94	-2.69715e-06	0.00144267	0.49447	0.99998
AT1G16890	MSWTRoot_vs_MSHKRoot	2272.13	-1.31317e-06	0.00144266	0.780657	0.99998
AT1G16900	MSWTRoot_vs_MSHKRoot	142.229	-1.46145e-06	0.00144269	0.583263	0.99998
AT1G16905	MSWTRoot_vs_MSHKRoot	9.64142	-1.63503e-07	0.00144269	0.772478	0.99998
AT1G16916	MSWTRoot_vs_MSHKRoot	210.664	-7.85041e-07	0.00144268	0.809397	0.99998
AT1G16920	MSWTRoot_vs_MSHKRoot	190.128	-5.83409e-07	0.00144269	0.779753	0.99998
AT1G16930	MSWTRoot_vs_MSHKRoot	37.5702	5.07478e-07	0.00144269	0.708484	0.99998
AT1G16960	MSWTRoot_vs_MSHKRoot	38.8008	-2.15703e-06	0.00144269	0.0702744	0.99998
AT1G16970	MSWTRoot_vs_MSHKRoot	156.457	1.22459e-07	0.00144269	0.924243	0.99998
AT1G17020	MSWTRoot_vs_MSHKRoot	164.77	2.26111e-07	0.00144269	0.917734	0.99998
AT1G17040	MSWTRoot_vs_MSHKRoot	51.9396	6.28014e-08	0.00144269	0.966078	0.99998
AT1G17050	MSWTRoot_vs_MSHKRoot	165.869	-5.78236e-08	0.00144269	0.978018	0.99998
AT1G17060	MSWTRoot_vs_MSHKRoot	155.746	4.59158e-07	0.00144269	0.749927	0.99998
AT1G17070	MSWTRoot_vs_MSHKRoot	106.063	6.50607e-07	0.00144268	0.850766	0.99998
AT1G17080	MSWTRoot_vs_MSHKRoot	538.968	2.56407e-06	0.00144267	0.556912	0.99998
AT1G17090	MSWTRoot_vs_MSHKRoot	56.5184	1.43518e-07	0.00144269	0.908087	0.99998
AT1G17100	MSWTRoot_vs_MSHKRoot	246.432	-7.97098e-07	0.00144269	NA	NA
AT1G17110	MSWTRoot_vs_MSHKRoot	262.868	-1.48436e-07	0.00144269	0.949587	0.99998
AT1G17120	MSWTRoot_vs_MSHKRoot	105.861	4.71068e-07	0.00144269	0.765738	0.99998
AT1G17130	MSWTRoot_vs_MSHKRoot	286.542	1.30427e-06	0.00144265	0.81302	0.99998
AT1G17140	MSWTRoot_vs_MSHKRoot	98.1683	1.7539e-06	0.00144269	0.464325	0.99998
AT1G17145	MSWTRoot_vs_MSHKRoot	63.566	-8.53873e-07	0.00144269	0.604436	0.99998
AT1G17147	MSWTRoot_vs_MSHKRoot	152.243	-3.17691e-08	0.00144269	0.97835	0.99998
AT1G17160	MSWTRoot_vs_MSHKRoot	152.174	-2.22832e-07	0.00144269	0.930085	0.99998
AT1G17170	MSWTRoot_vs_MSHKRoot	903.101	1.20612e-06	0.00144268	0.717884	0.99998
AT1G17180	MSWTRoot_vs_MSHKRoot	847.213	-3.52508e-07	0.00144269	0.871172	0.99998
AT1G17190	MSWTRoot_vs_MSHKRoot	152.665	-2.3896e-07	0.00144269	0.872178	0.99998
AT1G17200	MSWTRoot_vs_MSHKRoot	342.293	-1.50166e-07	0.00144269	NA	NA
AT1G17210	MSWTRoot_vs_MSHKRoot	491.998	2.77289e-06	0.00144268	0.434077	0.99998
AT1G17220	MSWTRoot_vs_MSHKRoot	331.363	-1.3842e-06	0.00144268	0.700476	0.99998
AT1G17230	MSWTRoot_vs_MSHKRoot	48.493	1.26541e-06	0.00144269	0.480269	0.99998
AT1G17232	MSWTRoot_vs_MSHKRoot	16.9804	1.70631e-06	0.00144269	0.321222	0.99998
AT1G17235	MSWTRoot_vs_MSHKRoot	1.71051	-7.28573e-07	0.00144269	0.251196	0.99998
AT1G17255	MSWTRoot_vs_MSHKRoot	32.2522	5.94048e-07	0.00144269	0.610972	0.99998
AT1G17250	MSWTRoot_vs_MSHKRoot	24.4543	8.19559e-07	0.00144269	0.484374	0.99998
AT1G17270	MSWTRoot_vs_MSHKRoot	37.9821	1.23679e-06	0.00144269	0.390006	0.99998
AT1G17280	MSWTRoot_vs_MSHKRoot	430.053	2.92832e-06	0.00144267	0.487107	0.99998
AT1G17285	MSWTRoot_vs_MSHKRoot	55.1703	-3.37687e-07	0.00144269	0.822072	0.99998
AT1G17290	MSWTRoot_vs_MSHKRoot	994.552	1.17908e-06	0.00144267	0.784438	0.99998
AT1G17300	MSWTRoot_vs_MSHKRoot	9.30784	3.47695e-07	0.00144269	0.559808	0.99998
AT1G17330	MSWTRoot_vs_MSHKRoot	69.2011	2.66588e-07	0.00144269	0.860251	0.99998
AT1G17340	MSWTRoot_vs_MSHKRoot	90.8828	7.24692e-07	0.00144269	0.648168	0.99998
AT1G17345	MSWTRoot_vs_MSHKRoot	17.4721	-7.34705e-07	0.00144269	0.475693	0.99998
AT1G17350	MSWTRoot_vs_MSHKRoot	121.02	-3.62839e-07	0.00144269	0.770969	0.99998
AT1G17360	MSWTRoot_vs_MSHKRoot	228.605	2.72837e-07	0.00144269	0.861168	0.99998
AT1G17370	MSWTRoot_vs_MSHKRoot	680.609	7.29709e-07	0.00144268	0.800634	0.99998
AT1G17380	MSWTRoot_vs_MSHKRoot	45.4768	9.29005e-07	0.00144269	0.203785	0.99998
AT1G17410	MSWTRoot_vs_MSHKRoot	41.051	2.68809e-07	0.00144269	0.877997	0.99998
AT1G17420	MSWTRoot_vs_MSHKRoot	50.0419	2.05492e-07	0.00144269	0.755421	0.99998
AT1G17430	MSWTRoot_vs_MSHKRoot	77.0905	2.5849e-07	0.00144269	0.873531	0.99998
AT1G17440	MSWTRoot_vs_MSHKRoot	131.291	4.89419e-07	0.00144269	0.831258	0.99998
AT1G17450	MSWTRoot_vs_MSHKRoot	56.4938	9.96384e-07	0.00144269	0.46326	0.99998
AT1G17455	MSWTRoot_vs_MSHKRoot	123.278	1.00053e-06	0.00144269	0.668367	0.99998
AT1G17460	MSWTRoot_vs_MSHKRoot	49.3684	-1.15054e-07	0.00144269	0.914651	0.99998
AT1G17470	MSWTRoot_vs_MSHKRoot	255.697	6.19106e-07	0.00144268	0.859725	0.99998
AT1G17480	MSWTRoot_vs_MSHKRoot	28.9745	-1.49454e-06	0.00144269	0.223661	0.99998
AT1G17490	MSWTRoot_vs_MSHKRoot	129.023	-3.25352e-07	0.00144269	0.839534	0.99998
AT1G17500	MSWTRoot_vs_MSHKRoot	118.8	5.66453e-07	0.00144268	0.841606	0.99998
AT1G17510	MSWTRoot_vs_MSHKRoot	230.276	-3.78354e-06	0.00144267	0.377722	0.99998
AT1G17520	MSWTRoot_vs_MSHKRoot	181.749	4.22444e-08	0.00144269	0.981036	0.99998
AT1G17530	MSWTRoot_vs_MSHKRoot	212.887	-5.54259e-08	0.00144269	0.976849	0.99998
AT1G17550	MSWTRoot_vs_MSHKRoot	116.682	-9.33456e-07	0.00144268	0.789562	0.99998
AT1G17560	MSWTRoot_vs_MSHKRoot	44.2359	-1.81207e-06	0.00144269	0.400645	0.99998
AT1G17580	MSWTRoot_vs_MSHKRoot	79.9017	-5.43987e-07	0.00144269	0.801188	0.99998
AT1G17590	MSWTRoot_vs_MSHKRoot	135.256	-1.16423e-07	0.00144269	0.911518	0.99998
AT1G17610	MSWTRoot_vs_MSHKRoot	13.6057	-1.46744e-07	0.00144269	0.827607	0.99998
AT1G17620	MSWTRoot_vs_MSHKRoot	204.464	2.035e-06	0.00144268	0.551143	0.99998
AT1G17640	MSWTRoot_vs_MSHKRoot	34.8913	-1.00405e-07	0.00144269	0.936464	0.99998
AT1G17650	MSWTRoot_vs_MSHKRoot	108.641	2.12189e-07	0.00144269	0.892616	0.99998
AT1G17665	MSWTRoot_vs_MSHKRoot	47.882	-7.5012e-07	0.00144269	0.592262	0.99998
AT1G17680	MSWTRoot_vs_MSHKRoot	164.131	9.5773e-07	0.00144268	0.738901	0.99998
AT1G17690	MSWTRoot_vs_MSHKRoot	89.2705	2.74248e-07	0.00144269	0.816935	0.99998
AT1G17700	MSWTRoot_vs_MSHKRoot	19.8843	3.3161e-07	0.00144269	0.514057	0.99998
AT1G17710	MSWTRoot_vs_MSHKRoot	34.2562	1.47268e-06	0.00144269	0.0684519	0.99998
AT1G17720	MSWTRoot_vs_MSHKRoot	297.777	5.94198e-07	0.00144267	0.890787	0.99998
AT1G17730	MSWTRoot_vs_MSHKRoot	154.285	-2.15154e-06	0.00144268	0.567513	0.99998
AT1G17744	MSWTRoot_vs_MSHKRoot	564.182	4.17613e-07	0.00144269	0.865846	0.99998
AT1G17745	MSWTRoot_vs_MSHKRoot	1681.85	9.06416e-07	0.00144269	0.731211	0.99998
AT1G17750	MSWTRoot_vs_MSHKRoot	30.6513	7.60016e-07	0.00144269	0.565736	0.99998
AT1G17760	MSWTRoot_vs_MSHKRoot	155.215	1.9498e-07	0.00144269	0.887721	0.99998
AT1G17780	MSWTRoot_vs_MSHKRoot	65.7155	2.77051e-07	0.00144269	0.870152	0.99998
AT1G17790	MSWTRoot_vs_MSHKRoot	57.4947	2.91773e-07	0.00144269	0.839455	0.99998
AT1G17810	MSWTRoot_vs_MSHKRoot	8.75899	1.33221e-06	0.00144269	0.228323	0.99998
AT1G17820	MSWTRoot_vs_MSHKRoot	71.0864	4.04687e-07	0.00144269	0.874867	0.99998
AT1G17830	MSWTRoot_vs_MSHKRoot	48.1308	-3.65812e-08	0.00144269	0.967605	0.99998
AT1G17840	MSWTRoot_vs_MSHKRoot	431.48	1.95319e-06	0.00144268	0.491657	0.99998
AT1G17850	MSWTRoot_vs_MSHKRoot	205.859	-2.24308e-07	0.00144269	0.897251	0.99998
AT1G17860	MSWTRoot_vs_MSHKRoot	1070.56	3.63257e-06	0.00144266	0.476367	0.99998
AT1G17870	MSWTRoot_vs_MSHKRoot	218.101	3.09111e-06	0.00144266	0.571169	0.99998
AT1G17880	MSWTRoot_vs_MSHKRoot	832.305	-1.36761e-06	0.00144268	0.634795	0.99998
AT1G17890	MSWTRoot_vs_MSHKRoot	185.065	-2.26687e-06	0.00144267	0.557627	0.99998
AT1G17920	MSWTRoot_vs_MSHKRoot	21.9569	-8.7733e-07	0.00144269	0.473972	0.99998
AT1G17930	MSWTRoot_vs_MSHKRoot	101.31	-2.52458e-06	0.00144268	0.473297	0.99998
AT1G17940	MSWTRoot_vs_MSHKRoot	77.3151	4.01123e-08	0.00144269	0.979362	0.99998
AT1G17950	MSWTRoot_vs_MSHKRoot	22.7209	6.49516e-07	0.00144269	0.646683	0.99998
AT1G17960	MSWTRoot_vs_MSHKRoot	6.90089	5.18101e-07	0.00144269	0.566633	0.99998
AT1G17970	MSWTRoot_vs_MSHKRoot	95.7355	1.55095e-06	0.00144269	0.465221	0.99998
AT1G17980	MSWTRoot_vs_MSHKRoot	154.613	9.8507e-07	0.00144268	0.763464	0.99998
AT1G17990	MSWTRoot_vs_MSHKRoot	152.903	-2.50418e-07	0.00144269	0.879365	0.99998
AT1G18000	MSWTRoot_vs_MSHKRoot	142.521	7.34134e-07	0.00144269	0.643152	0.99998
AT1G18010	MSWTRoot_vs_MSHKRoot	141.752	6.85204e-07	0.00144269	0.662387	0.99998
AT1G18020	MSWTRoot_vs_MSHKRoot	152.101	-1.63188e-07	0.00144269	0.920399	0.99998
AT1G18030	MSWTRoot_vs_MSHKRoot	55.156	-2.88103e-07	0.00144269	0.876417	0.99998
AT1G18040	MSWTRoot_vs_MSHKRoot	54.3775	3.05648e-07	0.00144269	0.839202	0.99998
AT1G18060	MSWTRoot_vs_MSHKRoot	1250.05	-1.30965e-06	0.00144269	0.584087	0.99998
AT1G18070	MSWTRoot_vs_MSHKRoot	383.039	-3.62509e-06	0.00144266	0.465787	0.99998
AT1G18075	MSWTRoot_vs_MSHKRoot	4.66161	-1.08437e-06	0.00144269	0.360821	0.99998
AT1G18080	MSWTRoot_vs_MSHKRoot	460.803	3.70467e-08	0.00144268	0.994427	0.99998
AT1G18090	MSWTRoot_vs_MSHKRoot	64.4507	-4.02572e-08	0.00144269	0.981269	0.99998
AT1G18100	MSWTRoot_vs_MSHKRoot	352.868	-6.47029e-07	0.00144269	0.677875	0.99998
AT1G18140	MSWTRoot_vs_MSHKRoot	14.8339	2.7647e-07	0.00144269	0.833028	0.99998
AT1G18150	MSWTRoot_vs_MSHKRoot	355.551	9.55715e-07	0.00144268	0.736806	0.99998
AT1G18160	MSWTRoot_vs_MSHKRoot	243.09	3.36745e-07	0.00144269	0.835609	0.99998
AT1G18170	MSWTRoot_vs_MSHKRoot	203.363	3.93254e-07	0.00144269	0.843925	0.99998
AT1G18180	MSWTRoot_vs_MSHKRoot	34.0159	-3.70182e-06	0.00144269	0.0540705	0.99998
AT1G18190	MSWTRoot_vs_MSHKRoot	90.5771	-1.0758e-06	0.00144269	0.625732	0.99998
AT1G18200	MSWTRoot_vs_MSHKRoot	65.6296	4.65622e-07	0.00144269	0.738191	0.99998
AT1G18210	MSWTRoot_vs_MSHKRoot	291.948	1.24714e-06	0.00144268	0.656653	0.99998
AT1G18250	MSWTRoot_vs_MSHKRoot	85.332	-4.91767e-07	0.00144268	0.880375	0.99998
AT1G18260	MSWTRoot_vs_MSHKRoot	284.524	9.00743e-07	0.00144268	0.781072	0.99998
AT1G18265	MSWTRoot_vs_MSHKRoot	42.2447	1.23571e-06	0.00144269	0.403614	0.99998
AT1G18270	MSWTRoot_vs_MSHKRoot	241.197	2.6305e-06	0.00144268	0.372746	0.99998
AT1G18290	MSWTRoot_vs_MSHKRoot	5.03285	3.32756e-07	0.00144269	0.726118	0.99998
AT1G18300	MSWTRoot_vs_MSHKRoot	95.654	1.98062e-08	0.00144269	0.994013	0.99998
AT1G18320	MSWTRoot_vs_MSHKRoot	26.1691	3.99378e-07	0.00144269	0.835375	0.99998
AT1G18330	MSWTRoot_vs_MSHKRoot	92.1595	-1.05907e-06	0.00144269	0.500943	0.99998
AT1G18335	MSWTRoot_vs_MSHKRoot	92.4824	-3.96538e-07	0.00144268	0.915903	0.99998
AT1G18340	MSWTRoot_vs_MSHKRoot	35.6197	-3.12234e-07	0.00144269	0.784137	0.99998
AT1G18360	MSWTRoot_vs_MSHKRoot	107.425	5.51965e-07	0.00144269	0.680975	0.99998
AT1G18370	MSWTRoot_vs_MSHKRoot	31.1758	1.91074e-06	0.00144269	0.29518	0.99998
AT1G18390	MSWTRoot_vs_MSHKRoot	108.412	4.00122e-07	0.00144269	0.787173	0.99998
AT1G18382	MSWTRoot_vs_MSHKRoot	18.5949	-2.99979e-07	0.00144269	0.775344	0.99998
AT1G18400	MSWTRoot_vs_MSHKRoot	21.1761	-8.76421e-07	0.00144269	0.4434	0.99998
AT1G18415	MSWTRoot_vs_MSHKRoot	40.6899	1.04654e-06	0.00144269	0.606501	0.99998
AT1G18420	MSWTRoot_vs_MSHKRoot	38.49	9.2301e-07	0.00144269	0.652386	0.99998
AT1G18430	MSWTRoot_vs_MSHKRoot	0.607422	-8.69003e-08	0.00144269	0.828005	0.99998
AT1G18440	MSWTRoot_vs_MSHKRoot	42.1385	-7.09763e-07	0.00144269	0.657191	0.99998
AT1G18450	MSWTRoot_vs_MSHKRoot	214.903	-4.70857e-07	0.00144268	0.892101	0.99998
AT1G18460	MSWTRoot_vs_MSHKRoot	154.399	1.39928e-07	0.00144268	0.962867	0.99998
AT1G18470	MSWTRoot_vs_MSHKRoot	492.172	7.56231e-07	0.00144268	0.798086	0.99998
AT1G18480	MSWTRoot_vs_MSHKRoot	343.82	-2.0871e-06	0.00144265	0.708642	0.99998
AT1G18485	MSWTRoot_vs_MSHKRoot	37.0706	-3.11543e-07	0.00144269	0.814243	0.99998
AT1G18490	MSWTRoot_vs_MSHKRoot	107.475	-3.03001e-07	0.00144269	0.898464	0.99998
AT1G18500	MSWTRoot_vs_MSHKRoot	222.56	2.80954e-06	0.00144268	0.421148	0.99998
AT1G18540	MSWTRoot_vs_MSHKRoot	2014.82	-1.02846e-06	0.00144268	0.760276	0.99998
AT1G18550	MSWTRoot_vs_MSHKRoot	20.982	-5.48302e-07	0.00144269	0.67655	0.99998
AT1G18560	MSWTRoot_vs_MSHKRoot	23.3867	-7.97242e-08	0.00144269	0.96015	0.99998
AT1G18570	MSWTRoot_vs_MSHKRoot	112.124	5.30673e-07	0.00144269	0.728021	0.99998
AT1G18580	MSWTRoot_vs_MSHKRoot	125.382	2.31183e-07	0.00144269	0.874793	0.99998
AT1G18590	MSWTRoot_vs_MSHKRoot	123.732	7.42703e-07	0.00144269	0.537008	0.99998
AT1G18600	MSWTRoot_vs_MSHKRoot	76.2075	-6.18631e-07	0.00144269	0.69924	0.99998
AT1G18610	MSWTRoot_vs_MSHKRoot	39.6281	5.0522e-07	0.00144269	0.691492	0.99998
AT1G18620	MSWTRoot_vs_MSHKRoot	207.789	2.21044e-06	0.00144269	0.239957	0.99998
AT1G18630	MSWTRoot_vs_MSHKRoot	109.268	-2.67933e-07	0.00144269	0.917638	0.99998
AT1G18640	MSWTRoot_vs_MSHKRoot	209.732	-1.06459e-06	0.00144268	0.752184	0.99998
AT1G18650	MSWTRoot_vs_MSHKRoot	47.0397	1.40209e-07	0.00144269	0.919203	0.99998
AT1G18660	MSWTRoot_vs_MSHKRoot	305.266	-1.74068e-07	0.00144269	0.912028	0.99998
AT1G18670	MSWTRoot_vs_MSHKRoot	89.6303	1.13539e-06	0.00144268	0.742051	0.99998
AT1G18680	MSWTRoot_vs_MSHKRoot	73.2307	2.03929e-06	0.00144268	0.540871	0.99998
AT1G18690	MSWTRoot_vs_MSHKRoot	41.4378	7.37866e-08	0.00144269	0.962894	0.99998
AT1G18700	MSWTRoot_vs_MSHKRoot	198.327	1.79535e-07	0.00144269	0.902767	0.99998
AT1G18710	MSWTRoot_vs_MSHKRoot	231.551	-2.37712e-07	0.00144269	0.791537	0.99998
AT1G18720	MSWTRoot_vs_MSHKRoot	295.854	-1.37749e-06	0.00144268	0.67908	0.99998
AT1G18730	MSWTRoot_vs_MSHKRoot	647.366	-1.02015e-07	0.00144269	0.941699	0.99998
AT1G18735	MSWTRoot_vs_MSHKRoot	274.674	-3.98005e-07	0.00144269	0.595446	0.99998
AT1G18740	MSWTRoot_vs_MSHKRoot	187.968	9.43499e-07	0.00144269	0.545535	0.99998
AT1G18745	MSWTRoot_vs_MSHKRoot	66.8331	2.24621e-07	0.00144269	0.886161	0.99998
AT1G18750	MSWTRoot_vs_MSHKRoot	15.5628	-2.23129e-07	0.00144269	0.811978	0.99998
AT1G18773	MSWTRoot_vs_MSHKRoot	12.8958	8.75652e-07	0.00144269	0.335733	0.99998
AT1G18800	MSWTRoot_vs_MSHKRoot	286.585	1.09348e-07	0.00144269	0.948331	0.99998
AT1G18810	MSWTRoot_vs_MSHKRoot	14.1379	8.11852e-08	0.0014427	0.928468	0.99998
AT1G18835	MSWTRoot_vs_MSHKRoot	14.1006	2.14775e-07	0.00144269	0.878509	0.99998
AT1G18840	MSWTRoot_vs_MSHKRoot	373.446	4.13705e-07	0.00144269	0.826581	0.99998
AT1G18850	MSWTRoot_vs_MSHKRoot	50.7148	2.15323e-08	0.00144269	0.993137	0.99998
AT1G18860	MSWTRoot_vs_MSHKRoot	62.6873	-7.99391e-08	0.00144269	0.923071	0.99998
AT1G18870	MSWTRoot_vs_MSHKRoot	151.578	-1.79326e-06	0.00144269	0.0644352	0.99998
AT1G18871	MSWTRoot_vs_MSHKRoot	5.54394	-1.26907e-06	0.00144269	0.110198	0.99998
AT1G18880	MSWTRoot_vs_MSHKRoot	915.736	5.97923e-07	0.00144269	0.749186	0.99998
AT1G18890	MSWTRoot_vs_MSHKRoot	473.437	7.45753e-07	0.00144269	0.731111	0.99998
AT1G18900	MSWTRoot_vs_MSHKRoot	89.6457	-1.99544e-06	0.00144268	0.510661	0.99998
AT1G18910	MSWTRoot_vs_MSHKRoot	62.7256	-3.35638e-07	0.00144269	0.895187	0.99998
AT1G18940	MSWTRoot_vs_MSHKRoot	15.2339	-5.70712e-07	0.00144269	0.615123	0.99998
AT1G18950	MSWTRoot_vs_MSHKRoot	99.9465	2.77821e-07	0.00144269	0.917888	0.99998
AT1G18970	MSWTRoot_vs_MSHKRoot	252.266	5.98918e-07	0.00144269	0.594745	0.99998
AT1G18980	MSWTRoot_vs_MSHKRoot	225.683	3.28227e-07	0.00144269	0.912479	0.99998
AT1G19000	MSWTRoot_vs_MSHKRoot	679.986	-3.12058e-07	0.00144268	0.928769	0.99998
AT1G19010	MSWTRoot_vs_MSHKRoot	33.4103	-4.76141e-07	0.00144269	0.76545	0.99998
AT1G19020	MSWTRoot_vs_MSHKRoot	425.338	7.68065e-07	0.00144268	0.816519	0.99998
AT1G19025	MSWTRoot_vs_MSHKRoot	24.3648	-1.33352e-06	0.00144269	0.425885	0.99998
AT1G19050	MSWTRoot_vs_MSHKRoot	59.7145	-6.61595e-07	0.00144269	0.608408	0.99998
AT1G19080	MSWTRoot_vs_MSHKRoot	82.0468	2.78964e-07	0.00144269	0.854371	0.99998
AT1G19070	MSWTRoot_vs_MSHKRoot	13.1972	2.46452e-07	0.00144269	0.883567	0.99998
AT1G19100	MSWTRoot_vs_MSHKRoot	23.9903	-2.41712e-07	0.00144269	0.83416	0.99998
AT1G19110	MSWTRoot_vs_MSHKRoot	347.566	3.55175e-06	0.00144267	0.44	0.99998
AT1G19120	MSWTRoot_vs_MSHKRoot	282.486	-9.28984e-07	0.00144266	0.850744	0.99998
AT1G19130	MSWTRoot_vs_MSHKRoot	597.929	1.54479e-06	0.00144265	0.792752	0.99998
AT1G19140	MSWTRoot_vs_MSHKRoot	125.116	-1.68804e-07	0.00144269	0.936195	0.99998
AT1G19150	MSWTRoot_vs_MSHKRoot	474.472	-2.40555e-07	0.0014427	0.920695	0.99998
AT1G19170	MSWTRoot_vs_MSHKRoot	74.7645	-3.94103e-07	0.00144269	0.779107	0.99998
AT1G19180	MSWTRoot_vs_MSHKRoot	620.447	4.22062e-06	0.00144269	0.121609	0.99998
AT1G19190	MSWTRoot_vs_MSHKRoot	23.2625	8.08398e-07	0.00144269	0.660756	0.99998
AT1G19200	MSWTRoot_vs_MSHKRoot	9.94527	5.21539e-07	0.00144269	0.668335	0.99998
AT1G19210	MSWTRoot_vs_MSHKRoot	32.8677	4.31845e-07	0.00144269	0.612463	0.99998
AT1G19220	MSWTRoot_vs_MSHKRoot	87.6351	-1.49896e-06	0.00144268	0.660166	0.99998
AT1G19230	MSWTRoot_vs_MSHKRoot	34.8211	5.18425e-08	0.00144269	0.98346	0.99998
AT1G19240	MSWTRoot_vs_MSHKRoot	52.6864	-2.0989e-06	0.00144269	0.402149	0.99998
AT1G19270	MSWTRoot_vs_MSHKRoot	141.194	6.07648e-07	0.00144268	0.834131	0.99998
AT1G19290	MSWTRoot_vs_MSHKRoot	33.837	8.09236e-07	0.00144269	0.605808	0.99998
AT1G19300	MSWTRoot_vs_MSHKRoot	398.781	2.8922e-07	0.00144269	0.787379	0.99998
AT1G19310	MSWTRoot_vs_MSHKRoot	135.828	-1.35747e-07	0.00144269	0.923822	0.99998
AT1G19330	MSWTRoot_vs_MSHKRoot	93.9464	-1.15557e-07	0.00144269	0.931218	0.99998
AT1G19340	MSWTRoot_vs_MSHKRoot	32.3397	7.17326e-07	0.00144269	0.604255	0.99998
AT1G19350	MSWTRoot_vs_MSHKRoot	785.222	-5.66076e-06	0.00144265	0.359941	0.99998
AT1G19360	MSWTRoot_vs_MSHKRoot	261.874	2.34979e-06	0.00144266	0.637681	0.99998
AT1G19370	MSWTRoot_vs_MSHKRoot	280.5	3.87118e-07	0.00144269	0.862083	0.99998
AT1G19380	MSWTRoot_vs_MSHKRoot	43.1379	1.49595e-07	0.00144269	0.900499	0.99998
AT1G19394	MSWTRoot_vs_MSHKRoot	41.1038	1.0808e-06	0.00144269	0.526105	0.99998
AT1G19396	MSWTRoot_vs_MSHKRoot	50.4659	3.16997e-07	0.00144269	0.878339	0.99998
AT1G19397	MSWTRoot_vs_MSHKRoot	45.5927	6.52031e-08	0.00144269	0.978044	0.99998
AT1G19400	MSWTRoot_vs_MSHKRoot	491.67	2.28718e-06	0.00144268	0.474113	0.99998
AT1G19430	MSWTRoot_vs_MSHKRoot	90.144	3.08207e-07	0.00144268	0.912056	0.99998
AT1G19440	MSWTRoot_vs_MSHKRoot	77.9469	3.78641e-07	0.00144269	0.88892	0.99998
AT1G19450	MSWTRoot_vs_MSHKRoot	176.685	-1.91493e-06	0.00144268	0.56041	0.99998
AT1G19464	MSWTRoot_vs_MSHKRoot	0.553442	1.3188e-07	0.00144269	0.73536	0.99998
AT1G19480	MSWTRoot_vs_MSHKRoot	54.781	3.61938e-07	0.00144269	0.793827	0.99998
AT1G19485	MSWTRoot_vs_MSHKRoot	165.195	2.46988e-07	0.00144269	0.854452	0.99998
AT1G19490	MSWTRoot_vs_MSHKRoot	29.6789	-7.68198e-07	0.00144269	0.582229	0.99998
AT1G19510	MSWTRoot_vs_MSHKRoot	9.30345	-4.11194e-08	0.0014427	0.927817	0.99998
AT1G19520	MSWTRoot_vs_MSHKRoot	157.822	7.45867e-08	0.00144269	0.962794	0.99998
AT1G19530	MSWTRoot_vs_MSHKRoot	241.589	3.33582e-07	0.00144269	0.765753	0.99998
AT1G19540	MSWTRoot_vs_MSHKRoot	31.5924	1.69095e-07	0.00144269	0.876472	0.99998
AT1G19550	MSWTRoot_vs_MSHKRoot	40.5636	-2.44003e-07	0.00144269	0.855796	0.99998
AT1G19560	MSWTRoot_vs_MSHKRoot	10.3402	-9.27456e-08	0.00144269	0.853968	0.99998
AT1G19570	MSWTRoot_vs_MSHKRoot	1179.16	-7.87423e-07	0.00144269	0.669067	0.99998
AT1G19580	MSWTRoot_vs_MSHKRoot	146.035	4.40658e-06	0.00144268	0.24543	0.99998
AT1G19600	MSWTRoot_vs_MSHKRoot	669.753	-7.59136e-07	0.00144267	0.845676	0.99998
AT1G19610	MSWTRoot_vs_MSHKRoot	36.906	2.45153e-07	0.00144269	0.71442	0.99998
AT1G19630	MSWTRoot_vs_MSHKRoot	76.5175	5.49815e-07	0.00144269	0.547099	0.99998
AT1G19650	MSWTRoot_vs_MSHKRoot	65.8833	2.9612e-07	0.00144269	0.905721	0.99998
AT1G19660	MSWTRoot_vs_MSHKRoot	387.415	5.29215e-09	0.00144269	0.999881	0.99998
AT1G19670	MSWTRoot_vs_MSHKRoot	391.344	3.25151e-07	0.00144269	0.51173	0.99998
AT1G19680	MSWTRoot_vs_MSHKRoot	356.546	-1.26524e-07	0.00144268	0.968883	0.99998
AT1G19690	MSWTRoot_vs_MSHKRoot	129.915	7.61721e-08	0.00144269	0.97315	0.99998
AT1G19700	MSWTRoot_vs_MSHKRoot	201.363	-2.98931e-07	0.00144269	0.870366	0.99998
AT1G19710	MSWTRoot_vs_MSHKRoot	96.9736	6.00077e-07	0.00144269	0.819477	0.99998
AT1G19715	MSWTRoot_vs_MSHKRoot	334.917	-6.20902e-06	0.00144268	0.0920331	0.99998
AT1G19720	MSWTRoot_vs_MSHKRoot	66.0005	7.04243e-07	0.00144269	0.526945	0.99998
AT1G19730	MSWTRoot_vs_MSHKRoot	89.0593	-1.52493e-06	0.00144268	0.657111	0.99998
AT1G19740	MSWTRoot_vs_MSHKRoot	277.814	-4.00931e-07	0.00144269	NA	NA
AT1G19750	MSWTRoot_vs_MSHKRoot	8.49399	-7.57846e-07	0.00144269	0.370018	0.99998
AT1G19770	MSWTRoot_vs_MSHKRoot	420.082	1.02268e-06	0.00144269	0.605199	0.99998
AT1G19790	MSWTRoot_vs_MSHKRoot	8.48891	7.29514e-09	0.00144269	0.995506	0.99998
AT1G19800	MSWTRoot_vs_MSHKRoot	134.159	-4.63772e-08	0.00144269	0.982282	0.99998
AT1G19835	MSWTRoot_vs_MSHKRoot	577.982	1.94636e-06	0.00144269	0.435494	0.99998
AT1G19840	MSWTRoot_vs_MSHKRoot	7.57556	-2.80597e-07	0.00144269	0.689937	0.99998
AT1G19850	MSWTRoot_vs_MSHKRoot	161.51	-2.31677e-07	0.00144269	0.889722	0.99998
AT1G19860	MSWTRoot_vs_MSHKRoot	118.978	4.51541e-07	0.00144268	0.874755	0.99998
AT1G19870	MSWTRoot_vs_MSHKRoot	297.472	3.13765e-07	0.00144269	0.884736	0.99998
AT1G19880	MSWTRoot_vs_MSHKRoot	132.494	1.24801e-06	0.00144268	0.668908	0.99998
AT1G19910	MSWTRoot_vs_MSHKRoot	780.278	-1.80393e-06	0.00144266	0.714017	0.99998
AT1G19920	MSWTRoot_vs_MSHKRoot	272.624	-2.4231e-06	0.00144267	0.560596	0.99998
AT1G19950	MSWTRoot_vs_MSHKRoot	20.8837	-5.07505e-08	0.00144269	0.965239	0.99998
AT1G19960	MSWTRoot_vs_MSHKRoot	410.487	-1.14812e-07	0.00144269	0.904737	0.99998
AT1G19968	MSWTRoot_vs_MSHKRoot	3.175	-4.94916e-07	0.00144269	0.5047	0.99998
AT1G19970	MSWTRoot_vs_MSHKRoot	94.7401	1.46052e-06	0.00144268	0.633696	0.99998
AT1G19980	MSWTRoot_vs_MSHKRoot	50.5547	8.23802e-07	0.00144269	0.713964	0.99998
AT1G19990	MSWTRoot_vs_MSHKRoot	96.1404	-5.44821e-07	0.00144269	0.658591	0.99998
AT1G20010	MSWTRoot_vs_MSHKRoot	1107.89	-1.25887e-06	0.00144269	0.624369	0.99998
AT1G20015	MSWTRoot_vs_MSHKRoot	3.00097	-5.58354e-07	0.00144269	0.449042	0.99998
AT1G20020	MSWTRoot_vs_MSHKRoot	5314.12	-1.13683e-06	0.00144269	0.152123	0.99998
AT1G20030	MSWTRoot_vs_MSHKRoot	896.696	1.70834e-07	0.00144269	0.916544	0.99998
AT1G20050	MSWTRoot_vs_MSHKRoot	699.096	-6.82965e-06	0.00144266	0.203358	0.99998
AT1G20060	MSWTRoot_vs_MSHKRoot	21.1301	-3.45027e-07	0.00144269	0.788383	0.99998
AT1G20065	MSWTRoot_vs_MSHKRoot	15.7908	-3.6868e-06	0.00144269	0.0776626	0.99998
AT1G20070	MSWTRoot_vs_MSHKRoot	48.9861	-1.80461e-06	0.00144269	0.354353	0.99998
AT1G20090	MSWTRoot_vs_MSHKRoot	273.04	1.48817e-06	0.00144266	0.769328	0.99998
AT1G20100	MSWTRoot_vs_MSHKRoot	872.783	1.30012e-06	0.00144266	0.784072	0.99998
AT1G20110	MSWTRoot_vs_MSHKRoot	255.613	1.14007e-06	0.00144268	0.750518	0.99998
AT1G20140	MSWTRoot_vs_MSHKRoot	111.959	-3.28902e-07	0.00144269	0.883773	0.99998
AT1G20160	MSWTRoot_vs_MSHKRoot	318.793	1.45083e-06	0.00144269	0.396809	0.99998
AT1G20190	MSWTRoot_vs_MSHKRoot	138.582	-1.80106e-06	0.00144269	0.469248	0.99998
AT1G20200	MSWTRoot_vs_MSHKRoot	352.18	1.28103e-07	0.00144269	0.943361	0.99998
AT1G20220	MSWTRoot_vs_MSHKRoot	513.794	-8.7823e-08	0.00144269	0.96317	0.99998
AT1G20225	MSWTRoot_vs_MSHKRoot	1112.01	-2.13874e-07	0.00144267	0.957455	0.99998
AT1G20260	MSWTRoot_vs_MSHKRoot	862.582	-3.94042e-06	0.00144265	0.515693	0.99998
AT1G20270	MSWTRoot_vs_MSHKRoot	46.8158	-2.07826e-06	0.00144269	0.335875	0.99998
AT1G20300	MSWTRoot_vs_MSHKRoot	34.8252	-3.8803e-07	0.00144269	0.786965	0.99998
AT1G20330	MSWTRoot_vs_MSHKRoot	556.939	-3.37623e-07	0.00144269	0.888798	0.99998
AT1G20340	MSWTRoot_vs_MSHKRoot	12633.9	-9.34241e-07	0.00144269	NA	NA
AT1G20370	MSWTRoot_vs_MSHKRoot	113.568	2.99969e-07	0.00144269	0.816477	0.99998
AT1G20380	MSWTRoot_vs_MSHKRoot	95.7074	1.90113e-07	0.00144269	0.890926	0.99998
AT1G20390,1	MSWTRoot_vs_MSHKRoot	56.6071	-5.40999e-07	0.00144269	0.641277	0.99998
AT1G20410	MSWTRoot_vs_MSHKRoot	52.8268	-1.90492e-07	0.00144269	0.879632	0.99998
AT1G20430	MSWTRoot_vs_MSHKRoot	216.266	8.63096e-07	0.00144268	0.803027	0.99998
AT1G20440	MSWTRoot_vs_MSHKRoot	1940.62	-5.11265e-07	0.00144269	0.823955	0.99998
AT1G20450	MSWTRoot_vs_MSHKRoot	2438.54	3.34677e-08	0.00144268	0.993666	0.99998
AT1G20460	MSWTRoot_vs_MSHKRoot	76.0061	7.29176e-07	0.00144268	0.809171	0.99998
AT1G20470	MSWTRoot_vs_MSHKRoot	44.1904	-1.16762e-06	0.00144269	0.382114	0.99998
AT1G20480	MSWTRoot_vs_MSHKRoot	33.0875	-2.19206e-07	0.00144269	0.857432	0.99998
AT1G20490	MSWTRoot_vs_MSHKRoot	72.115	-5.96692e-07	0.00144269	0.714786	0.99998
AT1G20510	MSWTRoot_vs_MSHKRoot	253.456	6.38251e-07	0.00144268	0.828461	0.99998
AT1G20515	MSWTRoot_vs_MSHKRoot	9.29564	-1.83733e-06	0.00144269	0.106268	0.99998
AT1G20520	MSWTRoot_vs_MSHKRoot	6.83116	-1.42597e-06	0.00144269	0.118362	0.99998
AT1G20540	MSWTRoot_vs_MSHKRoot	120.143	-7.93452e-07	0.00144268	0.777477	0.99998
AT1G20550	MSWTRoot_vs_MSHKRoot	48.6621	-1.79332e-06	0.00144268	0.552862	0.99998
AT1G20560	MSWTRoot_vs_MSHKRoot	174.53	2.29465e-06	0.00144266	0.637361	0.99998
AT1G20575	MSWTRoot_vs_MSHKRoot	247.618	-2.37725e-06	0.00144268	0.525037	0.99998
AT1G20580	MSWTRoot_vs_MSHKRoot	345.962	-1.07988e-06	0.00144269	0.687855	0.99998
AT1G20590	MSWTRoot_vs_MSHKRoot	13.5186	8.11288e-07	0.00144269	0.590803	0.99998
AT1G20600	MSWTRoot_vs_MSHKRoot	5.40605	4.08238e-07	0.00144269	0.734503	0.99998
AT1G20610	MSWTRoot_vs_MSHKRoot	90.4483	-4.26541e-07	0.00144269	0.853399	0.99998
AT1G20620	MSWTRoot_vs_MSHKRoot	6648.18	-8.64777e-08	0.00144269	0.956439	0.99998
AT1G20630	MSWTRoot_vs_MSHKRoot	674.763	7.88856e-07	0.00144269	0.611539	0.99998
AT1G20640	MSWTRoot_vs_MSHKRoot	183.999	-3.91121e-07	0.00144269	0.820438	0.99998
AT1G20650	MSWTRoot_vs_MSHKRoot	206.297	-2.06957e-07	0.00144269	0.91591	0.99998
AT1G20670	MSWTRoot_vs_MSHKRoot	244.308	2.28262e-06	0.00144267	0.566457	0.99998
AT1G20690	MSWTRoot_vs_MSHKRoot	50.6637	-9.28114e-08	0.00144269	0.949417	0.99998
AT1G20691	MSWTRoot_vs_MSHKRoot	49.2942	9.14322e-08	0.00144269	0.954936	0.99998
AT1G20693	MSWTRoot_vs_MSHKRoot	1070.38	-1.08481e-06	0.00144268	0.735448	0.99998
AT1G20696	MSWTRoot_vs_MSHKRoot	947.364	-1.08536e-06	0.00144265	0.848472	0.99998
AT1G20700	MSWTRoot_vs_MSHKRoot	48.4266	6.72345e-08	0.00144269	0.968965	0.99998
AT1G20760	MSWTRoot_vs_MSHKRoot	161.767	8.37262e-07	0.00144269	0.57421	0.99998
AT1G20770	MSWTRoot_vs_MSHKRoot	131.842	1.60951e-06	0.00144268	0.674693	0.99998
AT1G20780	MSWTRoot_vs_MSHKRoot	39.3935	7.75217e-07	0.00144269	0.685829	0.99998
AT1G20810	MSWTRoot_vs_MSHKRoot	105.14	-4.01927e-07	0.00144269	0.840534	0.99998
AT1G20816	MSWTRoot_vs_MSHKRoot	74.334	3.1449e-07	0.00144269	0.837882	0.99998
AT1G20823	MSWTRoot_vs_MSHKRoot	69.4754	2.06025e-07	0.00144269	0.868544	0.99998
AT1G20830	MSWTRoot_vs_MSHKRoot	139.219	-1.09452e-07	0.00144268	0.969416	0.99998
AT1G20840	MSWTRoot_vs_MSHKRoot	243.725	4.6197e-07	0.00144269	0.827303	0.99998
AT1G20850	MSWTRoot_vs_MSHKRoot	291.249	7.09697e-07	0.00144269	0.68748	0.99998
AT1G20880	MSWTRoot_vs_MSHKRoot	59.997	3.41526e-08	0.00144269	0.99311	0.99998
AT1G20890	MSWTRoot_vs_MSHKRoot	106.295	-1.0098e-06	0.00144268	0.740284	0.99998
AT1G20900	MSWTRoot_vs_MSHKRoot	138.629	-3.20116e-08	0.00144269	0.961564	0.99998
AT1G20910	MSWTRoot_vs_MSHKRoot	50.8988	9.41946e-08	0.00144269	0.950046	0.99998
AT1G20920	MSWTRoot_vs_MSHKRoot	226.352	1.16142e-07	0.00144268	0.970014	0.99998
AT1G20930	MSWTRoot_vs_MSHKRoot	27.7953	3.56076e-08	0.00144269	0.984394	0.99998
AT1G20950	MSWTRoot_vs_MSHKRoot	214.36	-2.64923e-07	0.00144269	0.83839	0.99998
AT1G20960	MSWTRoot_vs_MSHKRoot	331.3	5.36949e-07	0.00144269	0.743361	0.99998
AT1G20970	MSWTRoot_vs_MSHKRoot	269.394	-6.76766e-07	0.00144268	0.849822	0.99998
AT1G20980	MSWTRoot_vs_MSHKRoot	575.236	4.57061e-07	0.00144268	0.868791	0.99998
AT1G20990	MSWTRoot_vs_MSHKRoot	8.31056	5.42416e-08	0.00144269	0.97304	0.99998
AT1G21000	MSWTRoot_vs_MSHKRoot	183.314	-2.50574e-07	0.00144269	0.855697	0.99998
AT1G21010	MSWTRoot_vs_MSHKRoot	283.133	2.92662e-07	0.00144268	0.920181	0.99998
AT1G21050	MSWTRoot_vs_MSHKRoot	320.306	1.74799e-07	0.00144269	0.952747	0.99998
AT1G21060	MSWTRoot_vs_MSHKRoot	31.1017	-1.04887e-06	0.00144269	0.427265	0.99998
AT1G21065	MSWTRoot_vs_MSHKRoot	1027.49	-7.63748e-07	0.00144268	0.832799	0.99998
AT1G21070	MSWTRoot_vs_MSHKRoot	37.5536	4.35842e-08	0.00144269	0.979415	0.99998
AT1G21080	MSWTRoot_vs_MSHKRoot	302.98	6.43377e-07	0.00144269	0.702142	0.99998
AT1G21090	MSWTRoot_vs_MSHKRoot	69.0729	-5.98908e-07	0.00144269	0.633113	0.99998
AT1G21100	MSWTRoot_vs_MSHKRoot	102.513	-1.67416e-07	0.00144269	NA	NA
AT1G21110	MSWTRoot_vs_MSHKRoot	110.359	-3.76424e-07	0.00144269	0.827988	0.99998
AT1G21120	MSWTRoot_vs_MSHKRoot	56.6887	1.26223e-06	0.00144269	0.563254	0.99998
AT1G21130	MSWTRoot_vs_MSHKRoot	2098.19	4.38554e-07	0.00144269	0.807984	0.99998
AT1G21140	MSWTRoot_vs_MSHKRoot	28.4989	9.46607e-07	0.00144269	0.652583	0.99998
AT1G21150	MSWTRoot_vs_MSHKRoot	18.9059	2.46521e-07	0.00144269	0.861749	0.99998
AT1G21160	MSWTRoot_vs_MSHKRoot	129.737	-9.30968e-07	0.00144269	0.70994	0.99998
AT1G21170	MSWTRoot_vs_MSHKRoot	95.6594	4.3871e-07	0.00144269	0.783	0.99998
AT1G21190	MSWTRoot_vs_MSHKRoot	227.174	-2.68493e-06	0.00144265	0.641358	0.99998
AT1G21200	MSWTRoot_vs_MSHKRoot	128.517	3.25234e-07	0.00144269	0.830348	0.99998
AT1G21202	MSWTRoot_vs_MSHKRoot	2.33541	-2.3059e-07	0.00144269	0.827999	0.99998
AT1G21210	MSWTRoot_vs_MSHKRoot	38.7247	3.46311e-07	0.00144269	0.774894	0.99998
AT1G21220,1	MSWTRoot_vs_MSHKRoot	7.40253	3.04665e-08	0.00144269	0.986173	0.99998
AT1G21250	MSWTRoot_vs_MSHKRoot	159.055	4.31866e-06	0.00144269	0.0979753	0.99998
AT1G21260,1	MSWTRoot_vs_MSHKRoot	33.8123	5.89171e-07	0.00144269	0.489655	0.99998
AT1G21270	MSWTRoot_vs_MSHKRoot	224.171	-2.77075e-06	0.00144269	0.172981	0.99998
AT1G21280	MSWTRoot_vs_MSHKRoot	66.8177	-8.22489e-07	0.00144269	0.644726	0.99998
AT1G21310	MSWTRoot_vs_MSHKRoot	3219.12	2.30361e-08	0.00144269	0.997501	0.99998
AT1G21320	MSWTRoot_vs_MSHKRoot	8.61201	-6.99625e-07	0.00144269	0.609154	0.99998
AT1G21326	MSWTRoot_vs_MSHKRoot	20.4683	-6.14391e-07	0.00144269	0.670172	0.99998
AT1G21340	MSWTRoot_vs_MSHKRoot	3.1617	-1.23627e-06	0.00144269	0.120702	0.99998
AT1G21350	MSWTRoot_vs_MSHKRoot	145.687	1.88081e-07	0.00144269	0.913833	0.99998
AT1G21360	MSWTRoot_vs_MSHKRoot	32.9724	4.72196e-07	0.00144269	0.675782	0.99998
AT1G21370	MSWTRoot_vs_MSHKRoot	103.242	1.06241e-06	0.00144269	0.681772	0.99998
AT1G21380	MSWTRoot_vs_MSHKRoot	401.271	4.21163e-07	0.00144267	0.914335	0.99998
AT1G21390	MSWTRoot_vs_MSHKRoot	49.426	-1.02623e-07	0.00144269	0.926614	0.99998
AT1G21400	MSWTRoot_vs_MSHKRoot	225.286	1.06269e-06	0.00144269	0.585917	0.99998
AT1G21410	MSWTRoot_vs_MSHKRoot	118.02	-1.3672e-06	0.00144269	0.572179	0.99998
AT1G21430	MSWTRoot_vs_MSHKRoot	9.75996	-2.88043e-06	0.00144269	0.077055	0.99998
AT1G21440	MSWTRoot_vs_MSHKRoot	317.428	-1.23182e-06	0.00144269	0.577145	0.99998
AT1G21450	MSWTRoot_vs_MSHKRoot	223.106	2.01746e-06	0.00144269	0.385076	0.99998
AT1G21460	MSWTRoot_vs_MSHKRoot	26.4897	2.06139e-07	0.00144269	0.928438	0.99998
AT1G21480	MSWTRoot_vs_MSHKRoot	88.6372	2.63108e-07	0.00144269	0.851551	0.99998
AT1G21500	MSWTRoot_vs_MSHKRoot	984.008	-1.86637e-06	0.00144269	0.237329	0.99998
AT1G21510	MSWTRoot_vs_MSHKRoot	8.99122	-1.10482e-07	0.00144269	0.903226	0.99998
AT1G21520	MSWTRoot_vs_MSHKRoot	33.5085	6.65091e-07	0.00144269	0.725377	0.99998
AT1G21528	MSWTRoot_vs_MSHKRoot	4.91562	8.35436e-07	0.00144269	0.322078	0.99998
AT1G21550	MSWTRoot_vs_MSHKRoot	91.1812	2.31293e-06	0.00144269	0.304296	0.99998
AT1G21560	MSWTRoot_vs_MSHKRoot	126.72	-1.21112e-07	0.00144269	0.959502	0.99998
AT1G21580	MSWTRoot_vs_MSHKRoot	175.606	-5.74694e-08	0.00144269	0.968663	0.99998
AT1G21590	MSWTRoot_vs_MSHKRoot	141.627	-8.39662e-07	0.00144269	0.660786	0.99998
AT1G21600	MSWTRoot_vs_MSHKRoot	232.608	2.01241e-06	0.00144268	0.506001	0.99998
AT1G21610	MSWTRoot_vs_MSHKRoot	132.038	-3.92886e-07	0.00144269	0.836361	0.99998
AT1G21630	MSWTRoot_vs_MSHKRoot	279.865	-6.09724e-09	0.00144269	0.989021	0.99998
AT1G21640	MSWTRoot_vs_MSHKRoot	179.3	1.47483e-07	0.00144269	0.922317	0.99998
AT1G21650	MSWTRoot_vs_MSHKRoot	138.564	8.74304e-07	0.00144269	0.607611	0.99998
AT1G21651	MSWTRoot_vs_MSHKRoot	46.6625	6.55001e-07	0.00144269	0.635332	0.99998
AT1G21660	MSWTRoot_vs_MSHKRoot	216.06	1.39268e-07	0.00144269	0.92266	0.99998
AT1G21670	MSWTRoot_vs_MSHKRoot	143.118	8.94349e-09	0.00144269	0.992526	0.99998
AT1G21680	MSWTRoot_vs_MSHKRoot	1836.91	1.27314e-06	0.00144269	0.615079	0.99998
AT1G21690	MSWTRoot_vs_MSHKRoot	237.854	9.35478e-08	0.00144269	0.949593	0.99998
AT1G21695	MSWTRoot_vs_MSHKRoot	10.1365	1.20428e-06	0.00144269	0.407773	0.99998
AT1G21700	MSWTRoot_vs_MSHKRoot	285.406	-5.97688e-09	0.00144269	0.993212	0.99998
AT1G21710	MSWTRoot_vs_MSHKRoot	136.724	3.7598e-07	0.00144269	0.775	0.99998
AT1G21720	MSWTRoot_vs_MSHKRoot	253.103	-1.57458e-06	0.00144265	0.792168	0.99998
AT1G21730	MSWTRoot_vs_MSHKRoot	166.199	-2.35372e-09	0.00144269	0.993162	0.99998
AT1G21740	MSWTRoot_vs_MSHKRoot	39.8014	7.3937e-08	0.00144269	0.958554	0.99998
AT1G21750	MSWTRoot_vs_MSHKRoot	2389.42	-9.67304e-07	0.00144268	0.792156	0.99998
AT1G21760	MSWTRoot_vs_MSHKRoot	604.305	-4.44314e-06	0.00144267	0.314781	0.99998
AT1G21770	MSWTRoot_vs_MSHKRoot	1266.26	-5.69748e-06	0.00144267	0.234171	0.99998
AT1G21780	MSWTRoot_vs_MSHKRoot	1305.76	-6.21377e-06	0.00144267	0.217303	0.99998
AT1G21790	MSWTRoot_vs_MSHKRoot	70.0328	-2.69466e-07	0.00144269	0.857824	0.99998
AT1G21810	MSWTRoot_vs_MSHKRoot	13.524	-4.70921e-07	0.00144269	0.695658	0.99998
AT1G21830	MSWTRoot_vs_MSHKRoot	60.0202	-5.31031e-08	0.00144269	0.969003	0.99998
AT1G21840	MSWTRoot_vs_MSHKRoot	23.0655	-1.13428e-06	0.00144269	0.535109	0.99998
AT1G21880	MSWTRoot_vs_MSHKRoot	105.243	-3.35792e-07	0.00144269	0.785359	0.99998
AT1G21890	MSWTRoot_vs_MSHKRoot	112.521	-2.72366e-07	0.00144269	0.78407	0.99998
AT1G21900	MSWTRoot_vs_MSHKRoot	436.024	1.07973e-07	0.00144266	0.984039	0.99998
AT1G21910	MSWTRoot_vs_MSHKRoot	26.6029	-3.49132e-09	0.00144269	0.995073	0.99998
AT1G21920	MSWTRoot_vs_MSHKRoot	99.7382	-2.63308e-07	0.00144269	0.848757	0.99998
AT1G21930	MSWTRoot_vs_MSHKRoot	161.422	-8.43654e-07	0.00144268	0.822532	0.99998
AT1G21980	MSWTRoot_vs_MSHKRoot	208.46	1.50412e-07	0.00144269	0.936447	0.99998
AT1G22020	MSWTRoot_vs_MSHKRoot	50.4649	6.65411e-08	0.00144269	0.969703	0.99998
AT1G22030	MSWTRoot_vs_MSHKRoot	40.95	9.91385e-08	0.00144269	0.958549	0.99998
AT1G22040	MSWTRoot_vs_MSHKRoot	154.769	2.77369e-07	0.00144269	0.849904	0.99998
AT1G22050	MSWTRoot_vs_MSHKRoot	80.426	1.74309e-07	0.00144269	0.929877	0.99998
AT1G22060	MSWTRoot_vs_MSHKRoot	141.248	-4.5675e-07	0.00144268	0.883623	0.99998
AT1G22065	MSWTRoot_vs_MSHKRoot	129.632	2.56326e-07	0.00144269	0.899092	0.99998
AT1G22070	MSWTRoot_vs_MSHKRoot	244.926	-1.06729e-06	0.00144266	0.830679	0.99998
AT1G22110	MSWTRoot_vs_MSHKRoot	10.2499	2.59189e-08	0.00144269	0.989259	0.99998
AT1G22140	MSWTRoot_vs_MSHKRoot	428.84	-1.39628e-06	0.00144268	0.677082	0.99998
AT1G22150	MSWTRoot_vs_MSHKRoot	68.3389	-1.00256e-06	0.00144269	0.397721	0.99998
AT1G22160	MSWTRoot_vs_MSHKRoot	25.3142	-6.76889e-07	0.00144269	0.670692	0.99998
AT1G22170	MSWTRoot_vs_MSHKRoot	77.4889	-6.95425e-08	0.00144269	0.967475	0.99998
AT1G22180	MSWTRoot_vs_MSHKRoot	117.496	-4.70302e-07	0.00144269	0.793806	0.99998
AT1G22190	MSWTRoot_vs_MSHKRoot	1870.95	-4.18141e-06	0.00144267	0.356991	0.99998
AT1G22200	MSWTRoot_vs_MSHKRoot	409.003	9.93324e-07	0.00144268	0.773822	0.99998
AT1G22220	MSWTRoot_vs_MSHKRoot	57.0837	3.97819e-07	0.00144269	0.753065	0.99998
AT1G22230	MSWTRoot_vs_MSHKRoot	68.4498	2.15328e-07	0.00144269	0.86587	0.99998
AT1G22250	MSWTRoot_vs_MSHKRoot	21.7371	1.36508e-06	0.00144269	0.311233	0.99998
AT1G22270	MSWTRoot_vs_MSHKRoot	158.108	2.36191e-08	0.00144269	0.995197	0.99998
AT1G22280	MSWTRoot_vs_MSHKRoot	449.901	2.06403e-06	0.00144268	0.53427	0.99998
AT1G22300	MSWTRoot_vs_MSHKRoot	1800.4	1.23921e-06	0.00144263	0.85287	0.99998
AT1G22310	MSWTRoot_vs_MSHKRoot	70.4447	-1.50276e-06	0.00144268	0.588038	0.99998
AT1G22330	MSWTRoot_vs_MSHKRoot	52.7052	-6.48419e-08	0.00144269	0.964335	0.99998
AT1G22350	MSWTRoot_vs_MSHKRoot	26.4977	2.86313e-07	0.00144269	0.8661	0.99998
AT1G22360	MSWTRoot_vs_MSHKRoot	392.452	-4.47518e-06	0.00144268	0.25884	0.99998
AT1G22370	MSWTRoot_vs_MSHKRoot	169.054	-6.12517e-07	0.00144269	0.768442	0.99998
AT1G22400	MSWTRoot_vs_MSHKRoot	95.9339	3.12668e-07	0.00144269	0.805138	0.99998
AT1G22403	MSWTRoot_vs_MSHKRoot	27.0004	-1.1702e-06	0.00144269	0.431218	0.99998
AT1G22410	MSWTRoot_vs_MSHKRoot	656.782	1.92176e-06	0.00144268	0.50695	0.99998
AT1G22430	MSWTRoot_vs_MSHKRoot	262.464	-3.40034e-06	0.00144269	0.177547	0.99998
AT1G22440	MSWTRoot_vs_MSHKRoot	253.932	-7.68333e-07	0.00144269	0.662826	0.99998
AT1G22450	MSWTRoot_vs_MSHKRoot	585.413	-1.98302e-07	0.00144267	0.956525	0.99998
AT1G22470	MSWTRoot_vs_MSHKRoot	61.5626	3.13542e-07	0.00144269	0.809398	0.99998
AT1G22490	MSWTRoot_vs_MSHKRoot	20.2353	-8.33539e-07	0.00144269	0.335896	0.99998
AT1G22500	MSWTRoot_vs_MSHKRoot	109.15	4.33156e-08	0.00144269	0.989834	0.99998
AT1G22510	MSWTRoot_vs_MSHKRoot	110.086	-4.9147e-06	0.00144266	0.335442	0.99998
AT1G22520	MSWTRoot_vs_MSHKRoot	379.001	-8.47237e-07	0.00144268	0.812725	0.99998
AT1G22530	MSWTRoot_vs_MSHKRoot	252.59	9.71375e-07	0.00144269	0.650908	0.99998
AT1G22540	MSWTRoot_vs_MSHKRoot	97.2576	-1.53986e-07	0.00144269	0.912149	0.99998
AT1G22550	MSWTRoot_vs_MSHKRoot	77.7339	-9.42115e-07	0.00144269	0.503959	0.99998
AT1G22570	MSWTRoot_vs_MSHKRoot	144.911	1.92468e-07	0.00144269	0.829524	0.99998
AT1G22590	MSWTRoot_vs_MSHKRoot	86.8189	4.03903e-07	0.00144269	0.583869	0.99998
AT1G22610	MSWTRoot_vs_MSHKRoot	234.156	5.46919e-07	0.00144269	0.718407	0.99998
AT1G22620	MSWTRoot_vs_MSHKRoot	114.427	4.51567e-07	0.00144269	0.726522	0.99998
AT1G22630	MSWTRoot_vs_MSHKRoot	336.66	-1.61044e-06	0.00144269	0.0855078	0.99998
AT1G22640	MSWTRoot_vs_MSHKRoot	193.726	7.51867e-07	0.00144268	0.820828	0.99998
AT1G22650	MSWTRoot_vs_MSHKRoot	60.5239	-5.4157e-07	0.00144269	0.604892	0.99998
AT1G22660	MSWTRoot_vs_MSHKRoot	46.7988	5.8727e-07	0.00144269	0.729811	0.99998
AT1G22690	MSWTRoot_vs_MSHKRoot	475.173	-4.82103e-07	0.00144269	0.840187	0.99998
AT1G22700	MSWTRoot_vs_MSHKRoot	519.96	1.13723e-07	0.00144268	0.964105	0.99998
AT1G22710	MSWTRoot_vs_MSHKRoot	822.84	1.32311e-07	0.00144269	0.937992	0.99998
AT1G22730	MSWTRoot_vs_MSHKRoot	167.587	1.67361e-06	0.00144269	0.369969	0.99998
AT1G22740	MSWTRoot_vs_MSHKRoot	48.2094	3.762e-07	0.00144269	0.69754	0.99998
AT1G22750	MSWTRoot_vs_MSHKRoot	258.545	-2.43831e-06	0.00144269	0.27745	0.99998
AT1G22770	MSWTRoot_vs_MSHKRoot	375.246	1.75889e-06	0.00144265	0.763934	0.99998
AT1G22780	MSWTRoot_vs_MSHKRoot	2143.26	-1.03927e-06	0.00144268	0.735329	0.99998
AT1G22790	MSWTRoot_vs_MSHKRoot	110.385	-4.87862e-06	0.00144267	0.256124	0.99998
AT1G22800	MSWTRoot_vs_MSHKRoot	136.663	1.37935e-06	0.00144269	0.610813	0.99998
AT1G22810	MSWTRoot_vs_MSHKRoot	12.8364	6.21336e-07	0.00144269	0.733513	0.99998
AT1G22840	MSWTRoot_vs_MSHKRoot	957.073	-1.7063e-06	0.00144263	0.806776	0.99998
AT1G22850	MSWTRoot_vs_MSHKRoot	830.896	-1.11964e-06	0.00144265	0.846792	0.99998
AT1G22860	MSWTRoot_vs_MSHKRoot	83.2589	-7.3938e-08	0.00144269	0.957143	0.99998
AT1G22870	MSWTRoot_vs_MSHKRoot	110.08	2.53186e-07	0.00144269	0.880358	0.99998
AT1G22880	MSWTRoot_vs_MSHKRoot	75.0097	-3.61329e-07	0.00144269	0.830716	0.99998
AT1G22882	MSWTRoot_vs_MSHKRoot	74.3631	-5.30446e-07	0.00144269	0.69857	0.99998
AT1G22885	MSWTRoot_vs_MSHKRoot	91.104	1.06906e-07	0.00144269	0.936544	0.99998
AT1G22890	MSWTRoot_vs_MSHKRoot	224.526	1.9014e-06	0.00144269	0.220154	0.99998
AT1G22900	MSWTRoot_vs_MSHKRoot	21.0186	7.04615e-07	0.00144269	0.473058	0.99998
AT1G22910	MSWTRoot_vs_MSHKRoot	74.4228	-1.89761e-07	0.00144269	0.888034	0.99998
AT1G22920	MSWTRoot_vs_MSHKRoot	67.9122	-1.89831e-07	0.00144269	0.847364	0.99998
AT1G22930	MSWTRoot_vs_MSHKRoot	421.769	4.17805e-07	0.00144269	0.877438	0.99998
AT1G22940	MSWTRoot_vs_MSHKRoot	146.883	7.39488e-07	0.00144267	0.855553	0.99998
AT1G22950	MSWTRoot_vs_MSHKRoot	53.7047	-5.65576e-07	0.00144269	0.683846	0.99998
AT1G22960	MSWTRoot_vs_MSHKRoot	79.4869	2.91746e-07	0.00144269	0.833083	0.99998
AT1G22970	MSWTRoot_vs_MSHKRoot	222.081	-1.50293e-07	0.00144269	0.950671	0.99998
AT1G22985	MSWTRoot_vs_MSHKRoot	67.5193	1.25645e-06	0.00144269	0.64423	0.99998
AT1G22990	MSWTRoot_vs_MSHKRoot	16.0198	-5.70186e-08	0.00144269	0.948274	0.99998
AT1G23000	MSWTRoot_vs_MSHKRoot	35.7002	-5.60468e-07	0.00144269	0.616321	0.99998
AT1G23010	MSWTRoot_vs_MSHKRoot	26.2183	-1.49379e-07	0.00144269	0.923859	0.99998
AT1G23020	MSWTRoot_vs_MSHKRoot	226.937	6.42618e-08	0.00144269	0.97249	0.99998
AT1G23030	MSWTRoot_vs_MSHKRoot	87.2453	5.07019e-07	0.00144269	0.730396	0.99998
AT1G23040	MSWTRoot_vs_MSHKRoot	176.66	-1.22602e-07	0.00144269	0.946694	0.99998
AT1G23050	MSWTRoot_vs_MSHKRoot	59.9866	-3.27041e-07	0.00144269	0.834878	0.99998
AT1G23052	MSWTRoot_vs_MSHKRoot	59.9866	-3.27041e-07	0.00144269	0.834878	0.99998
AT1G23060	MSWTRoot_vs_MSHKRoot	27.7556	1.16802e-07	0.00144269	0.951793	0.99998
AT1G23080	MSWTRoot_vs_MSHKRoot	297.308	-1.54461e-06	0.00144269	0.483669	0.99998
AT1G23090	MSWTRoot_vs_MSHKRoot	29.1335	-7.19085e-07	0.00144269	0.311746	0.99998
AT1G23100	MSWTRoot_vs_MSHKRoot	47.7115	-7.09418e-07	0.00144269	0.659837	0.99998
AT1G23110	MSWTRoot_vs_MSHKRoot	12.0724	4.14311e-07	0.00144269	0.717749	0.99998
AT1G23120	MSWTRoot_vs_MSHKRoot	73.8572	-2.46271e-07	0.00144268	0.926463	0.99998
AT1G23130	MSWTRoot_vs_MSHKRoot	1780.3	-4.04935e-07	0.00144269	0.636229	0.99998
AT1G23140	MSWTRoot_vs_MSHKRoot	32.7167	-1.66834e-06	0.00144269	0.49154	0.99998
AT1G23149	MSWTRoot_vs_MSHKRoot	40.048	1.19165e-07	0.00144269	0.945175	0.99998
AT1G23150	MSWTRoot_vs_MSHKRoot	40.048	1.19165e-07	0.00144269	0.945175	0.99998
AT1G23170	MSWTRoot_vs_MSHKRoot	70.6937	2.91619e-07	0.00144269	0.830447	0.99998
AT1G23180	MSWTRoot_vs_MSHKRoot	91.2308	1.69566e-07	0.00144268	0.955995	0.99998
AT1G23190	MSWTRoot_vs_MSHKRoot	752.891	-2.60758e-06	0.00144268	0.486328	0.99998
AT1G23200	MSWTRoot_vs_MSHKRoot	12.9548	1.11928e-07	0.00144269	0.913505	0.99998
AT1G23201	MSWTRoot_vs_MSHKRoot	7.28884	9.21062e-09	0.00144269	0.987747	0.99998
AT1G23205	MSWTRoot_vs_MSHKRoot	21.6351	2.50389e-07	0.00144269	0.859951	0.99998
AT1G23210	MSWTRoot_vs_MSHKRoot	14.4145	3.44063e-07	0.00144269	0.562653	0.99998
AT1G23220	MSWTRoot_vs_MSHKRoot	135.556	-1.04536e-06	0.00144267	0.812193	0.99998
AT1G23230	MSWTRoot_vs_MSHKRoot	113.038	2.9955e-07	0.00144269	0.834206	0.99998
AT1G23260	MSWTRoot_vs_MSHKRoot	141.221	-3.2956e-07	0.00144269	0.831514	0.99998
AT1G23280	MSWTRoot_vs_MSHKRoot	255.793	-6.21052e-08	0.00144269	0.953704	0.99998
AT1G23290	MSWTRoot_vs_MSHKRoot	1415.68	-2.86257e-06	0.00144267	0.467765	0.99998
AT1G23310	MSWTRoot_vs_MSHKRoot	5932.62	1.16647e-06	0.00144266	0.802908	0.99998
AT1G23330	MSWTRoot_vs_MSHKRoot	84.5225	-1.22886e-06	0.00144269	0.616958	0.99998
AT1G23340	MSWTRoot_vs_MSHKRoot	23.9089	-4.80182e-07	0.00144269	0.688461	0.99998
AT1G23360	MSWTRoot_vs_MSHKRoot	56.815	-4.52864e-07	0.00144269	0.759138	0.99998
AT1G23380	MSWTRoot_vs_MSHKRoot	85.512	-8.57309e-07	0.00144269	0.599747	0.99998
AT1G23390	MSWTRoot_vs_MSHKRoot	962.987	-1.94633e-07	0.00144269	0.881557	0.99998
AT1G23400	MSWTRoot_vs_MSHKRoot	291.285	-2.17429e-07	0.00144269	0.889297	0.99998
AT1G23410	MSWTRoot_vs_MSHKRoot	218.503	-1.73302e-07	0.00144269	0.924502	0.99998
AT1G23440	MSWTRoot_vs_MSHKRoot	757.314	3.00554e-06	0.00144267	0.485828	0.99998
AT1G23450	MSWTRoot_vs_MSHKRoot	10.5811	6.71228e-07	0.00144269	0.338336	0.99998
AT1G23460	MSWTRoot_vs_MSHKRoot	73.1031	9.79175e-07	0.00144269	0.623937	0.99998
AT1G23465	MSWTRoot_vs_MSHKRoot	2.94765	1.64242e-07	0.00144269	0.874958	0.99998
AT1G23470	MSWTRoot_vs_MSHKRoot	4.82921	-3.73956e-07	0.00144269	0.716312	0.99998
AT1G23480	MSWTRoot_vs_MSHKRoot	88.1024	8.42891e-07	0.00144269	0.573457	0.99998
AT1G23490	MSWTRoot_vs_MSHKRoot	2309.38	-2.25947e-06	0.00144265	0.688038	0.99998
AT1G23530	MSWTRoot_vs_MSHKRoot	44.5259	-1.41043e-07	0.00144269	0.904556	0.99998
AT1G23550	MSWTRoot_vs_MSHKRoot	21.9318	-6.46333e-07	0.00144269	0.633199	0.99998
AT1G23560	MSWTRoot_vs_MSHKRoot	26.6707	3.04369e-07	0.00144269	0.82855	0.99998
AT1G23710	MSWTRoot_vs_MSHKRoot	213.787	1.16931e-07	0.00144269	0.916595	0.99998
AT1G23720	MSWTRoot_vs_MSHKRoot	226.5	3.36171e-07	0.00144269	0.795053	0.99998
AT1G23730	MSWTRoot_vs_MSHKRoot	128.938	-2.24028e-06	0.00144269	NA	NA
AT1G23740	MSWTRoot_vs_MSHKRoot	1075.02	-2.55322e-06	0.00144269	0.0572826	0.99998
AT1G23750	MSWTRoot_vs_MSHKRoot	129.708	1.35376e-06	0.00144269	0.535952	0.99998
AT1G23760	MSWTRoot_vs_MSHKRoot	18.0674	2.76524e-07	0.00144269	0.759107	0.99998
AT1G23780	MSWTRoot_vs_MSHKRoot	378.716	8.37516e-07	0.00144268	0.785986	0.99998
AT1G23790	MSWTRoot_vs_MSHKRoot	12.8275	-2.28063e-07	0.00144269	0.840226	0.99998
AT1G23800	MSWTRoot_vs_MSHKRoot	185.51	1.62787e-07	0.00144269	0.947515	0.99998
AT1G23820	MSWTRoot_vs_MSHKRoot	266.427	-1.04784e-06	0.00144267	0.802744	0.99998
AT1G23830	MSWTRoot_vs_MSHKRoot	44.4382	4.87737e-07	0.00144269	0.785007	0.99998
AT1G23840	MSWTRoot_vs_MSHKRoot	20.9119	-4.1948e-07	0.00144269	0.665421	0.99998
AT1G23850	MSWTRoot_vs_MSHKRoot	81.0449	4.79965e-07	0.00144269	0.694028	0.99998
AT1G23860	MSWTRoot_vs_MSHKRoot	564.641	-1.22326e-06	0.00144267	0.755929	0.99998
AT1G23870	MSWTRoot_vs_MSHKRoot	192.049	3.98417e-07	0.00144269	0.765943	0.99998
AT1G23880	MSWTRoot_vs_MSHKRoot	29.1767	7.78943e-07	0.00144269	0.69865	0.99998
AT1G23890	MSWTRoot_vs_MSHKRoot	95.7129	-2.66051e-06	0.00144269	0.32352	0.99998
AT1G23900	MSWTRoot_vs_MSHKRoot	283.47	3.8465e-07	0.00144269	0.854352	0.99998
AT1G23935	MSWTRoot_vs_MSHKRoot	23.0119	4.81695e-07	0.00144269	0.736356	0.99998
AT1G23940	MSWTRoot_vs_MSHKRoot	10.4384	1.96817e-07	0.00144269	0.891456	0.99998
AT1G23950	MSWTRoot_vs_MSHKRoot	82.3843	3.61318e-07	0.00144269	0.801547	0.99998
AT1G23960	MSWTRoot_vs_MSHKRoot	151.806	-3.92703e-07	0.00144269	0.858531	0.99998
AT1G23970	MSWTRoot_vs_MSHKRoot	47.4454	-2.1052e-08	0.00144269	0.98472	0.99998
AT1G23980	MSWTRoot_vs_MSHKRoot	19.6259	6.91639e-07	0.00144269	0.599409	0.99998
AT1G24020	MSWTRoot_vs_MSHKRoot	342.158	6.9546e-07	0.00144269	0.204896	0.99998
AT1G24030	MSWTRoot_vs_MSHKRoot	72.4826	2.92391e-07	0.00144269	0.824817	0.99998
AT1G24040	MSWTRoot_vs_MSHKRoot	105.494	9.06529e-08	0.00144269	0.945911	0.99998
AT1G24050	MSWTRoot_vs_MSHKRoot	1196.91	8.6577e-07	0.00144266	0.87072	0.99998
AT1G24070	MSWTRoot_vs_MSHKRoot	40.485	-5.76266e-07	0.00144269	0.648722	0.99998
AT1G24090	MSWTRoot_vs_MSHKRoot	19.5159	1.142e-07	0.00144269	0.887245	0.99998
AT1G24095	MSWTRoot_vs_MSHKRoot	27.5753	-8.07723e-07	0.00144269	0.520224	0.99998
AT1G24100	MSWTRoot_vs_MSHKRoot	196.542	1.60999e-06	0.00144269	0.382934	0.99998
AT1G24120	MSWTRoot_vs_MSHKRoot	59.3539	5.7765e-06	0.00144268	0.136238	0.99998
AT1G24130	MSWTRoot_vs_MSHKRoot	20.8961	-3.73672e-07	0.00144269	0.694932	0.99998
AT1G24140	MSWTRoot_vs_MSHKRoot	18.4381	2.32568e-07	0.00144269	0.875619	0.99998
AT1G24145	MSWTRoot_vs_MSHKRoot	18.9176	1.01626e-06	0.00144269	0.329215	0.99998
AT1G24147	MSWTRoot_vs_MSHKRoot	150.96	-9.13178e-07	0.00144269	0.23368	0.99998
AT1G24148	MSWTRoot_vs_MSHKRoot	145.211	-1.00832e-06	0.00144269	0.124564	0.99998
AT1G24150	MSWTRoot_vs_MSHKRoot	50.9538	7.10032e-07	0.00144269	0.576789	0.99998
AT1G24160	MSWTRoot_vs_MSHKRoot	312.351	-5.2178e-07	0.00144269	0.739925	0.99998
AT1G24170	MSWTRoot_vs_MSHKRoot	185.325	5.85631e-07	0.00144269	0.737086	0.99998
AT1G24180	MSWTRoot_vs_MSHKRoot	559.72	-2.73611e-07	0.00144267	0.943358	0.99998
AT1G24190	MSWTRoot_vs_MSHKRoot	181.672	1.37715e-06	0.00144269	0.516269	0.99998
AT1G24240	MSWTRoot_vs_MSHKRoot	80.8635	1.14286e-06	0.00144268	0.682847	0.99998
AT1G24265	MSWTRoot_vs_MSHKRoot	12.5392	1.14289e-07	0.00144269	0.940356	0.99998
AT1G24267	MSWTRoot_vs_MSHKRoot	248.735	7.83892e-07	0.00144266	0.87656	0.99998
AT1G24280	MSWTRoot_vs_MSHKRoot	45.1261	7.99112e-08	0.00144269	0.961362	0.99998
AT1G24290	MSWTRoot_vs_MSHKRoot	49.9055	8.04585e-07	0.00144269	0.576563	0.99998
AT1G24300	MSWTRoot_vs_MSHKRoot	79.7786	4.1435e-07	0.00144268	0.885761	0.99998
AT1G24310	MSWTRoot_vs_MSHKRoot	114.225	-4.73058e-07	0.00144268	0.883434	0.99998
AT1G24320	MSWTRoot_vs_MSHKRoot	63.9259	-4.02565e-07	0.00144269	0.845598	0.99998
AT1G24330	MSWTRoot_vs_MSHKRoot	40.3492	1.95665e-07	0.00144269	0.882365	0.99998
AT1G24340	MSWTRoot_vs_MSHKRoot	126.169	1.36885e-07	0.00144269	0.927449	0.99998
AT1G24350	MSWTRoot_vs_MSHKRoot	224.879	-4.43451e-07	0.00144268	0.905766	0.99998
AT1G24360	MSWTRoot_vs_MSHKRoot	440.76	1.33961e-06	0.00144268	0.699914	0.99998
AT1G24370,1	MSWTRoot_vs_MSHKRoot	7.99373	-1.73771e-07	0.00144269	0.697789	0.99998
AT1G24400	MSWTRoot_vs_MSHKRoot	42.0003	-5.71806e-08	0.0014427	0.922122	0.99998
AT1G24405	MSWTRoot_vs_MSHKRoot	8.61978	8.99303e-07	0.00144269	0.427806	0.99998
AT1G24430	MSWTRoot_vs_MSHKRoot	38.7189	2.68695e-07	0.00144269	0.842066	0.99998
[truncated: 206,243+ more rows]
