# Supplementary material for: Physiochemical interaction between osmotic stress and a bacterial exometabolite promotes plant disease
Source: Nat Commun. 2024 May 28;15:4438. doi: 10.1038/s41467-024-48517-5 (PMC11133316; doi:10.1038/s41467-024-48517-5)
Supplement: Supplementary file 5 — Supplementary Data 2 [file 41467_2024_48517_MOESM5_ESM.xlsx]

## Sheet: genes
Supplementary Data 2: AntiSMASH-based prediction of brassicapeptin
	orf [rel. syp]	length [nt]	pred. Function (Blastp)	NRPS A-domain specificity	syringomycin analog genes (MIBiG BGC0000437)
	-10	774	acyl-homoserine-lactone synthase
	-9	867	helix-turn-helix transcriptional regulator
	-8	3075	efflux RND transporter permease subunit		Psyr_2622
	-7	1104	RND family efflux transporter MFP subunit		Psyr_2621
	-6	1479	efflux transporter outer membrane subunit		Psyr_2620
	-5	1341	diaminobutyrate--2-oxoglutarate transaminase family protein		Psyr_2619
	-4	1962	MacB family efflux pump subunit		Psyr_2618
	-3	1152	macrolide transporter subunit MacA		Psyr_2617
brassicapaptin NRPS core gene	-2	30933	non-ribosomal peptide synthetase	Ala-Ala-Val-Thr-ThrAla-Dab-Ser-Ile	Psyr_2616
brassicapaptin NRPS core gene	-1	13176	amino acid adenylation domain-containing protein	Val-Ile-Ser-Ala	Psyr_2615
brassicapaptin NRPS core gene	brpC (sypC)	29031	non-ribosomal peptide synthase/polyketide synthase	Thr-Ala-Ala-Leu-Ala-Val-Ile-Thr-Hse	Psyr_2614
	1	1698	cyclic peptide export ABC transporter		Psyr_2613
	2	1062	TauD/TfdA family dioxygenase		Psyr_2612
	3	555	hypothetical protein BSF43_35210
	4	1848	syringomycin E biosynthesis L-threonine--[L-threonyl-carrier protein] ligase SyrB1	Thr	Psyr_2611
	5	936	syringomycin E biosynthesis L-threonyl-[L-threonyl-carrier protein] 4-chlorinase SyrB2		Psyr_2610
	6	1227	alpha/beta hydrolase		Psyr_2609
	7	117	nucleoid-structuring protein H-NS
	8	216	hypothetical protein
	9	612	aspartyl/asparaginyl beta-hydroxylase domain-containing protein
	10	1371	MFS transporter
	11	1005	transcription factor
brassicamycin NRPS core gene	12	16113	amino acid adenylation domain-containing protein	Ser-Orn-Asp-Hse-His	Psyr_2608
brassicamycin NRPS core gene	13	13598	amino acid adenylation domain-containing protein	Thr-Thr-Asp	Psyr_2608
	14	1263	nucleotide disphospho-sugar-binding domain-containing protein
brassicamycin NRPS core gene?	15	7290	non-ribosomal peptide synthetase	Ser-Pro
	16	1161	FAD-dependent monooxygenase
	17	825	helix-turn-helix transcriptional regulator		Psyr_2607
	18	1425	AdeC/AdeK/OprM family multidrug efflux complex outer membrane factor		Psyr_2606

## Sheet: A domain
		Antismash A-Domain
			1	2	3	4	5	6	7	8	9	10	11	12	13	14	15	16	17	18	19	20	21	22
	brassicapeptin	prediction	Thr	Ala	Ala	Leu	Ala	Val	Ile	Thr	Hse	Val	Ile	Ser	Ala	Ala	Ala	Val	Thr	Thr	Ala	Dab	Ser	Ile
		observed	Dhb	Ala	Ala	Leu	Ala	Val	Ile	Thr	Hse	Val	Ile	Dha	Ala	Ala	Ala	Val	Thr	Dhb	Ala	Dab	Ser	Ile
	brassicamycin	prediction	Ser	Orn	Asp	Hse	His	Thr	Thr	Asp
		undetected
		Dhb	Dehydroaminobutyric acid
		Dha	Dehydroalanine
		Hse	Homoserine
			ring closure
