# Supplementary material for: Physiochemical interaction between osmotic stress and a bacterial exometabolite promotes plant disease
Source: Nat Commun. 2024 May 28;15:4438. doi: 10.1038/s41467-024-48517-5 (PMC11133316; doi:10.1038/s41467-024-48517-5)
Supplement: Supplementary file 6 — Supplementary Data 3 [file 41467_2024_48517_MOESM6_ESM.xlsx]

## Sheet: Environmental pathogens
Supplementary Data 3: Minimal inhibitory concentrations of R401 brassicapeptin A
tested n=3	Escherichia coli	Staphylococcus aureus	Listeria monocytogenes	Mycobacterium smegmatis		Septoria tritici	Botrytis cinerea	Colletotrichum coccodes
	ATCC25922	ATCC25923	DSM20600	ATCC607		MUCL45408	HAG001286	DSM62126
		MSSA				QoI res
	MHII	MHII	MHII	MHII		PDB	PDB	PDB
	MIC (µM)
Brassicapeptin A	>30	8	1	4		32	32	16-8
	MIC (µg/mL)
Brassicapeptin A	>64	16	2	8		64	64	32-16
RIF	4	< 0.031	< 0.031	16	TEB	< 0.031	>64	64
TET	4	0.5 - 0.25	2	0.5	AMB	1	2	1
GEN/ ISO *	0.25	0.125	< 0.031	8 *	NYS	n.d.	n.d.	n.d
readout	MTT	MTT	BTG	BTG		BTG	BTG	BTG
RIF	rifampicin
TET	tetracycline
GEN	gentamicin
ISO	isoniazid
TEB	tebuconazole
AMB	amphotericin B
NYS	nystatin
MTT	microtiter turbidity test
BTG	BacTiterGlo
MW Brassicapeptin A = 2052.1983

## Sheet: Core microbiota members
tested n=3	Pseudomonadaceae	Comamonadaceae	Streptomycetaceae	Comamonadaceae	Rhizobiaceae	Comamonadaceae		Botryosphaeriaceae	Nectriaceae
	Pseudomonas	ND	Streptomyces	Acidovorax	Rhizobium	Variovorax		Macrophomina	Fusarium
	R9	R16D2	R431	R420	R483D2	R318D1		F80	F212
	MIC µM
Brassicapeptin A	> 30	4 - 2	16	8	16	> 30		16	> 30
	MIC µg/mL
Brassicapeptin A	> 64	8 - 4	32	16	32	>64		32	> 64
CZA	2 - 1	>64	64	>64	32	16 - 8	TEB	2	2
CIP	0.06	0.125	64	0.06	0.008	0.5	AMB	1	> 64
GEN	4 - 2	0.25	4	32	0.5	2	NYS	1	> 64
read out	MTT	MTT	MTT	MTT	BTG	MTT		MTT	BTG
CZA	ceftazidime
CIP	ciprofloxacin
GEN	gentamicin
TEB	tebuconazole
AMB	amphotericin B
NYS	nystatin
MTT	microtiter turbidity test
BTG	BacTiterGlo
