# Supplementary material for: Physiochemical interaction between osmotic stress and a bacterial exometabolite promotes plant disease
Source: Nat Commun. 2024 May 28;15:4438. doi: 10.1038/s41467-024-48517-5 (PMC11133316; doi:10.1038/s41467-024-48517-5)
Supplement: Supplementary file 7 — Supplementary Data 4 [file 41467_2024_48517_MOESM7_ESM.xlsx]

## Sheet: Primers
Supplementary Data 4: Primers used in this study
Aim	Target gene	Use	Name	Sequence	Size
targeted mutagenesis	pk18mobSac plasmid	validation of plasmid construction	M13F	TGTAAAACGACGGCCAGT	18
targeted mutagenesis	pk18mobSac plasmid	validation of plasmid construction	M13R	AACAGCTATGACATGA	16
targeted mutagenesis	pk18mobSac plasmid	plasmid linearisation	pk18mobsac_F	GGGGATCCTCTAGAGTCGACC	21
targeted mutagenesis	pk18mobSac plasmid	plasmid linearisation	pk18mobsac_R	GGGTACCGAGCTCGAATTC	19
targeted mutagenesis	R401 sypc	validation	sypc_dwdw_	AACGGTTGCGGTAAAAGCAC	20
targeted mutagenesis	R401 sypc	plasmid construction	sypc_dwFR_F	TCCATTTTTTCATCATATTTTTCAATCAACAGGTCGACT	39
targeted mutagenesis	R401 sypc	plasmid construction	sypc_dwFR_R	CGACTCTAGAGGATCCCCTTCAAGAAGTTCTTCTATGAGGAACTG	45
targeted mutagenesis	R401 sypc	plasmid construction	sypc_upFR_F	AATTCGAGCTCGGTACCCATTTCACTCTGCACCACCATCA	40
targeted mutagenesis	R401 sypc	plasmid construction	sypc_upFR_R	AAAAATATGATGAAAAAATGGAGATTGTCCTGTGAGT	37
targeted mutagenesis	R401 sypc	validation	sypc_upup	TGGCTTTCTTCGATGGCACT	20
