# Supplementary material for: Physiochemical interaction between osmotic stress and a bacterial exometabolite promotes plant disease
Source: Nat Commun. 2024 May 28;15:4438. doi: 10.1038/s41467-024-48517-5 (PMC11133316; doi:10.1038/s41467-024-48517-5)
Supplement: Supplementary file 8 — Supplementary Data 5 [file 41467_2024_48517_MOESM8_ESM.xlsx]

## Sheet: Microorganisms
Supplementary Data 5: Microorganisms used in this study
IDs		Taxonomy						Origin
ID	Full_ID	Kingdom	Phylum	Class	Order	Family	Genus
R401	Root401	Bacteria	Proteobacteria	Gammaproteobacteria	Pseudomonadales	Pseudomonadaceae	Pseudomonas	Bai et al. 2015
L131	Leaf131	Bacteria	Proteobacteria	Gammaproteobacteria	Xanthomonadales	Xanthomonadaceae	Xanthomonas	Bai et al. 2015
R107	Root107	Bacteria	Actinobacteria	Actinobacteria	Actinomycetales	Streptomycetaceae	Streptomyces	Bai et al. 2015
R9	Root9	Bacteria	Proteobacteria	Gammaproteobacteria	Pseudomonadales	Pseudomonadaceae	Pseudomonas	Bai et al. 2015
R695	Root695	Bacteria	Proteobacteria	Alphaproteobacteria	Rhizobiales	Phyllobacteriaceae	Mesorhizobium	Bai et al. 2015
R565	Root565	Bacteria	Proteobacteria	Betaproteobacteria	Burkholderiales	Alcaligenaceae	NA	Bai et al. 2015
R431	Root431	Bacteria	Actinobacteria	Actinobacteria	Actinomycetales	Streptomycetaceae	Streptomyces	Bai et al. 2015
R420	Root420	Bacteria	Bacteroidetes	Flavobacteriia	Flavobacteriales	Flavobacteriaceae	Flavobacterium	Bai et al. 2015
R329	Root329	Bacteria	Proteobacteria	Gammaproteobacteria	Pseudomonadales	Pseudomonadaceae	Pseudomonas	Bai et al. 2015
R16D2	Root16D2	Bacteria	Proteobacteria	Betaproteobacteria	Burkholderiales	incertae sedis	Rhizobacter	Bai et al. 2015
R147	Root147	Bacteria	Firmicutes	Bacilli	Bacillales	Bacillaceae	Bacillus	Bai et al. 2015
R483D2	Root483D2	Bacteria	Proteobacteria	Alphaproteobacteria	Rhizobiales	Rhizobiaceae	Rhizobium	Bai et al. 2015
ATCC25922	Escherichia coli ATCC25922	Bacteria	Proteobacteria	Gammaproteobacteria	Enterobacterales	Enterobacteriaceae	Escherichia
ATCC25923	Staphylococcus aureus ATCC25923	Bacteria	Firmicutes	Bacilli	Bacillales	Staphylococcaceae	Staphylococcus
DSM20600	Listeria monocytogenes DSM20600	Bacteria	Firmicutes	Bacilli	Bacillales	Listeriaceae	Listeria
ATCC607	Mycobacterium smegmatis ATCC607	Bacteria	Actinobacteria	Actinobacteria	Mycobacteriales	Mycobacteriaceae	Mycobacterium
F212	Fusarium oxysporum MPI-CAGE-CH-0212	Fungi	Ascomycota	Sordariomycetes	Hypocreales	Nectriaceae	Fusarium	Mesny et al. 2021
F80	Macrophomina phaseolina MPI-SDFR-AT-0080	Fungi	Ascomycota	Dothideomycetes	Botryosphaeriales	Botryosphaeriaceae	Macrophomina	Mesny et al. 2021
MUCL08	Zymoseptoria tritici MUCL08	Fungi	Ascomycota	Dothideomycetes	Capnodiales	Mycosphaerellaceae	Zymoseptoria
HAG001286	Botrytis cinerea HAG001286	Fungi	Ascomycota	Leotiomycetes	Helotiales	Sclerotiniaceae	Botrytis
DSM62126	Colletotrichum coccodes DSM62126	Fungi	Ascomycota	Sordariomycetes	Glomerellales	Glomerellaceae	Colletotrichum

## Sheet: R401 mutants
Strain	Name	Aim	Mutagenesis	Resistances	Target gene
R401	R401 ∆sypc	Knockout	Targeted	none (Amp, naturally)	∆sypc
R401	R401 ∆phld∆pvdy∆sypc	Knockout	Targeted	none (Amp, naturally)	pvdY&phlD&∆sypc
R401	R401 ∆phld∆pvdy	Knockout	Targeted	none (Amp, naturally)	pvdY&phlD
