# Supplementary material for: Physiochemical interaction between osmotic stress and a bacterial exometabolite promotes plant disease
Source: Nat Commun. 2024 May 28;15:4438. doi: 10.1038/s41467-024-48517-5 (PMC11133316; doi:10.1038/s41467-024-48517-5)
Supplement: Supplementary file 9 — Supplementary Data 6 [file 41467_2024_48517_MOESM9_ESM.xlsx]

## Sheet: Sheet1
Supplementary Data 6: NMR data
unit	position	δC, type	δH, multi (J in Hz)	COSY	TOCSY	HMBC	ROESY
FA	1, C=O	172.58, C
	2	34.82, CH2	2.30, m; 2.26, m	FA-3		FA-C=O; FA-3; FA-4
	3	24.49, CH2	1.53, m	FA-2; FA-4		FA-5; FA-4
	4	30.77, CH2	1.27 b, m
	5	21.83, CH2	1.28b, m			FA-4
	6	13.78, CH3	0.86 b			FA-4; FA-5
Dhb1	NH		9.38, s			FA-C=O; Dhb1-C=O; Dhb1-α; Dhb1-β	Dhb1-γ; FA-2; Ala2-NH
	C=O	165.93, C
	α	131.51, C
	β	124.14, CH	6.07, q (7.04)	Dhb1-γ		Dhb1-C=O; Dhb1-α	Ala2-NH; Dhb1-γ
	γ	12.54, CH3	1.66, d (6.97)
Ala2	NH		8.26, d (6.09)		Ala2-α; Ala2-β	Dhb1-C=O	Ala2-α; Ala2-β; Dhb1-NH; Dhb1-β; Ala3-NH
	C=O	172.96, C
	α	49.72, CH	4.20, m			Ala2-C=O
	β	17.03, CH3	1.27 b			Ala2-C=O	Ala2-α; Leu4-α
Ala3	NH		7.91		Ala3-α; Ala3-β	Ala2-C=O
	C=O	172.25, C
	α	49.13, CH	4.13 b			Ala3-C=O
	β	16.78, CH3	1.29 b			Ala3-C=O	Ala3-α; Leu4-α
Leu4	NH		7.54, d (7.97)		Leu4-α; Leu4-β; Leu4-γ; Leu4-δ; Leu4-δ’	Ala3-C=O	Ala3-β
	C=O	171.68
	α	51.39, CH	4.15 b				Leu4-β; Leu4-γ
	β	40.20, CH2	1.49, m			Leu4-γ; Leu4-δ; Leu4-δ’
	γ	24.05, CH	1.54 b, m
	δ	21.22, CH3	0.79 b, m			Leu4-β; Leu4-γ; Leu4-δ’
	δ’	22.89, CH3	0.83 b, m			Leu4-β; Leu4-γ
Ala5	NH		7.65 b		Ala5-α; Ala5-β		Leu4-α
	C=O	172.21
	α	48.29, CH	4.24, m				Val6-NH
	β	17.59, CH3	1.23 b
Val6	NH		7.66 b		Val6-α; Val6-β; Val6-γ; Val6-γ’
	C=O	171.32, C
	α	57.62, CH	4.19, m				Ile7-NH
	β	29.77, CH	1.99, m			Val6-γ; Val6-γ
	γ	17.99, CH3	0.79 b, m			Val6-α; Val6-β; Val6-γ’
	γ’	19.15, CH3	0.83 b, m
IIe7	NH		7.75, d (7.66)	IIe7-α	IIe7-α; IIe7-β; IIe7-γ’		IIe7-α; IIe7-β; IIe7-γ’; Val6-α; Dhb8-NH
	C=O	170.46, C
	α	56.85, CH	4.28, m			IIe7-C=O; IIe7-δ
	β	36.34, CH	1.86, m
	γ	25.59, CH2	1.41, m; 1.13, m			IIe7-γ’; IIe7-δ
	γ’	11.39, CH3	0.86 b, m			IIe7-α
	δ	14.67, CH3	0.89, m			IIe7-α; IIe7-β
Dhb8	NH		9.14, s			IIe7-C=O	Dhb8-γ; IIe7-α; IIe7-β; Hse9-NH
	C=O	164.11, C
	α	130.47, C
	β	127.82, CH	6.35, q (6.99)			Dhb8-α; Dhb8-γ; Dhb8-C=O
	γ	12.93, CH3	1.61, d (7.11)
Hse9	NH		7.56, d (7.53)		Hse9-α; Hse9-β; Hse9-γ	Dhb8-C=O	Hse9-α; Hse9-β; Hse9-γ; Val10-α; Dhb8-β
	C=O	171.38, C
	α	50.60, CH	4.39, dd (7.8, 2.34)	Hse9-β		Hse9-C=O	Val10-NH
	β	34.82, CH2	1.84b, m; 1.73, m	Hse9-γ		Hse9-C=O
	γ	57.62, CH2	3.41b			Hse9-α
Val10	NH		7.71, d (8.63)		Val10-α; Val10-β; Val10-γ; Val10-γ’	Hse9-C=O	Hse9-α; Val10-α; Val10-β; Val10-γ; Val10-γ’
	C=O	171.42
	α	57.55, CH	4.25 b, m			Val10-γ; Val10-γ’; Val10-β
	β	30.22, CH	2.03 b, m			Val10-γ; Val10-γ’
	γ	11.68, CH3	0.81 b, m
	γ’	19.24, CH3	0.83 b, m
Leu11	NH		7.90, s		Leu11-α; Leu11-β; Leu11-γ; Leu11-δ; Leu11-δ’		Val10-α; Dha12-NH
	C=O	170.68
	α	56.87, CH	4.36, m			Leu11-β; Leu11-δ’; Leu11-C=O
	β	25.54, CH2	1.32, m; 1.13, m			Leu11-γ; Leu11-δ; Leu11-δ’
	γ	36.25, CH	1.86 b, m			Leu11-β; Leu11-δ; Leu11-δ’
	δ	11.43, CH3	0.81 b, m
	δ’	14.44, CH3	0.82 b, m
Dha12	NH		9.12, s			Dha12-C=O; Dha12-β; Leu11-C=O	Leu11-β; Leu11-α; Leu11- NH; Dha12-β
	C=O	163.74, C
	α	135.32, C
	β	104.26a, CH2	5.97, s; 5.52, s			Dha12-α; Dha12-C=O	Ala13- NH; Dha12- NH
Ala13	NH		8.34, d (6.92)	Ala13-α	Ala13-α; Ala13-β	Dha12-C=O	Ala13-α; Ala13-β; Dha12-β
	C=O	171.94
	α	48.95, CH	4.32, m	Ala13-NH; Ala13-β		Dha12-C=O; Dha12-β	Ala13-β; Ala14-NH;
	β	17.55, CH3	1.28 b				Ala13-α; Leu11-δ’
Ala14	NH		8.02, d (7.14)	Ala14-α	Ala14-α; Ala14-β	Ala13-C=O	Ala13-α;
	C=O	172.04
	α	48.54, CH	4.24, m				Ala14-β; Ala15-α
	β	17.79	1.23 b
Ala15	NH		7.95 b		Ala15-α; Ala15-β		Ala14-α;
	C=O	172.89
	α	48.21, CH	4.33, m
	β	17.43, CH3	1.22 b
Val16	NH		7.83, d (7.51)		Val16-α; Val16-β; Val16-γ; Val16-γ’		Ala15-β; Thr17-β
	C=O	172.86
	α	58.40, CH	4.16 b
	β	30.05, CH	2.06, m			Val16-γ; Val16-γ’
	γ	18.12, CH3	0.91, d, 6.77			Val16-α; Val16-β; Val16-γ’
	γ’	19.15, CH3	0.93, d, 6.78			Val16-α; Val16-β; Val16-γ
Thr17	NH		7.84, d (8.99)		Thr17-α; Thr17-β	Val16-C=O	Dhb18-β;
	C=O	170.53, C
	α	58.65, CH	4.16 b				Thr17-β; Thr17-γ
	β	70.58, CH	4.90, m		Thr17-NH; Thr17-α; Thr17-γ	Ile22-C=O	Thr17-α; Thr17-β; Ala19-NH; Ala19-β;
	γ	17.45, CH3	1.16, d (6.2)				Thr17-α; Thr17-β; Ile22-α
Dhb18	NH		9.27, s			Thr17-C=O	Dhb18-α; Dhb18-β; Dhb18-γ; Ala19-α; Dab20-α; Thr17-α
	C=O	164.15, C
	α	130.89, C
	β	127.02 a, CH	6.25, q (6.84)	Dhb18-γ			Thr17-NH
	γ	12.77, CH3	1.67, d (6.77)
Ala19	NH		7.96 b		Ala19-α; Ala19-β
	C=O	174.68, C
	α	49.48, CH	3.99, dd (6.97, 3.12)		Ala19-β; Ala19-NH		Ala19-β; Ala19-NH; Dhb18-NH; Ser21-NH; Dab20- NH2
	β	16.37, CH3	1.24 b			Ala19-C=O
Dab20	NH		9.20, d (6.75)		Dab20-α; Dab20-β; Dab20-γ; Dab20-NH2		Dab20-α; Ala19-β; Ser21-NH
	C=O	169.92, C
	α	51.96, CH	3.82, m	Dab20-β	Dab20-β; Dab20-γ; Dab20- NH2; Ala19-NH		Dab20-β; Dab20-γ; Ser21-NH; Dhb18-NH
	β	27.11, CH2	2.32, m; 2.02, m
	γ	37.21, CH2	2.85, m; 2.77, m	Dab20-β; Dab20-NH2
	NH2		7.68 b
Ser21	NH		7.45, d (7.96)			Dab20-C=O	Ser21-α; Ser21-β; Dab20-α; Ala19-α
	C=O	168.71, C
	α	56.68, CH	4.23 b	Ser21-β
	β	60.93, CH2	3.87, dd (11.02, 3.53); 3.73, m	Ser21-α
Ile22	NH		7.39, d (9.62)		Ile22-α; Ile22-β; Ile22-γ; Ile22-γ’	Ser21-C=O	Ile22-α; Ile22-β; Ile22-γ; Ile22-γ’; Ser21-α
	C=O	169.45, C
	α	55.28, CH	4.42, m			Ser21-C=O; Ile22-C=O; Ile22-β; Ile22-γ; Ile22-γ’
	β	35.49, CH	1.89, m
	γ	23.94, CH2	1.47, m; 1.05, m
	γ’	17.90, CH3	0.80 b, m			Ile22-β
	δ	15.65, CH3	0.84 b, m			Ile22-β
a Data extracted from HSQC; b Signal overlapped.
