# Supplementary material for: Physiochemical interaction between osmotic stress and a bacterial exometabolite promotes plant disease
Source: Nat Commun. 2024 May 28;15:4438. doi: 10.1038/s41467-024-48517-5 (PMC11133316; doi:10.1038/s41467-024-48517-5)
Supplement: Supplementary file 10 — Supplementary Data 7 [file 41467_2024_48517_MOESM10_ESM.xlsx]

## Sheet: Sheet1
Supplementary Data 7: MS/MS data
	brassicapeptin A	brassicapeptin B	brassicapeptin C	brassicapeptin D
b1	253.155	253.154	253.155	239.14
b2	324.192	324.192	324.193	310.177
b3	437.276	437.278	437.279	423.261
b4	508.313	508.317	508.319	494.298
b5	607.382	607.388	607.39	593.367
b6	720.466	720.47	720.476	706.45
b7	803.503	803.506	803.515	789.487
b8	904.551	860.518	904.568	890.532
b9	1003.62	959.597	1003.63	989.603
b10	1116.7	1072.69	1116.72	1102.69
b11	1185.73	1141.71	1185.76	not detected
y1	390.235	390.234	376.221	390.235
y2	473.272	473.276	459.259	473.278
y3	556.31	556.315	542.299	556.309
y4	655.378	655.385	641.381	655.377
y5	726.415	726.426	712.406	726.417
y6	797.452	797.45	783.438	797.453
y7	868.49	868.494	854.486	868.491
y8	937.511	937.516	923.502	937.51
y9	1050.6	1050.59	1036.58	1050.6
y10	1149.66	1149.65	1135.7	1149.66
y11	1250.71	1206.69	1236.72	1250.71
y12	1333.75	1289.73	1319.77	1333.75
y13	1446.83	1402.82	1432.89	1446.84
y14	1545.91	1501.87	not detected	not detected
