# Supplementary material for: Physiochemical interaction between osmotic stress and a bacterial exometabolite promotes plant disease
Source: Nat Commun. 2024 May 28;15:4438. doi: 10.1038/s41467-024-48517-5 (PMC11133316; doi:10.1038/s41467-024-48517-5)
Supplement: Supplementary file 12 — Source Data [file 41467_2024_48517_MOESM12_ESM.zip]

Archive with 64 entries (63 files):
- Source Data/
- __MACOSX/._Source Data
- Source Data/SupFig6AB_data.txt
- __MACOSX/Source Data/._SupFig6AB_data.txt
- Source Data/Fig1A_data.txt
- __MACOSX/Source Data/._Fig1A_data.txt
- Source Data/Fig5B_data.txt
- __MACOSX/Source Data/._Fig5B_data.txt
- Source Data/Fig2B_data_down.txt
- __MACOSX/Source Data/._Fig2B_data_down.txt
- Source Data/Fig3C_data.txt
- __MACOSX/Source Data/._Fig3C_data.txt
- Source Data/SupFig3_data.txt
- __MACOSX/Source Data/._SupFig3_data.txt
- Source Data/Fig6B_data.csv
- __MACOSX/Source Data/._Fig6B_data.csv
- Source Data/Fig6C_data.csv
- __MACOSX/Source Data/._Fig6C_data.csv
- Source Data/SupFig6CD_data1.txt
- __MACOSX/Source Data/._SupFig6CD_data1.txt
- Source Data/SupFig6CD_data2.txt
- __MACOSX/Source Data/._SupFig6CD_data2.txt
- Source Data/Fig3D_data.txt
- __MACOSX/Source Data/._Fig3D_data.txt
- Source Data/Fig3E_data.txt
- __MACOSX/Source Data/._Fig3E_data.txt
- Source Data/SupFig5_data.txt
- __MACOSX/Source Data/._SupFig5_data.txt
- Source Data/SupFig4_data.txt
- __MACOSX/Source Data/._SupFig4_data.txt
- Source Data/Fig3F_setup.txt
- __MACOSX/Source Data/._Fig3F_setup.txt
- Source Data/SupFig1AB_data.txt
- __MACOSX/Source Data/._SupFig1AB_data.txt
- Source Data/Fig5D_data.txt
- __MACOSX/Source Data/._Fig5D_data.txt
- Source Data/Fig5E_data.txt
- __MACOSX/Source Data/._Fig5E_data.txt
- Source Data/SupFig2AB_data.txt
- __MACOSX/Source Data/._SupFig2AB_data.txt
- Source Data/Fig2B_data_up.txt
- __MACOSX/Source Data/._Fig2B_data_up.txt
- Source Data/Fig5A_data.txt
- __MACOSX/Source Data/._Fig5A_data.txt
- Source Data/SupFig9_data.csv
- __MACOSX/Source Data/._SupFig9_data.csv
- Source Data/Fig6A_genome.txt
- __MACOSX/Source Data/._Fig6A_genome.txt
- Source Data/Fig1C_data.txt
- __MACOSX/Source Data/._Fig1C_data.txt
- Source Data/Fig1B_data.txt
- __MACOSX/Source Data/._Fig1B_data.txt
- Source Data/Fig2A_data.txt
- __MACOSX/Source Data/._Fig2A_data.txt
- Source Data/Fig3F_data.txt
- __MACOSX/Source Data/._Fig3F_data.txt
- Source Data/exact p-values.xlsx
- __MACOSX/Source Data/._exact p-values.xlsx
- Source Data/SupFig10_data1.txt
- __MACOSX/Source Data/._SupFig10_data1.txt
- Source Data/Fig6A_BGCs.txt
- __MACOSX/Source Data/._Fig6A_BGCs.txt
- Source Data/SupFig10_data2.txt
- __MACOSX/Source Data/._SupFig10_data2.txt
