# Supplementary material for: Physiochemical interaction between osmotic stress and a bacterial exometabolite promotes plant disease
Source: Nat Commun. 2024 May 28;15:4438. doi: 10.1038/s41467-024-48517-5 (PMC11133316; doi:10.1038/s41467-024-48517-5)
Supplement: Supplementary file 12 — Source Data [file 41467_2024_48517_MOESM12_ESM.zip › Source Data/Fig1A_data.txt]

Syncom	R401	Replicate	pooled shoot Freshweight	Number of plants	avg_SFW
NoSyncom	wt	1	31.2	5	6.2
NoSyncom	wt	2	26	5	5.2
NoSyncom	wt	3	25.3	5	5.1
NoSyncom	wt	4	24.5	5	4.9
NoSyncom	HK	1	86.6	5	17.3
NoSyncom	HK	2	85.6	5	17.1
NoSyncom	HK	3	104.2	6	17.4
NoSyncom	HK	4	78.7	5	15.7
