# Supplementary material for: Physiochemical interaction between osmotic stress and a bacterial exometabolite promotes plant disease
Source: Nat Commun. 2024 May 28;15:4438. doi: 10.1038/s41467-024-48517-5 (PMC11133316; doi:10.1038/s41467-024-48517-5)
Supplement: Supplementary file 12 — Source Data [file 41467_2024_48517_MOESM12_ESM.zip › Source Data/Fig5B_data.txt]

Condition	Molecule	Salt	Root_length
O_cntrl	O	cntrl	24.973
O_cntrl	O	cntrl	75.959
O_cntrl	O	cntrl	49.506
O_cntrl	O	cntrl	29.832
O_cntrl	O	cntrl	52.325
O_cntrl	O	cntrl	48.32
O_cntrl	O	cntrl	86.825
O_cntrl	O	cntrl	87.12
O_cntrl	O	cntrl	49.684
O_cntrl	O	cntrl	76.193
O_cntrl	O	cntrl	26.467
O_cntrl	O	cntrl	71.075
O_cntrl	O	cntrl
O_cntrl	O	cntrl
O_cntrl	O	cntrl
O_cntrl	O	cntrl
O_cntrl	O	cntrl
O_cntrl	O	cntrl
O_cntrl	O	cntrl	27.967
O_cntrl	O	cntrl	46.271
O_cntrl	O	cntrl	48.702
O_cntrl	O	cntrl	47.63
O_cntrl	O	cntrl	37.458
O_cntrl	O	cntrl	48.436
O_cntrl	O	cntrl	41.637
O_cntrl	O	cntrl	51.207
O_cntrl	O	cntrl	49.859
O_cntrl	O	cntrl	51.584
O_cntrl	O	cntrl	50.949
O_cntrl	O	cntrl	52.034
O_cntrl	O	cntrl
O_cntrl	O	cntrl
O_cntrl	O	cntrl
O_cntrl	O	cntrl
O_cntrl	O	cntrl
O_cntrl	O	cntrl
O_cntrl	O	cntrl	66.874
O_cntrl	O	cntrl	54.407
O_cntrl	O	cntrl	54.772
O_cntrl	O	cntrl	57.294
O_cntrl	O	cntrl	56.506
O_cntrl	O	cntrl	54.25
O_cntrl	O	cntrl	61.696
O_cntrl	O	cntrl	79.707
O_cntrl	O	cntrl	73.484
O_cntrl	O	cntrl	82.612
O_cntrl	O	cntrl	60.686
O_cntrl	O	cntrl	47.664
O_cntrl	O	cntrl
O_cntrl	O	cntrl
O_cntrl	O	cntrl
O_cntrl	O	cntrl
O_cntrl	O	cntrl
O_cntrl	O	cntrl
O_cntrl	O	cntrl	32.475
O_cntrl	O	cntrl	42.882
O_cntrl	O	cntrl	44.865
O_cntrl	O	cntrl	34.244
O_cntrl	O	cntrl	42.101
O_cntrl	O	cntrl	32.215
O_cntrl	O	cntrl	41.526
O_cntrl	O	cntrl	40.169
O_cntrl	O	cntrl	41.424
O_cntrl	O	cntrl	44.585
O_cntrl	O	cntrl	45.166
O_cntrl	O	cntrl	45.422
O_cntrl	O	cntrl
O_cntrl	O	cntrl
O_cntrl	O	cntrl
O_cntrl	O	cntrl
O_cntrl	O	cntrl
O_cntrl	O	cntrl
O_cntrl	O	cntrl	75.642
O_cntrl	O	cntrl	50.211
O_cntrl	O	cntrl	24.184
O_cntrl	O	cntrl	52.395
O_cntrl	O	cntrl	45.985
O_cntrl	O	cntrl	29.33
O_cntrl	O	cntrl	57.372
O_cntrl	O	cntrl	63.909
O_cntrl	O	cntrl	25.181
O_cntrl	O	cntrl	72.553
O_cntrl	O	cntrl	33.587
O_cntrl	O	cntrl	60.537
O_cntrl	O	cntrl
O_cntrl	O	cntrl
O_cntrl	O	cntrl
O_cntrl	O	cntrl
O_cntrl	O	cntrl
O_cntrl	O	cntrl
O_cntrl	O	cntrl	43.509
O_cntrl	O	cntrl	46.733
O_cntrl	O	cntrl	30.171
O_cntrl	O	cntrl	48.741
O_cntrl	O	cntrl	46.834
O_cntrl	O	cntrl	33.429
O_cntrl	O	cntrl	50.44
O_cntrl	O	cntrl	29.16
O_cntrl	O	cntrl	26.975
O_cntrl	O	cntrl	50.742
O_cntrl	O	cntrl	50.622
O_cntrl	O	cntrl	50.179
O_cntrl	O	cntrl
O_cntrl	O	cntrl
O_cntrl	O	cntrl
O_cntrl	O	cntrl
O_100	O	100	44.93
O_100	O	100	27.801
O_100	O	100	40.588
O_100	O	100	32.558
O_100	O	100	34.93
O_100	O	100	40.512
O_100	O	100	67.797
O_100	O	100	26.449
O_100	O	100	54.413
O_100	O	100	51.871
O_100	O	100	53.958
O_100	O	100	37.375
O_100	O	100
O_100	O	100
O_100	O	100
O_100	O	100
O_100	O	100
O_100	O	100
O_100	O	100	47.048
O_100	O	100	53.234
O_100	O	100	22.542
O_100	O	100	69.422
O_100	O	100	52.741
O_100	O	100	24.915
O_100	O	100	59.7
O_100	O	100	26.637
O_100	O	100	32.373
O_100	O	100	40.898
O_100	O	100	56.383
O_100	O	100	38.015
O_100	O	100
O_100	O	100
O_100	O	100
O_100	O	100
O_100	O	100
O_100	O	100
O_100	O	100	60.889
O_100	O	100	58.199
O_100	O	100	53.23
O_100	O	100	34.856
O_100	O	100	30.87
O_100	O	100	30.624
O_100	O	100	50.172
O_100	O	100	38.595
O_100	O	100	54.081
O_100	O	100	48.956
O_100	O	100	39.427
O_100	O	100	49.521
O_100	O	100
O_100	O	100
O_100	O	100
O_100	O	100
O_100	O	100
O_100	O	100
O_100	O	100	27.608
O_100	O	100	34.407
O_100	O	100	31.187
O_100	O	100	49.872
O_100	O	100	54.525
O_100	O	100	31.707
O_100	O	100	47.125
O_100	O	100	53.56
O_100	O	100	46.949
O_100	O	100	56.402
O_100	O	100	54.509
O_100	O	100	55.313
O_100	O	100
O_100	O	100
O_100	O	100
O_100	O	100
O_100	O	100
O_100	O	100
O_100	O	100	30.725
O_100	O	100	64.238
O_100	O	100	28.483
O_100	O	100	32.268
O_100	O	100	53.746
O_100	O	100	27.195
O_100	O	100	59.322
O_100	O	100	34.021
O_100	O	100	35.165
O_100	O	100	32.034
O_100	O	100	39.028
O_100	O	100	30.238
O_100	O	100
O_100	O	100
O_100	O	100
O_100	O	100
O_100	O	100
O_100	O	100
O_100	O	100	39.553
O_100	O	100	48.565
O_100	O	100	25.275
O_100	O	100	48.107
O_100	O	100	49.894
O_100	O	100	30.77
O_100	O	100	33.055
O_100	O	100	26.806
O_100	O	100	43.782
O_100	O	100	46.541
O_100	O	100	30.193
O_100	O	100	27.123
O_100	O	100
O_100	O	100
O_100	O	100
O_100	O	100
A_cntrl	A	cntrl	44.49
A_cntrl	A	cntrl	38.368
A_cntrl	A	cntrl	42.43
A_cntrl	A	cntrl	41.524
A_cntrl	A	cntrl	42.056
A_cntrl	A	cntrl	52.579
A_cntrl	A	cntrl	21.711
A_cntrl	A	cntrl	20.444
A_cntrl	A	cntrl	23.947
A_cntrl	A	cntrl	22.796
A_cntrl	A	cntrl	45.97
A_cntrl	A	cntrl	30.171
A_cntrl	A	cntrl	25.424
A_cntrl	A	cntrl
A_cntrl	A	cntrl
A_cntrl	A	cntrl
A_cntrl	A	cntrl
A_cntrl	A	cntrl
A_cntrl	A	cntrl	29.353
A_cntrl	A	cntrl	45.28
A_cntrl	A	cntrl	45.774
A_cntrl	A	cntrl	28.995
A_cntrl	A	cntrl	21.359
A_cntrl	A	cntrl	28.008
A_cntrl	A	cntrl	13.629
A_cntrl	A	cntrl	46.671
A_cntrl	A	cntrl	20.35
A_cntrl	A	cntrl	23.4
A_cntrl	A	cntrl	48.107
A_cntrl	A	cntrl	39.599
A_cntrl	A	cntrl
A_cntrl	A	cntrl
A_cntrl	A	cntrl
A_cntrl	A	cntrl
A_cntrl	A	cntrl
A_cntrl	A	cntrl
A_cntrl	A	cntrl	67.549
A_cntrl	A	cntrl	43.831
A_cntrl	A	cntrl	58.069
A_cntrl	A	cntrl	29.662
A_cntrl	A	cntrl	31.292
A_cntrl	A	cntrl	49.377
A_cntrl	A	cntrl	30.864
A_cntrl	A	cntrl	27.83
A_cntrl	A	cntrl	29.316
A_cntrl	A	cntrl	50.321
A_cntrl	A	cntrl	57.837
A_cntrl	A	cntrl	28.547
A_cntrl	A	cntrl
A_cntrl	A	cntrl
A_cntrl	A	cntrl
A_cntrl	A	cntrl
A_cntrl	A	cntrl
A_cntrl	A	cntrl
A_cntrl	A	cntrl	46.679
A_cntrl	A	cntrl	32.756
A_cntrl	A	cntrl	45.34
A_cntrl	A	cntrl	40.261
A_cntrl	A	cntrl	25.268
A_cntrl	A	cntrl	46.949
A_cntrl	A	cntrl	28.515
A_cntrl	A	cntrl	45.641
A_cntrl	A	cntrl	42.922
A_cntrl	A	cntrl	41.287
A_cntrl	A	cntrl	46.969
A_cntrl	A	cntrl	45.449
A_cntrl	A	cntrl
A_cntrl	A	cntrl
A_cntrl	A	cntrl
A_cntrl	A	cntrl
A_cntrl	A	cntrl
A_cntrl	A	cntrl
A_cntrl	A	cntrl	55.614
A_cntrl	A	cntrl	48.847
A_cntrl	A	cntrl	27.483
A_cntrl	A	cntrl	44.193
A_cntrl	A	cntrl	25.433
A_cntrl	A	cntrl	48.329
A_cntrl	A	cntrl	50.01
A_cntrl	A	cntrl	32.05
A_cntrl	A	cntrl	47.652
A_cntrl	A	cntrl	25.424
A_cntrl	A	cntrl	32.839
A_cntrl	A	cntrl	52.39
A_cntrl	A	cntrl
A_cntrl	A	cntrl
A_cntrl	A	cntrl
A_cntrl	A	cntrl
A_cntrl	A	cntrl
A_cntrl	A	cntrl
A_cntrl	A	cntrl	34.172
A_cntrl	A	cntrl	27.322
A_cntrl	A	cntrl	46.033
A_cntrl	A	cntrl	46.127
A_cntrl	A	cntrl	49.619
A_cntrl	A	cntrl	20.308
A_cntrl	A	cntrl	26.806
A_cntrl	A	cntrl	32.122
A_cntrl	A	cntrl	29.874
A_cntrl	A	cntrl	39.86
A_cntrl	A	cntrl	24.859
A_cntrl	A	cntrl	43.562
A_cntrl	A	cntrl
A_cntrl	A	cntrl
A_cntrl	A	cntrl
A_cntrl	A	cntrl
A_100	A	100	28.685
A_100	A	100	22.209
A_100	A	100	27.797
A_100	A	100	24.243
A_100	A	100	21.23
A_100	A	100	30.369
A_100	A	100	31.994
A_100	A	100	25.937
A_100	A	100	22.822
A_100	A	100	16.902
A_100	A	100	28.676
A_100	A	100	28.652
A_100	A	100
A_100	A	100
A_100	A	100
A_100	A	100
A_100	A	100
A_100	A	100
A_100	A	100	19.334
A_100	A	100	25.131
A_100	A	100	30.066
A_100	A	100	28.685
A_100	A	100	20.747
A_100	A	100	17.055
A_100	A	100	25.094
A_100	A	100	27.5
A_100	A	100	24.083
A_100	A	100	26.209
A_100	A	100	26.441
A_100	A	100	25.012
A_100	A	100
A_100	A	100
A_100	A	100
A_100	A	100
A_100	A	100
A_100	A	100
A_100	A	100	28.391
A_100	A	100	24.954
A_100	A	100	30.386
A_100	A	100	22.818
A_100	A	100	28.475
A_100	A	100	24.073
A_100	A	100	16.116
A_100	A	100	22.989
A_100	A	100	23.971
A_100	A	100	35.457
A_100	A	100	21.695
A_100	A	100	30.002
A_100	A	100
A_100	A	100
A_100	A	100
A_100	A	100
A_100	A	100
A_100	A	100
A_100	A	100	25.768
A_100	A	100	22.053
A_100	A	100	29.587
A_100	A	100	24.641
A_100	A	100	27.777
A_100	A	100	16.947
A_100	A	100	20.814
A_100	A	100	25.087
A_100	A	100	24.618
A_100	A	100	29.531
A_100	A	100	18.558
A_100	A	100	20.982
A_100	A	100
A_100	A	100
A_100	A	100
A_100	A	100
A_100	A	100
A_100	A	100
A_100	A	100	21.698
A_100	A	100	26.441
A_100	A	100	20.684
A_100	A	100	23.302
A_100	A	100	28.669
A_100	A	100	30.023
A_100	A	100	29.023
A_100	A	100	18.269
A_100	A	100	30.701
A_100	A	100	26.688
A_100	A	100	30.926
A_100	A	100	31.886
A_100	A	100
A_100	A	100
A_100	A	100
A_100	A	100
A_100	A	100
A_100	A	100
A_100	A	100	21.22
A_100	A	100	26.271
A_100	A	100	22.912
A_100	A	100	25.777
A_100	A	100	23.768
A_100	A	100	26.137
A_100	A	100	29.498
A_100	A	100	21.38
A_100	A	100	29.843
A_100	A	100	25.504
A_100	A	100	18.851
A_100	A	100	23.92
A_100	A	100
A_100	A	100
A_100	A	100
A_100	A	100
B_cntrl	B	cntrl	71.211
B_cntrl	B	cntrl	62.961
B_cntrl	B	cntrl	32.909
B_cntrl	B	cntrl	52.306
B_cntrl	B	cntrl	56.888
B_cntrl	B	cntrl	65.339
B_cntrl	B	cntrl	32.543
B_cntrl	B	cntrl	30.347
B_cntrl	B	cntrl	64.033
B_cntrl	B	cntrl	75.243
B_cntrl	B	cntrl	34.422
B_cntrl	B	cntrl	62.489
B_cntrl	B	cntrl
B_cntrl	B	cntrl
B_cntrl	B	cntrl
B_cntrl	B	cntrl
B_cntrl	B	cntrl
B_cntrl	B	cntrl
B_cntrl	B	cntrl	27.002
B_cntrl	B	cntrl	52.081
B_cntrl	B	cntrl	52.687
B_cntrl	B	cntrl	42.733
B_cntrl	B	cntrl	51.802
B_cntrl	B	cntrl	50.029
B_cntrl	B	cntrl	27.32
B_cntrl	B	cntrl	53.251
B_cntrl	B	cntrl	52.183
B_cntrl	B	cntrl	52.39
B_cntrl	B	cntrl	44.611
B_cntrl	B	cntrl	47.412
B_cntrl	B	cntrl
B_cntrl	B	cntrl
B_cntrl	B	cntrl
B_cntrl	B	cntrl
B_cntrl	B	cntrl
B_cntrl	B	cntrl
B_cntrl	B	cntrl	79.756
B_cntrl	B	cntrl	70.041
B_cntrl	B	cntrl	30.193
B_cntrl	B	cntrl	40.375
B_cntrl	B	cntrl	24.26
B_cntrl	B	cntrl	71.785
B_cntrl	B	cntrl	32.148
B_cntrl	B	cntrl	26.012
B_cntrl	B	cntrl	48.659
B_cntrl	B	cntrl	48.55
B_cntrl	B	cntrl	78.15
B_cntrl	B	cntrl	51.527
B_cntrl	B	cntrl
B_cntrl	B	cntrl
B_cntrl	B	cntrl
B_cntrl	B	cntrl
B_cntrl	B	cntrl
B_cntrl	B	cntrl
B_cntrl	B	cntrl	52.957
B_cntrl	B	cntrl	30.276
B_cntrl	B	cntrl	56.289
B_cntrl	B	cntrl	32.375
B_cntrl	B	cntrl	32.232
B_cntrl	B	cntrl	52.666
B_cntrl	B	cntrl	21.262
B_cntrl	B	cntrl	51.606
B_cntrl	B	cntrl	23.395
B_cntrl	B	cntrl	29.353
B_cntrl	B	cntrl	25.674
B_cntrl	B	cntrl	48.651
B_cntrl	B	cntrl
B_cntrl	B	cntrl
B_cntrl	B	cntrl
B_cntrl	B	cntrl
B_cntrl	B	cntrl
B_cntrl	B	cntrl
B_cntrl	B	cntrl	59.369
B_cntrl	B	cntrl	74.738
B_cntrl	B	cntrl	64.118
B_cntrl	B	cntrl	26.115
B_cntrl	B	cntrl	68.315
B_cntrl	B	cntrl	47.695
B_cntrl	B	cntrl	82.225
B_cntrl	B	cntrl	62.623
B_cntrl	B	cntrl	46.78
B_cntrl	B	cntrl	70.108
B_cntrl	B	cntrl	30.031
B_cntrl	B	cntrl	44.978
B_cntrl	B	cntrl
B_cntrl	B	cntrl
B_cntrl	B	cntrl
B_cntrl	B	cntrl
B_cntrl	B	cntrl
B_cntrl	B	cntrl
B_cntrl	B	cntrl	47.366
B_cntrl	B	cntrl	30.351
B_cntrl	B	cntrl	25.736
B_cntrl	B	cntrl	49.238
B_cntrl	B	cntrl	46.621
B_cntrl	B	cntrl	31.615
B_cntrl	B	cntrl	32.207
B_cntrl	B	cntrl	40
B_cntrl	B	cntrl	47.296
B_cntrl	B	cntrl	28.499
B_cntrl	B	cntrl	45.596
B_cntrl	B	cntrl	54.897
B_cntrl	B	cntrl
B_cntrl	B	cntrl
B_cntrl	B	cntrl
B_cntrl	B	cntrl
B_100	B	100	25.085
B_100	B	100	18.833
B_100	B	100	30.004
B_100	B	100	62.712
B_100	B	100	53.207
B_100	B	100	57.539
B_100	B	100	40.342
B_100	B	100	44.409
B_100	B	100	64.586
B_100	B	100	24.586
B_100	B	100	51.187
B_100	B	100	55.254
B_100	B	100
B_100	B	100
B_100	B	100
B_100	B	100
B_100	B	100
B_100	B	100
B_100	B	100	49.638
B_100	B	100	33.872
B_100	B	100	41.996
B_100	B	100	31.191
B_100	B	100	27.64
B_100	B	100	49.068
B_100	B	100	23.947
B_100	B	100	49.246
B_100	B	100	26.78
B_100	B	100	47.148
B_100	B	100	22.712
B_100	B	100	20.565
B_100	B	100
B_100	B	100
B_100	B	100
B_100	B	100
B_100	B	100
B_100	B	100
B_100	B	100	38.674
B_100	B	100	35.26
B_100	B	100	26.454
B_100	B	100	35.248
B_100	B	100	59.342
B_100	B	100	31.581
B_100	B	100	60.851
B_100	B	100	28.729
B_100	B	100	22.565
B_100	B	100	65.255
B_100	B	100	55.143
B_100	B	100	50.85
B_100	B	100
B_100	B	100
B_100	B	100
B_100	B	100
B_100	B	100
B_100	B	100
B_100	B	100	36.46
B_100	B	100	19.059
B_100	B	100	32.204
B_100	B	100	27.757
B_100	B	100	40.907
B_100	B	100	46.207
B_100	B	100	42.677
B_100	B	100	37.797
B_100	B	100	40.961
B_100	B	100	36.836
B_100	B	100	40.523
B_100	B	100	36.36
B_100	B	100
B_100	B	100
B_100	B	100
B_100	B	100
B_100	B	100
B_100	B	100
B_100	B	100	50.093
B_100	B	100	25.113
B_100	B	100	31.29
B_100	B	100	20.289
B_100	B	100	29.054
B_100	B	100	26.934
B_100	B	100	63.954
B_100	B	100	33.153
B_100	B	100	27.132
B_100	B	100	61.811
B_100	B	100	35.492
B_100	B	100	31.473
B_100	B	100
B_100	B	100
B_100	B	100
B_100	B	100
B_100	B	100
B_100	B	100
B_100	B	100	38.84
B_100	B	100	27.474
B_100	B	100	22.972
B_100	B	100	33.255
B_100	B	100	31.047
B_100	B	100	46.964
B_100	B	100	36.294
B_100	B	100	34.851
B_100	B	100	47.198
B_100	B	100	45.28
B_100	B	100	36.624
B_100	B	100	30.193
B_100	B	100
B_100	B	100
B_100	B	100
B_100	B	100
