# Supplementary material for: Physiochemical interaction between osmotic stress and a bacterial exometabolite promotes plant disease
Source: Nat Commun. 2024 May 28;15:4438. doi: 10.1038/s41467-024-48517-5 (PMC11133316; doi:10.1038/s41467-024-48517-5)
Supplement: Supplementary file 12 — Source Data [file 41467_2024_48517_MOESM12_ESM.zip › Source Data/Fig2B_data_down.txt]

Cond2_down	Cond3_down	Cond7_down	Cond8_down	GO	Category	Description	Count	percent	P	q
	1	1	1	GO:0009751	GO Biological Processes	response to salicylic acid	79	11.52	-38.51	-34.8
	1	1	1	GO:0001666	GO Biological Processes	response to hypoxia	105	5.88	-31.79	-28.37
	1	1	1	GO:0006979	GO Biological Processes	response to oxidative stress	89	12.97	-27.37	-24.35
	1	1	1	GO:0009642	GO Biological Processes	response to light intensity	98	5.48	-22.71	-19.9
		1	1	GO:0071407	GO Biological Processes	cellular response to organic cyclic compound	46	6.71	-18.69	-16.18
		1	1	GO:0009627	GO Biological Processes	systemic acquired resistance	26	3.79	-14.16	-11.9
	1	1	1	GO:0009409	GO Biological Processes	response to cold	59	8.6	-12.03	-9.8
		1	1	GO:0042430	GO Biological Processes	indole-containing compound metabolic process	29	4.23	-11.94	-9.73
		1	1	GO:0042343	GO Biological Processes	indole glucosinolate metabolic process	20	1.12	-11.62	-9.02
		1	1	GO:0002376	GO Biological Processes	immune system process	54	3.02	-10.62	-8.08
