# Supplementary material for: Physiochemical interaction between osmotic stress and a bacterial exometabolite promotes plant disease
Source: Nat Commun. 2024 May 28;15:4438. doi: 10.1038/s41467-024-48517-5 (PMC11133316; doi:10.1038/s41467-024-48517-5)
Supplement: Supplementary file 12 — Source Data [file 41467_2024_48517_MOESM12_ESM.zip › Source Data/SupFig3_data.txt]

Flowpot	Plant	NaCl	SynCom	R401	Value
1	1	0 mM	no SC	HK	15.4
1	2	0 mM	no SC	HK	11.3
1	3	0 mM	no SC	HK	10
1	4	0 mM	no SC	HK	0
1	5	0 mM	no SC	HK	0
2	1	0 mM	no SC	HK	26.5
2	2	0 mM	no SC	HK	14.5
2	3	0 mM	no SC	HK	23.6
2	4	0 mM	no SC	HK	14.3
2	5	0 mM	no SC	HK	0
3	1	0 mM	no SC	HK	12.4
3	2	0 mM	no SC	HK	5.6
3	3	0 mM	no SC	HK	0
3	4	0 mM	no SC	HK	0
3	5	0 mM	no SC	HK	0
4	1	0 mM	no SC	HK	20.3
4	2	0 mM	no SC	HK	37.7
4	3	0 mM	no SC	HK	27.2
4	4	0 mM	no SC	HK	30.3
4	5	0 mM	no SC	HK	17.7
5	1	0 mM	no SC	HK	29.8
5	2	0 mM	no SC	HK	9.2
5	3	0 mM	no SC	HK	27.4
5	4	0 mM	no SC	HK	23.7
5	5	0 mM	no SC	HK	25
6	1	0 mM	no SC	HK	8.6
6	2	0 mM	no SC	HK	18.1
6	3	0 mM	no SC	HK	10.1
6	4	0 mM	no SC	HK	5.2
6	5	0 mM	no SC	HK	8.7
1	1	0 mM	no SC	WT	7
1	2	0 mM	no SC	WT	3.2
1	3	0 mM	no SC	WT	4.6
1	4	0 mM	no SC	WT	13.2
1	5	0 mM	no SC	WT	27.6
2	1	0 mM	no SC	WT	4.4
2	2	0 mM	no SC	WT	8
2	3	0 mM	no SC	WT	30.4
2	4	0 mM	no SC	WT	30
2	5	0 mM	no SC	WT	0
3	1	0 mM	no SC	WT	57.6
3	2	0 mM	no SC	WT	26.9
3	3	0 mM	no SC	WT	17.7
3	4	0 mM	no SC	WT	8.5
3	5	0 mM	no SC	WT	0
4	1	0 mM	no SC	WT	12.2
4	2	0 mM	no SC	WT	1.9
4	3	0 mM	no SC	WT	23.1
4	4	0 mM	no SC	WT	29
4	5	0 mM	no SC	WT	24.9
5	1	0 mM	no SC	WT	10.9
5	2	0 mM	no SC	WT	36.4
5	3	0 mM	no SC	WT	31.7
5	4	0 mM	no SC	WT	18.2
5	5	0 mM	no SC	WT	0
6	1	0 mM	no SC	WT	8
6	2	0 mM	no SC	WT	24.3
6	3	0 mM	no SC	WT	14.3
6	4	0 mM	no SC	WT	34.1
6	5	0 mM	no SC	WT	25.1
1	1	0 mM	no SC	dLP	21
1	2	0 mM	no SC	dLP	21.5
1	3	0 mM	no SC	dLP	9.9
1	4	0 mM	no SC	dLP	37.8
1	5	0 mM	no SC	dLP	0
2	1	0 mM	no SC	dLP	9.8
2	2	0 mM	no SC	dLP	9.4
2	3	0 mM	no SC	dLP	8.1
2	4	0 mM	no SC	dLP	4.4
2	5	0 mM	no SC	dLP	0
3	1	0 mM	no SC	dLP	17.4
3	2	0 mM	no SC	dLP	37.6
3	3	0 mM	no SC	dLP	4.8
3	4	0 mM	no SC	dLP	11.4
3	5	0 mM	no SC	dLP	33.8
4	1	0 mM	no SC	dLP	8.8
4	2	0 mM	no SC	dLP	30.4
4	3	0 mM	no SC	dLP	14
4	4	0 mM	no SC	dLP	20.3
4	5	0 mM	no SC	dLP	11.6
5	1	0 mM	no SC	dLP	22.5
5	2	0 mM	no SC	dLP	8.2
5	3	0 mM	no SC	dLP	29.3
5	4	0 mM	no SC	dLP	8
5	5	0 mM	no SC	dLP	0
6	1	0 mM	no SC	dLP	27.5
6	2	0 mM	no SC	dLP	46.4
6	3	0 mM	no SC	dLP	26.1
6	4	0 mM	no SC	dLP	58.8
6	5	0 mM	no SC	dLP	0
1	1	0 mM	no SC	dD4	24.5
1	2	0 mM	no SC	dD4	27.2
1	3	0 mM	no SC	dD4	1.6
1	4	0 mM	no SC	dD4	20.7
1	5	0 mM	no SC	dD4	36.3
2	1	0 mM	no SC	dD4	4.5
2	2	0 mM	no SC	dD4	14.5
2	3	0 mM	no SC	dD4	14.2
2	4	0 mM	no SC	dD4	28.4
2	5	0 mM	no SC	dD4	0
3	1	0 mM	no SC	dD4	18.7
3	2	0 mM	no SC	dD4	3.4
3	3	0 mM	no SC	dD4	1.7
3	4	0 mM	no SC	dD4	16.4
3	5	0 mM	no SC	dD4	21.8
4	1	0 mM	no SC	dD4	11.3
4	2	0 mM	no SC	dD4	12.4
4	3	0 mM	no SC	dD4	11.3
4	4	0 mM	no SC	dD4	15.4
4	5	0 mM	no SC	dD4	24.5
5	1	0 mM	no SC	dD4	3.5
5	2	0 mM	no SC	dD4	28.2
5	3	0 mM	no SC	dD4	20.9
5	4	0 mM	no SC	dD4	25.3
5	5	0 mM	no SC	dD4	31.6
6	1	0 mM	no SC	dD4	0.6
6	2	0 mM	no SC	dD4	14.9
6	3	0 mM	no SC	dD4	20.8
6	4	0 mM	no SC	dD4	33
6	5	0 mM	no SC	dD4	31
1	1	0 mM	MSC	HK	43.5
1	2	0 mM	MSC	HK	19.1
1	3	0 mM	MSC	HK	18.6
1	4	0 mM	MSC	HK	8.3
1	5	0 mM	MSC	HK	33.5
2	1	0 mM	MSC	HK	23
2	2	0 mM	MSC	HK	28.3
2	3	0 mM	MSC	HK	41.5
2	4	0 mM	MSC	HK	30.8
2	5	0 mM	MSC	HK	36.5
3	1	0 mM	MSC	HK	26.8
3	2	0 mM	MSC	HK	14.7
3	3	0 mM	MSC	HK	19.9
3	4	0 mM	MSC	HK	42
3	5	0 mM	MSC	HK	0
4	1	0 mM	MSC	HK	50.3
4	2	0 mM	MSC	HK	20.6
4	3	0 mM	MSC	HK	31.4
4	4	0 mM	MSC	HK	33.7
4	5	0 mM	MSC	HK	30.5
5	1	0 mM	MSC	HK	77.4
5	2	0 mM	MSC	HK	44.2
5	3	0 mM	MSC	HK	29.8
5	4	0 mM	MSC	HK	12.6
5	5	0 mM	MSC	HK	22.4
6	1	0 mM	MSC	HK	31.3
6	2	0 mM	MSC	HK	45.1
6	3	0 mM	MSC	HK	4.9
6	4	0 mM	MSC	HK	14.7
6	5	0 mM	MSC	HK	48.7
1	1	0 mM	MSC	WT	13.3
1	2	0 mM	MSC	WT	13.9
1	3	0 mM	MSC	WT	26.9
1	4	0 mM	MSC	WT	18.8
1	5	0 mM	MSC	WT	17.7
2	1	0 mM	MSC	WT	15.8
2	2	0 mM	MSC	WT	5.9
2	3	0 mM	MSC	WT	8.2
2	4	0 mM	MSC	WT	30.8
2	5	0 mM	MSC	WT	37.5
3	1	0 mM	MSC	WT	15.6
3	2	0 mM	MSC	WT	17.3
3	3	0 mM	MSC	WT	47.6
3	4	0 mM	MSC	WT	32.7
3	5	0 mM	MSC	WT	39.7
4	1	0 mM	MSC	WT	21.5
4	2	0 mM	MSC	WT	29
4	3	0 mM	MSC	WT	41.7
4	4	0 mM	MSC	WT	0
4	5	0 mM	MSC	WT	0
5	1	0 mM	MSC	WT	36
5	2	0 mM	MSC	WT	9.6
5	3	0 mM	MSC	WT	53.2
5	4	0 mM	MSC	WT	46.9
5	5	0 mM	MSC	WT	0
6	1	0 mM	MSC	WT	25.4
6	2	0 mM	MSC	WT	11
6	3	0 mM	MSC	WT	30.9
6	4	0 mM	MSC	WT	9
6	5	0 mM	MSC	WT	18.9
1	1	0 mM	MSC	dLP	21.7
1	2	0 mM	MSC	dLP	19.1
1	3	0 mM	MSC	dLP	30.3
1	4	0 mM	MSC	dLP	26.1
1	5	0 mM	MSC	dLP	43.3
2	1	0 mM	MSC	dLP	8.4
2	2	0 mM	MSC	dLP	37.7
2	3	0 mM	MSC	dLP	27.2
2	4	0 mM	MSC	dLP	54
2	5	0 mM	MSC	dLP	0
3	1	0 mM	MSC	dLP	14
3	2	0 mM	MSC	dLP	10.3
3	3	0 mM	MSC	dLP	18.5
3	4	0 mM	MSC	dLP	38.7
3	5	0 mM	MSC	dLP	15.2
4	1	0 mM	MSC	dLP	34.4
4	2	0 mM	MSC	dLP	13.9
4	3	0 mM	MSC	dLP	17.2
4	4	0 mM	MSC	dLP	17.9
4	5	0 mM	MSC	dLP	21.9
5	1	0 mM	MSC	dLP	25
5	2	0 mM	MSC	dLP	20.6
5	3	0 mM	MSC	dLP	20.3
5	4	0 mM	MSC	dLP	31.1
5	5	0 mM	MSC	dLP	38.1
6	1	0 mM	MSC	dLP	18.9
6	2	0 mM	MSC	dLP	35.2
6	3	0 mM	MSC	dLP	56.5
6	4	0 mM	MSC	dLP	18.5
6	5	0 mM	MSC	dLP	18.4
1	1	0 mM	MSC	dD4	25.7
1	2	0 mM	MSC	dD4	19.9
1	3	0 mM	MSC	dD4	25.5
1	4	0 mM	MSC	dD4	35.3
1	5	0 mM	MSC	dD4	61.2
2	1	0 mM	MSC	dD4	33.3
2	2	0 mM	MSC	dD4	34.8
2	3	0 mM	MSC	dD4	18.5
2	4	0 mM	MSC	dD4	14.9
2	5	0 mM	MSC	dD4	46.8
3	1	0 mM	MSC	dD4	24.4
3	2	0 mM	MSC	dD4	16.3
3	3	0 mM	MSC	dD4	39.3
3	4	0 mM	MSC	dD4	32.9
3	5	0 mM	MSC	dD4	28
4	1	0 mM	MSC	dD4	34.9
4	2	0 mM	MSC	dD4	36.5
4	3	0 mM	MSC	dD4	56.7
4	4	0 mM	MSC	dD4	0
4	5	0 mM	MSC	dD4	0
5	1	0 mM	MSC	dD4	39
5	2	0 mM	MSC	dD4	8.5
5	3	0 mM	MSC	dD4	23
5	4	0 mM	MSC	dD4	20.3
5	5	0 mM	MSC	dD4	66.2
6	1	0 mM	MSC	dD4	17.3
6	2	0 mM	MSC	dD4	24.4
6	3	0 mM	MSC	dD4	4.6
6	4	0 mM	MSC	dD4	30.8
6	5	0 mM	MSC	dD4	39.8
1	1	50 mM	no SC	HK	19.9
1	2	50 mM	no SC	HK	30.6
1	3	50 mM	no SC	HK	16.7
1	4	50 mM	no SC	HK	19
1	5	50 mM	no SC	HK	3.7
2	1	50 mM	no SC	HK	7.1
2	2	50 mM	no SC	HK	6.9
2	3	50 mM	no SC	HK	7.8
2	4	50 mM	no SC	HK	17.5
2	5	50 mM	no SC	HK	8.1
3	1	50 mM	no SC	HK	13.3
3	2	50 mM	no SC	HK	2.6
3	3	50 mM	no SC	HK	11.1
3	4	50 mM	no SC	HK	26.1
3	5	50 mM	no SC	HK	6.3
4	1	50 mM	no SC	HK	29.5
4	2	50 mM	no SC	HK	43.7
4	3	50 mM	no SC	HK	37
4	4	50 mM	no SC	HK	23.4
4	5	50 mM	no SC	HK	17.9
5	1	50 mM	no SC	HK	11.6
5	2	50 mM	no SC	HK	4.9
5	3	50 mM	no SC	HK	15.1
5	4	50 mM	no SC	HK	7.5
5	5	50 mM	no SC	HK	8.4
6	1	50 mM	no SC	HK	5.7
6	2	50 mM	no SC	HK	2.9
6	3	50 mM	no SC	HK	6.2
6	4	50 mM	no SC	HK	0.7
6	5	50 mM	no SC	HK	1.8
1	1	50 mM	no SC	WT	0.8
1	2	50 mM	no SC	WT	0.8
1	3	50 mM	no SC	WT	0.9
1	4	50 mM	no SC	WT	6.9
1	5	50 mM	no SC	WT	0
2	1	50 mM	no SC	WT	10
2	2	50 mM	no SC	WT	14.5
2	3	50 mM	no SC	WT	13.4
2	4	50 mM	no SC	WT	2.3
2	5	50 mM	no SC	WT	3.6
3	1	50 mM	no SC	WT	34.4
3	2	50 mM	no SC	WT	21.6
3	3	50 mM	no SC	WT	30.5
3	4	50 mM	no SC	WT	7.4
3	5	50 mM	no SC	WT	0
4	1	50 mM	no SC	WT	0.2
4	2	50 mM	no SC	WT	14.7
4	3	50 mM	no SC	WT	9.8
4	4	50 mM	no SC	WT	0
4	5	50 mM	no SC	WT	0
5	1	50 mM	no SC	WT	19.6
5	2	50 mM	no SC	WT	2.7
5	3	50 mM	no SC	WT	8.1
5	4	50 mM	no SC	WT	11.3
5	5	50 mM	no SC	WT	3.9
6	1	50 mM	no SC	WT	1.2
6	2	50 mM	no SC	WT	9.8
6	3	50 mM	no SC	WT	5
6	4	50 mM	no SC	WT	26.5
6	5	50 mM	no SC	WT	0
1	1	50 mM	no SC	dLP	7.8
1	2	50 mM	no SC	dLP	13
1	3	50 mM	no SC	dLP	33.4
1	4	50 mM	no SC	dLP	10.3
1	5	50 mM	no SC	dLP	0
2	1	50 mM	no SC	dLP	18.7
2	2	50 mM	no SC	dLP	20.1
2	3	50 mM	no SC	dLP	13.5
2	4	50 mM	no SC	dLP	5.6
2	5	50 mM	no SC	dLP	0
3	1	50 mM	no SC	dLP	19.1
3	2	50 mM	no SC	dLP	36.7
3	3	50 mM	no SC	dLP	14.1
3	4	50 mM	no SC	dLP	15.6
3	5	50 mM	no SC	dLP	17.1
4	1	50 mM	no SC	dLP	11.3
4	2	50 mM	no SC	dLP	16.4
4	3	50 mM	no SC	dLP	12.5
4	4	50 mM	no SC	dLP	25.5
4	5	50 mM	no SC	dLP	11.3
5	1	50 mM	no SC	dLP	19.7
5	2	50 mM	no SC	dLP	16.7
5	3	50 mM	no SC	dLP	13
5	4	50 mM	no SC	dLP	12.1
5	5	50 mM	no SC	dLP	13.3
6	1	50 mM	no SC	dLP	11.3
6	2	50 mM	no SC	dLP	16
6	3	50 mM	no SC	dLP	3.9
6	4	50 mM	no SC	dLP	4.2
6	5	50 mM	no SC	dLP	3.2
1	1	50 mM	no SC	dD4	2.3
1	2	50 mM	no SC	dD4	3.2
1	3	50 mM	no SC	dD4	13.4
1	4	50 mM	no SC	dD4	19.8
1	5	50 mM	no SC	dD4	24.2
2	1	50 mM	no SC	dD4	17.9
2	2	50 mM	no SC	dD4	25.1
2	3	50 mM	no SC	dD4	31.7
2	4	50 mM	no SC	dD4	24.1
2	5	50 mM	no SC	dD4	0
3	1	50 mM	no SC	dD4	26.7
3	2	50 mM	no SC	dD4	11.1
3	3	50 mM	no SC	dD4	3.6
3	4	50 mM	no SC	dD4	5.3
3	5	50 mM	no SC	dD4	0
4	1	50 mM	no SC	dD4	2.4
4	2	50 mM	no SC	dD4	18.7
4	3	50 mM	no SC	dD4	6.7
4	4	50 mM	no SC	dD4	0
4	5	50 mM	no SC	dD4	0
5	1	50 mM	no SC	dD4	41.7
5	2	50 mM	no SC	dD4	33.6
5	3	50 mM	no SC	dD4	0.7
5	4	50 mM	no SC	dD4	2.1
5	5	50 mM	no SC	dD4	1.7
6	1	50 mM	no SC	dD4	2
6	2	50 mM	no SC	dD4	3.2
6	3	50 mM	no SC	dD4	21.1
6	4	50 mM	no SC	dD4	8.1
6	5	50 mM	no SC	dD4	0
1	1	50 mM	MSC	HK	28.2
1	2	50 mM	MSC	HK	52.6
1	3	50 mM	MSC	HK	32.5
1	4	50 mM	MSC	HK	1.3
1	5	50 mM	MSC	HK	23.7
2	1	50 mM	MSC	HK	20.3
2	2	50 mM	MSC	HK	32.4
2	3	50 mM	MSC	HK	9.7
2	4	50 mM	MSC	HK	48.6
2	5	50 mM	MSC	HK	0
3	1	50 mM	MSC	HK	25.3
3	2	50 mM	MSC	HK	4.3
3	3	50 mM	MSC	HK	26
3	4	50 mM	MSC	HK	44
3	5	50 mM	MSC	HK	23.8
4	1	50 mM	MSC	HK	33.4
4	2	50 mM	MSC	HK	16.6
4	3	50 mM	MSC	HK	7
4	4	50 mM	MSC	HK	40.4
4	5	50 mM	MSC	HK	0
5	1	50 mM	MSC	HK	2
5	2	50 mM	MSC	HK	26.3
5	3	50 mM	MSC	HK	18.1
5	4	50 mM	MSC	HK	24.7
5	5	50 mM	MSC	HK	1.4
6	1	50 mM	MSC	HK	35.8
6	2	50 mM	MSC	HK	12.2
6	3	50 mM	MSC	HK	18.2
6	4	50 mM	MSC	HK	33.2
6	5	50 mM	MSC	HK	27.2
1	1	50 mM	MSC	WT	1.9
1	2	50 mM	MSC	WT	27.1
1	3	50 mM	MSC	WT	18
1	4	50 mM	MSC	WT	19.7
1	5	50 mM	MSC	WT	39.5
2	1	50 mM	MSC	WT	24.9
2	2	50 mM	MSC	WT	27.8
2	3	50 mM	MSC	WT	44.5
2	4	50 mM	MSC	WT	0
2	5	50 mM	MSC	WT	0
3	1	50 mM	MSC	WT	1.1
3	2	50 mM	MSC	WT	19.5
3	3	50 mM	MSC	WT	18.4
3	4	50 mM	MSC	WT	33.5
3	5	50 mM	MSC	WT	0
4	1	50 mM	MSC	WT	13.1
4	2	50 mM	MSC	WT	40.1
4	3	50 mM	MSC	WT	37
4	4	50 mM	MSC	WT	4
4	5	50 mM	MSC	WT	3.3
5	1	50 mM	MSC	WT	26.3
5	2	50 mM	MSC	WT	1.9
5	3	50 mM	MSC	WT	23.1
5	4	50 mM	MSC	WT	28.2
5	5	50 mM	MSC	WT	0
6	1	50 mM	MSC	WT	36.5
6	2	50 mM	MSC	WT	8.8
6	3	50 mM	MSC	WT	3.3
6	4	50 mM	MSC	WT	38.8
6	5	50 mM	MSC	WT	58.5
1	1	50 mM	MSC	dLP	35.9
1	2	50 mM	MSC	dLP	39.2
1	3	50 mM	MSC	dLP	36.6
1	4	50 mM	MSC	dLP	23
1	5	50 mM	MSC	dLP	18.5
2	1	50 mM	MSC	dLP	1.7
2	2	50 mM	MSC	dLP	30.5
2	3	50 mM	MSC	dLP	13.2
2	4	50 mM	MSC	dLP	29.5
2	5	50 mM	MSC	dLP	47
3	1	50 mM	MSC	dLP	19.4
3	2	50 mM	MSC	dLP	55.1
3	3	50 mM	MSC	dLP	0
3	4	50 mM	MSC	dLP	0.2
3	5	50 mM	MSC	dLP	3.6
4	1	50 mM	MSC	dLP	29.8
4	2	50 mM	MSC	dLP	33.1
4	3	50 mM	MSC	dLP	0.3
4	4	50 mM	MSC	dLP	37.8
4	5	50 mM	MSC	dLP	22
5	1	50 mM	MSC	dLP	29.9
5	2	50 mM	MSC	dLP	13.7
5	3	50 mM	MSC	dLP	30.4
5	4	50 mM	MSC	dLP	35.2
5	5	50 mM	MSC	dLP	0
6	1	50 mM	MSC	dLP	0.8
6	2	50 mM	MSC	dLP	31.8
6	3	50 mM	MSC	dLP	30.7
6	4	50 mM	MSC	dLP	4.8
6	5	50 mM	MSC	dLP	15.8
1	1	50 mM	MSC	dD4	21.2
1	2	50 mM	MSC	dD4	8.8
1	3	50 mM	MSC	dD4	4.5
1	4	50 mM	MSC	dD4	35.5
1	5	50 mM	MSC	dD4	25.6
2	1	50 mM	MSC	dD4	34.3
2	2	50 mM	MSC	dD4	37.2
2	3	50 mM	MSC	dD4	42.1
2	4	50 mM	MSC	dD4	3.1
2	5	50 mM	MSC	dD4	18.9
3	1	50 mM	MSC	dD4	1.2
3	2	50 mM	MSC	dD4	8.1
3	3	50 mM	MSC	dD4	41.9
3	4	50 mM	MSC	dD4	75.2
3	5	50 mM	MSC	dD4	0
4	1	50 mM	MSC	dD4	1.1
4	2	50 mM	MSC	dD4	2.9
4	3	50 mM	MSC	dD4	1.7
4	4	50 mM	MSC	dD4	62.6
4	5	50 mM	MSC	dD4	0
5	1	50 mM	MSC	dD4	36.8
5	2	50 mM	MSC	dD4	54.1
5	3	50 mM	MSC	dD4	77.7
5	4	50 mM	MSC	dD4	0
5	5	50 mM	MSC	dD4	0
6	1	50 mM	MSC	dD4	33.6
6	2	50 mM	MSC	dD4	23.9
6	3	50 mM	MSC	dD4	38.2
6	4	50 mM	MSC	dD4	21.6
6	5	50 mM	MSC	dD4	63.8
1	1	100 mM	no SC	HK	3.8
1	2	100 mM	no SC	HK	2.1
1	3	100 mM	no SC	HK	2.4
1	4	100 mM	no SC	HK	1.4
1	5	100 mM	no SC	HK	0
2	1	100 mM	no SC	HK	9.6
2	2	100 mM	no SC	HK	1.5
2	3	100 mM	no SC	HK	0.9
2	4	100 mM	no SC	HK	1.9
2	5	100 mM	no SC	HK	0
3	1	100 mM	no SC	HK	1.9
3	2	100 mM	no SC	HK	15.2
3	3	100 mM	no SC	HK	8
3	4	100 mM	no SC	HK	6.2
3	5	100 mM	no SC	HK	15
4	1	100 mM	no SC	HK	4.9
4	2	100 mM	no SC	HK	8.8
4	3	100 mM	no SC	HK	5.1
4	4	100 mM	no SC	HK	3.2
4	5	100 mM	no SC	HK	22
5	1	100 mM	no SC	HK	0.9
5	2	100 mM	no SC	HK	1.8
5	3	100 mM	no SC	HK	3.6
5	4	100 mM	no SC	HK	0.8
5	5	100 mM	no SC	HK	1.6
6	1	100 mM	no SC	HK
6	2	100 mM	no SC	HK
6	3	100 mM	no SC	HK
6	4	100 mM	no SC	HK
6	5	100 mM	no SC	HK
1	1	100 mM	no SC	WT	0.8
1	2	100 mM	no SC	WT	0.6
1	3	100 mM	no SC	WT	0.8
1	4	100 mM	no SC	WT	0
1	5	100 mM	no SC	WT	0
2	1	100 mM	no SC	WT	1.7
2	2	100 mM	no SC	WT	3.6
2	3	100 mM	no SC	WT	0.3
2	4	100 mM	no SC	WT	0
2	5	100 mM	no SC	WT	0
3	1	100 mM	no SC	WT	11.5
3	2	100 mM	no SC	WT	0.4
3	3	100 mM	no SC	WT	1.9
3	4	100 mM	no SC	WT	0
3	5	100 mM	no SC	WT	0
4	1	100 mM	no SC	WT	1
4	2	100 mM	no SC	WT	1
4	3	100 mM	no SC	WT	1.3
4	4	100 mM	no SC	WT	0.9
4	5	100 mM	no SC	WT	0
5	1	100 mM	no SC	WT	1.5
5	2	100 mM	no SC	WT	0.6
5	3	100 mM	no SC	WT	0.3
5	4	100 mM	no SC	WT	0.4
5	5	100 mM	no SC	WT	0
6	1	100 mM	no SC	WT
6	2	100 mM	no SC	WT
6	3	100 mM	no SC	WT
6	4	100 mM	no SC	WT
6	5	100 mM	no SC	WT
1	1	100 mM	no SC	dLP	11.3
1	2	100 mM	no SC	dLP	14.2
1	3	100 mM	no SC	dLP	4.8
1	4	100 mM	no SC	dLP	12.7
1	5	100 mM	no SC	dLP	19.4
2	1	100 mM	no SC	dLP	3.4
2	2	100 mM	no SC	dLP	4.4
2	3	100 mM	no SC	dLP	9.3
2	4	100 mM	no SC	dLP	17.5
2	5	100 mM	no SC	dLP	1.9
3	1	100 mM	no SC	dLP	8.6
3	2	100 mM	no SC	dLP	3.9
3	3	100 mM	no SC	dLP	3.4
3	4	100 mM	no SC	dLP	3.7
3	5	100 mM	no SC	dLP	14.7
4	1	100 mM	no SC	dLP	2.5
4	2	100 mM	no SC	dLP	21.4
4	3	100 mM	no SC	dLP	30
4	4	100 mM	no SC	dLP	1.8
4	5	100 mM	no SC	dLP	0
5	1	100 mM	no SC	dLP	13.6
5	2	100 mM	no SC	dLP	6.9
5	3	100 mM	no SC	dLP	5.1
5	4	100 mM	no SC	dLP	26
5	5	100 mM	no SC	dLP	34.5
6	1	100 mM	no SC	dLP	8.5
6	2	100 mM	no SC	dLP	3.6
6	3	100 mM	no SC	dLP	0.8
6	4	100 mM	no SC	dLP	13
6	5	100 mM	no SC	dLP	31.9
1	1	100 mM	no SC	dD4	1.7
1	2	100 mM	no SC	dD4	1.1
1	3	100 mM	no SC	dD4	0.1
1	4	100 mM	no SC	dD4	1.5
1	5	100 mM	no SC	dD4	0
2	1	100 mM	no SC	dD4	1.5
2	2	100 mM	no SC	dD4	3.6
2	3	100 mM	no SC	dD4	1.3
2	4	100 mM	no SC	dD4	3.5
2	5	100 mM	no SC	dD4	11.4
3	1	100 mM	no SC	dD4	1
3	2	100 mM	no SC	dD4	0.8
3	3	100 mM	no SC	dD4	1.4
3	4	100 mM	no SC	dD4	0
3	5	100 mM	no SC	dD4	0
4	1	100 mM	no SC	dD4	0.5
4	2	100 mM	no SC	dD4	1
4	3	100 mM	no SC	dD4	1.6
4	4	100 mM	no SC	dD4	2.7
4	5	100 mM	no SC	dD4	0
5	1	100 mM	no SC	dD4	0.8
5	2	100 mM	no SC	dD4	1.5
5	3	100 mM	no SC	dD4	1.5
5	4	100 mM	no SC	dD4	1.7
5	5	100 mM	no SC	dD4	0
6	1	100 mM	no SC	dD4
6	2	100 mM	no SC	dD4
6	3	100 mM	no SC	dD4
6	4	100 mM	no SC	dD4
6	5	100 mM	no SC	dD4
1	1	100 mM	MSC	HK	14.7
1	2	100 mM	MSC	HK	3.7
1	3	100 mM	MSC	HK	13.4
1	4	100 mM	MSC	HK	25.7
1	5	100 mM	MSC	HK	38.1
2	1	100 mM	MSC	HK	35
2	2	100 mM	MSC	HK	12.6
2	3	100 mM	MSC	HK	13.6
2	4	100 mM	MSC	HK	28.9
2	5	100 mM	MSC	HK	48
3	1	100 mM	MSC	HK	6.1
3	2	100 mM	MSC	HK	17.9
3	3	100 mM	MSC	HK	5
3	4	100 mM	MSC	HK	15.4
3	5	100 mM	MSC	HK	0
4	1	100 mM	MSC	HK	11.5
4	2	100 mM	MSC	HK	17.1
4	3	100 mM	MSC	HK	9.7
4	4	100 mM	MSC	HK	25.7
4	5	100 mM	MSC	HK	19
5	1	100 mM	MSC	HK	32.3
5	2	100 mM	MSC	HK	19.3
5	3	100 mM	MSC	HK	15.5
5	4	100 mM	MSC	HK	23.2
5	5	100 mM	MSC	HK	18.6
6	1	100 mM	MSC	HK	9.9
6	2	100 mM	MSC	HK	9.3
6	3	100 mM	MSC	HK	15.1
6	4	100 mM	MSC	HK	19.7
6	5	100 mM	MSC	HK	9.6
1	1	100 mM	MSC	WT	1.9
1	2	100 mM	MSC	WT	23.3
1	3	100 mM	MSC	WT	0
1	4	100 mM	MSC	WT	0
1	5	100 mM	MSC	WT	0
2	1	100 mM	MSC	WT	4.8
2	2	100 mM	MSC	WT	2.1
2	3	100 mM	MSC	WT	0.4
2	4	100 mM	MSC	WT	0
2	5	100 mM	MSC	WT	0
3	1	100 mM	MSC	WT	3.1
3	2	100 mM	MSC	WT	3.7
3	3	100 mM	MSC	WT	13.2
3	4	100 mM	MSC	WT	0
3	5	100 mM	MSC	WT	0
4	1	100 mM	MSC	WT	2.1
4	2	100 mM	MSC	WT	2.1
4	3	100 mM	MSC	WT	5.1
4	4	100 mM	MSC	WT	1.1
4	5	100 mM	MSC	WT	0
5	1	100 mM	MSC	WT	9.1
5	2	100 mM	MSC	WT	1.3
5	3	100 mM	MSC	WT	1.7
5	4	100 mM	MSC	WT	0
5	5	100 mM	MSC	WT	0
6	1	100 mM	MSC	WT	8.9
6	2	100 mM	MSC	WT	9.2
6	3	100 mM	MSC	WT	23.5
6	4	100 mM	MSC	WT	1.1
6	5	100 mM	MSC	WT	0
1	1	100 mM	MSC	dLP	10.6
1	2	100 mM	MSC	dLP	25.6
1	3	100 mM	MSC	dLP	14.6
1	4	100 mM	MSC	dLP	2.5
1	5	100 mM	MSC	dLP	0
2	1	100 mM	MSC	dLP	37.5
2	2	100 mM	MSC	dLP	21.9
2	3	100 mM	MSC	dLP	3.8
2	4	100 mM	MSC	dLP	34.4
2	5	100 mM	MSC	dLP	0
3	1	100 mM	MSC	dLP	10.5
3	2	100 mM	MSC	dLP	18.2
3	3	100 mM	MSC	dLP	33.5
3	4	100 mM	MSC	dLP	1.1
3	5	100 mM	MSC	dLP	0
4	1	100 mM	MSC	dLP	6.1
4	2	100 mM	MSC	dLP	7.4
4	3	100 mM	MSC	dLP	16.8
4	4	100 mM	MSC	dLP	3.1
4	5	100 mM	MSC	dLP	25.4
5	1	100 mM	MSC	dLP	7.5
5	2	100 mM	MSC	dLP	23.6
5	3	100 mM	MSC	dLP	2.3
5	4	100 mM	MSC	dLP	15.2
5	5	100 mM	MSC	dLP	16.1
6	1	100 mM	MSC	dLP	22.1
6	2	100 mM	MSC	dLP	12.6
6	3	100 mM	MSC	dLP	13.5
6	4	100 mM	MSC	dLP	40.7
6	5	100 mM	MSC	dLP	47.4
1	1	100 mM	MSC	dD4	1.4
1	2	100 mM	MSC	dD4	1.3
1	3	100 mM	MSC	dD4	11.2
1	4	100 mM	MSC	dD4	45.4
1	5	100 mM	MSC	dD4	0
2	1	100 mM	MSC	dD4	0.6
2	2	100 mM	MSC	dD4	1
2	3	100 mM	MSC	dD4	0.7
2	4	100 mM	MSC	dD4	0
2	5	100 mM	MSC	dD4	0
3	1	100 mM	MSC	dD4	0.7
3	2	100 mM	MSC	dD4	0.6
3	3	100 mM	MSC	dD4	2.1
3	4	100 mM	MSC	dD4	0
3	5	100 mM	MSC	dD4	0
4	1	100 mM	MSC	dD4	0.2
4	2	100 mM	MSC	dD4	2.7
4	3	100 mM	MSC	dD4	2.4
4	4	100 mM	MSC	dD4	9.3
4	5	100 mM	MSC	dD4	0
5	1	100 mM	MSC	dD4	2.9
5	2	100 mM	MSC	dD4	1.6
5	3	100 mM	MSC	dD4	0.6
5	4	100 mM	MSC	dD4	1.2
5	5	100 mM	MSC	dD4	57.1
6	1	100 mM	MSC	dD4	25.7
6	2	100 mM	MSC	dD4	32.8
6	3	100 mM	MSC	dD4	86.6
6	4	100 mM	MSC	dD4	0
6	5	100 mM	MSC	dD4	0
1	1	150 mM	no SC	HK	13.3
1	2	150 mM	no SC	HK	18.6
1	3	150 mM	no SC	HK	11.3
1	4	150 mM	no SC	HK	2
1	5	150 mM	no SC	HK	2.3
2	1	150 mM	no SC	HK	1
2	2	150 mM	no SC	HK	0.8
2	3	150 mM	no SC	HK	0.6
2	4	150 mM	no SC	HK	0.6
2	5	150 mM	no SC	HK	0
3	1	150 mM	no SC	HK	0.9
3	2	150 mM	no SC	HK	0.3
3	3	150 mM	no SC	HK	0
3	4	150 mM	no SC	HK	0
3	5	150 mM	no SC	HK	0
4	1	150 mM	no SC	HK	0.2
4	2	150 mM	no SC	HK	2.6
4	3	150 mM	no SC	HK	12.8
4	4	150 mM	no SC	HK	0
4	5	150 mM	no SC	HK	0
5	1	150 mM	no SC	HK	0.5
5	2	150 mM	no SC	HK	0.7
5	3	150 mM	no SC	HK	7.4
5	4	150 mM	no SC	HK	3.8
5	5	150 mM	no SC	HK	0
6	1	150 mM	no SC	HK	2.2
6	2	150 mM	no SC	HK	2.7
6	3	150 mM	no SC	HK	2.5
6	4	150 mM	no SC	HK	3.5
6	5	150 mM	no SC	HK	1.8
1	1	150 mM	no SC	WT	1.1
1	2	150 mM	no SC	WT	0.9
1	3	150 mM	no SC	WT	0.5
1	4	150 mM	no SC	WT	0.4
1	5	150 mM	no SC	WT	0
2	1	150 mM	no SC	WT	1.2
2	2	150 mM	no SC	WT	0
2	3	150 mM	no SC	WT	0
2	4	150 mM	no SC	WT	0
2	5	150 mM	no SC	WT	0
3	1	150 mM	no SC	WT	0.8
3	2	150 mM	no SC	WT	0.8
3	3	150 mM	no SC	WT	0.4
3	4	150 mM	no SC	WT	0
3	5	150 mM	no SC	WT	0
4	1	150 mM	no SC	WT	1.4
4	2	150 mM	no SC	WT	1.1
4	3	150 mM	no SC	WT	1.1
4	4	150 mM	no SC	WT	0
4	5	150 mM	no SC	WT	0
5	1	150 mM	no SC	WT	0.4
5	2	150 mM	no SC	WT	1.4
5	3	150 mM	no SC	WT	0
5	4	150 mM	no SC	WT	0
5	5	150 mM	no SC	WT	0
6	1	150 mM	no SC	WT	0.9
6	2	150 mM	no SC	WT	0.5
6	3	150 mM	no SC	WT	0.5
6	4	150 mM	no SC	WT	0
6	5	150 mM	no SC	WT	0
1	1	150 mM	no SC	dLP	7.7
1	2	150 mM	no SC	dLP	7
1	3	150 mM	no SC	dLP	0
1	4	150 mM	no SC	dLP	0
1	5	150 mM	no SC	dLP	0
2	1	150 mM	no SC	dLP	14.7
2	2	150 mM	no SC	dLP	19.2
2	3	150 mM	no SC	dLP	12.4
2	4	150 mM	no SC	dLP	6.9
2	5	150 mM	no SC	dLP	0
3	1	150 mM	no SC	dLP	2.8
3	2	150 mM	no SC	dLP	1.1
3	3	150 mM	no SC	dLP	0.6
3	4	150 mM	no SC	dLP	0
3	5	150 mM	no SC	dLP	0
4	1	150 mM	no SC	dLP	2
4	2	150 mM	no SC	dLP	10.4
4	3	150 mM	no SC	dLP	2.7
4	4	150 mM	no SC	dLP	2.8
4	5	150 mM	no SC	dLP	0.9
5	1	150 mM	no SC	dLP	5.8
5	2	150 mM	no SC	dLP	3.7
5	3	150 mM	no SC	dLP	5.2
5	4	150 mM	no SC	dLP	8.2
5	5	150 mM	no SC	dLP	0
6	1	150 mM	no SC	dLP	2.6
6	2	150 mM	no SC	dLP	1
6	3	150 mM	no SC	dLP	2.2
6	4	150 mM	no SC	dLP	7.5
6	5	150 mM	no SC	dLP	0
1	1	150 mM	no SC	dD4	1.2
1	2	150 mM	no SC	dD4	0.3
1	3	150 mM	no SC	dD4	0.7
1	4	150 mM	no SC	dD4	0
1	5	150 mM	no SC	dD4	0
2	1	150 mM	no SC	dD4	0.5
2	2	150 mM	no SC	dD4	0.4
2	3	150 mM	no SC	dD4	0
2	4	150 mM	no SC	dD4	0
2	5	150 mM	no SC	dD4	0
3	1	150 mM	no SC	dD4	0.4
3	2	150 mM	no SC	dD4	0.4
3	3	150 mM	no SC	dD4	0.2
3	4	150 mM	no SC	dD4	0.3
3	5	150 mM	no SC	dD4	0
4	1	150 mM	no SC	dD4	0.3
4	2	150 mM	no SC	dD4	0.1
4	3	150 mM	no SC	dD4	0
4	4	150 mM	no SC	dD4	0
4	5	150 mM	no SC	dD4	0
5	1	150 mM	no SC	dD4	1.3
5	2	150 mM	no SC	dD4	0.4
5	3	150 mM	no SC	dD4	0
5	4	150 mM	no SC	dD4	0
5	5	150 mM	no SC	dD4	0
6	1	150 mM	no SC	dD4	0.5
6	2	150 mM	no SC	dD4	1.1
6	3	150 mM	no SC	dD4	0.4
6	4	150 mM	no SC	dD4	0.6
6	5	150 mM	no SC	dD4	0
1	1	150 mM	MSC	HK	2.8
1	2	150 mM	MSC	HK	3.2
1	3	150 mM	MSC	HK	34.7
1	4	150 mM	MSC	HK	25.4
1	5	150 mM	MSC	HK	1.1
2	1	150 mM	MSC	HK	16
2	2	150 mM	MSC	HK	8
2	3	150 mM	MSC	HK	20.3
2	4	150 mM	MSC	HK	6.3
2	5	150 mM	MSC	HK	0
3	1	150 mM	MSC	HK	6.7
3	2	150 mM	MSC	HK	13.2
3	3	150 mM	MSC	HK	6.7
3	4	150 mM	MSC	HK	0
3	5	150 mM	MSC	HK	0
4	1	150 mM	MSC	HK	9.1
4	2	150 mM	MSC	HK	4.4
4	3	150 mM	MSC	HK	31.2
4	4	150 mM	MSC	HK	9.1
4	5	150 mM	MSC	HK	5.4
5	1	150 mM	MSC	HK	4.1
5	2	150 mM	MSC	HK	0
5	3	150 mM	MSC	HK	0
5	4	150 mM	MSC	HK	0
5	5	150 mM	MSC	HK	0
6	1	150 mM	MSC	HK	17.4
6	2	150 mM	MSC	HK	10.3
6	3	150 mM	MSC	HK	0
6	4	150 mM	MSC	HK	0
6	5	150 mM	MSC	HK	0
1	1	150 mM	MSC	WT	0.6
1	2	150 mM	MSC	WT	0.5
1	3	150 mM	MSC	WT	0
1	4	150 mM	MSC	WT	0
1	5	150 mM	MSC	WT	0
2	1	150 mM	MSC	WT	0.8
2	2	150 mM	MSC	WT	0
2	3	150 mM	MSC	WT	0
2	4	150 mM	MSC	WT	0
2	5	150 mM	MSC	WT	0
3	1	150 mM	MSC	WT	0.6
3	2	150 mM	MSC	WT	1.4
3	3	150 mM	MSC	WT	1.1
3	4	150 mM	MSC	WT	0
3	5	150 mM	MSC	WT	0
4	1	150 mM	MSC	WT	0.7
4	2	150 mM	MSC	WT	4.1
4	3	150 mM	MSC	WT	17.2
4	4	150 mM	MSC	WT	0
4	5	150 mM	MSC	WT	0
5	1	150 mM	MSC	WT	2.2
5	2	150 mM	MSC	WT	0.2
5	3	150 mM	MSC	WT	1.6
5	4	150 mM	MSC	WT	0.5
5	5	150 mM	MSC	WT	0.9
6	1	150 mM	MSC	WT	0.7
6	2	150 mM	MSC	WT	0.8
6	3	150 mM	MSC	WT	0.4
6	4	150 mM	MSC	WT	0
6	5	150 mM	MSC	WT	0
1	1	150 mM	MSC	dLP	1
1	2	150 mM	MSC	dLP	1.8
1	3	150 mM	MSC	dLP	0.9
1	4	150 mM	MSC	dLP	1.2
1	5	150 mM	MSC	dLP	17.5
2	1	150 mM	MSC	dLP	1.6
2	2	150 mM	MSC	dLP	14.5
2	3	150 mM	MSC	dLP	10.2
2	4	150 mM	MSC	dLP	0
2	5	150 mM	MSC	dLP	0
3	1	150 mM	MSC	dLP	19.1
3	2	150 mM	MSC	dLP	10.8
3	3	150 mM	MSC	dLP	19.3
3	4	150 mM	MSC	dLP	33.6
3	5	150 mM	MSC	dLP	4.3
4	1	150 mM	MSC	dLP	13.4
4	2	150 mM	MSC	dLP	16.6
4	3	150 mM	MSC	dLP	7.1
4	4	150 mM	MSC	dLP	0
4	5	150 mM	MSC	dLP	0
5	1	150 mM	MSC	dLP	1.6
5	2	150 mM	MSC	dLP	14.5
5	3	150 mM	MSC	dLP	12.2
5	4	150 mM	MSC	dLP	0
5	5	150 mM	MSC	dLP	0
6	1	150 mM	MSC	dLP	2.3
6	2	150 mM	MSC	dLP	23.3
6	3	150 mM	MSC	dLP	9.8
6	4	150 mM	MSC	dLP	31.8
6	5	150 mM	MSC	dLP	0
1	1	150 mM	MSC	dD4	1.6
1	2	150 mM	MSC	dD4	0
1	3	150 mM	MSC	dD4	0
1	4	150 mM	MSC	dD4	0
1	5	150 mM	MSC	dD4	0
2	1	150 mM	MSC	dD4	1.3
2	2	150 mM	MSC	dD4	1.1
2	3	150 mM	MSC	dD4	1.3
2	4	150 mM	MSC	dD4	1.1
2	5	150 mM	MSC	dD4	0
3	1	150 mM	MSC	dD4	0.5
3	2	150 mM	MSC	dD4	1.4
3	3	150 mM	MSC	dD4	1.7
3	4	150 mM	MSC	dD4	0
3	5	150 mM	MSC	dD4	0
4	1	150 mM	MSC	dD4	1.5
4	2	150 mM	MSC	dD4	1.1
4	3	150 mM	MSC	dD4	1.3
4	4	150 mM	MSC	dD4	0
4	5	150 mM	MSC	dD4	0
5	1	150 mM	MSC	dD4	0.9
5	2	150 mM	MSC	dD4	0.3
5	3	150 mM	MSC	dD4	0.9
5	4	150 mM	MSC	dD4	0
5	5	150 mM	MSC	dD4	0
6	1	150 mM	MSC	dD4	0.9
6	2	150 mM	MSC	dD4	0.4
6	3	150 mM	MSC	dD4	0.7
6	4	150 mM	MSC	dD4	0.3
6	5	150 mM	MSC	dD4	0
