# Supplementary material for: Physiochemical interaction between osmotic stress and a bacterial exometabolite promotes plant disease
Source: Nat Commun. 2024 May 28;15:4438. doi: 10.1038/s41467-024-48517-5 (PMC11133316; doi:10.1038/s41467-024-48517-5)
Supplement: Supplementary file 12 — Source Data [file 41467_2024_48517_MOESM12_ESM.zip › Source Data/Fig6B_data.csv]

target.strain	target.class	target.producer	producer.genotype	measure.rep	plate.rep	inhibition.zone
R9	Gammaproteobacteria	R9_R401_WT	R401_WT	1	1	0.122
R9	Gammaproteobacteria	R9_R401_WT	R401_WT	2	1	0.096
R9	Gammaproteobacteria	R9_R401_WT	R401_WT	3	1	0.102
R9	Gammaproteobacteria	R9_brpC	brpC	1	1	0.133
R9	Gammaproteobacteria	R9_brpC	brpC	2	1	0.157
R9	Gammaproteobacteria	R9_brpC	brpC	3	1	0.153
R9	Gammaproteobacteria	R9_phlDpvdY	phlDpvdY	1	1	0.085
R9	Gammaproteobacteria	R9_phlDpvdY	phlDpvdY	2	1	0.096
R9	Gammaproteobacteria	R9_phlDpvdY	phlDpvdY	3	1	0.119
R9	Gammaproteobacteria	R9_phlDpvdYbrpC	phlDpvdYbrpC	1	1	0.096
R9	Gammaproteobacteria	R9_phlDpvdYbrpC	phlDpvdYbrpC	2	1	0.061
R9	Gammaproteobacteria	R9_phlDpvdYbrpC	phlDpvdYbrpC	3	1	0.085
R9	Gammaproteobacteria	R9_R401_WT	R401_WT	1	2	0.114
R9	Gammaproteobacteria	R9_R401_WT	R401_WT	2	2	0.146
R9	Gammaproteobacteria	R9_R401_WT	R401_WT	3	2	0.102
R9	Gammaproteobacteria	R9_brpC	brpC	1	2	0.152
R9	Gammaproteobacteria	R9_brpC	brpC	2	2	0.157
R9	Gammaproteobacteria	R9_brpC	brpC	3	2	0.136
R9	Gammaproteobacteria	R9_phlDpvdY	phlDpvdY	1	2	0.072
R9	Gammaproteobacteria	R9_phlDpvdY	phlDpvdY	2	2	0.061
R9	Gammaproteobacteria	R9_phlDpvdY	phlDpvdY	3	2	0.068
R9	Gammaproteobacteria	R9_phlDpvdYbrpC	phlDpvdYbrpC	1	2	0.076
R9	Gammaproteobacteria	R9_phlDpvdYbrpC	phlDpvdYbrpC	2	2	0.072
R9	Gammaproteobacteria	R9_phlDpvdYbrpC	phlDpvdYbrpC	3	2	0.068
R9	Gammaproteobacteria	R9_R401_WT	R401_WT	1	3	0.144
R9	Gammaproteobacteria	R9_R401_WT	R401_WT	2	3	0.109
R9	Gammaproteobacteria	R9_R401_WT	R401_WT	3	3	0.102
R9	Gammaproteobacteria	R9_brpC	brpC	1	3	0.133
R9	Gammaproteobacteria	R9_brpC	brpC	2	3	0.144
R9	Gammaproteobacteria	R9_brpC	brpC	3	3	0.136
R9	Gammaproteobacteria	R9_phlDpvdY	phlDpvdY	1	3	0.085
R9	Gammaproteobacteria	R9_phlDpvdY	phlDpvdY	2	3	0.12
R9	Gammaproteobacteria	R9_phlDpvdY	phlDpvdY	3	3	0.119
R9	Gammaproteobacteria	R9_phlDpvdYbrpC	phlDpvdYbrpC	1	3	0.085
R9	Gammaproteobacteria	R9_phlDpvdYbrpC	phlDpvdYbrpC	2	3	0.085
R9	Gammaproteobacteria	R9_phlDpvdYbrpC	phlDpvdYbrpC	3	3	0.136
R16D2	Betaproteobacteria	R16D2_R401_WT	R401_WT	1	1	0.384
R16D2	Betaproteobacteria	R16D2_R401_WT	R401_WT	2	1	0.264
R16D2	Betaproteobacteria	R16D2_R401_WT	R401_WT	3	1	0.254
R16D2	Betaproteobacteria	R16D2_brpC	brpC	1	1	0.265
R16D2	Betaproteobacteria	R16D2_brpC	brpC	2	1	0.221
R16D2	Betaproteobacteria	R16D2_brpC	brpC	3	1	0.288
R16D2	Betaproteobacteria	R16D2_phlDpvdY	phlDpvdY	1	1	0.156
R16D2	Betaproteobacteria	R16D2_phlDpvdY	phlDpvdY	2	1	0.192
R16D2	Betaproteobacteria	R16D2_phlDpvdY	phlDpvdY	3	1	0.102
R16D2	Betaproteobacteria	R16D2_phlDpvdYbrpC	phlDpvdYbrpC	1	1	0.096
R16D2	Betaproteobacteria	R16D2_phlDpvdYbrpC	phlDpvdYbrpC	2	1	0.109
R16D2	Betaproteobacteria	R16D2_phlDpvdYbrpC	phlDpvdYbrpC	3	1	0.068
R16D2	Betaproteobacteria	R16D2_R401_WT	R401_WT	1	2	0.384
R16D2	Betaproteobacteria	R16D2_R401_WT	R401_WT	2	2	0.18
R16D2	Betaproteobacteria	R16D2_R401_WT	R401_WT	3	2	0.288
R16D2	Betaproteobacteria	R16D2_brpC	brpC	1	2	0.432
R16D2	Betaproteobacteria	R16D2_brpC	brpC	2	2	0.372
R16D2	Betaproteobacteria	R16D2_brpC	brpC	3	2	0.254
R16D2	Betaproteobacteria	R16D2_phlDpvdY	phlDpvdY	1	2	0.156
R16D2	Betaproteobacteria	R16D2_phlDpvdY	phlDpvdY	2	2	0.156
R16D2	Betaproteobacteria	R16D2_phlDpvdY	phlDpvdY	3	2	0.102
R16D2	Betaproteobacteria	R16D2_phlDpvdYbrpC	phlDpvdYbrpC	1	2	0
R16D2	Betaproteobacteria	R16D2_phlDpvdYbrpC	phlDpvdYbrpC	2	2	0
R16D2	Betaproteobacteria	R16D2_phlDpvdYbrpC	phlDpvdYbrpC	3	2	0
R16D2	Betaproteobacteria	R16D2_R401_WT	R401_WT	1	3	0.539
R16D2	Betaproteobacteria	R16D2_R401_WT	R401_WT	2	3	0.302
R16D2	Betaproteobacteria	R16D2_R401_WT	R401_WT	3	3	0.356
R16D2	Betaproteobacteria	R16D2_brpC	brpC	1	3	0.324
R16D2	Betaproteobacteria	R16D2_brpC	brpC	2	3	0.451
R16D2	Betaproteobacteria	R16D2_brpC	brpC	3	3	0.322
R16D2	Betaproteobacteria	R16D2_phlDpvdY	phlDpvdY	1	3	0.132
R16D2	Betaproteobacteria	R16D2_phlDpvdY	phlDpvdY	2	3	0.192
R16D2	Betaproteobacteria	R16D2_phlDpvdY	phlDpvdY	3	3	0.169
R16D2	Betaproteobacteria	R16D2_phlDpvdYbrpC	phlDpvdYbrpC	1	3	0
R16D2	Betaproteobacteria	R16D2_phlDpvdYbrpC	phlDpvdYbrpC	2	3	0
R16D2	Betaproteobacteria	R16D2_phlDpvdYbrpC	phlDpvdYbrpC	3	3	0
R431	Actinobacteria	R431_R401_WT	R401_WT	1	1	0.541
R431	Actinobacteria	R431_R401_WT	R401_WT	2	1	0.432
R431	Actinobacteria	R431_R401_WT	R401_WT	3	1	0.51
R431	Actinobacteria	R431_brpC	brpC	1	1	0.528
R431	Actinobacteria	R431_brpC	brpC	2	1	0.542
R431	Actinobacteria	R431_brpC	brpC	3	1	0.425
R431	Actinobacteria	R431_phlDpvdY	phlDpvdY	1	1	0
R431	Actinobacteria	R431_phlDpvdY	phlDpvdY	2	1	0
R431	Actinobacteria	R431_phlDpvdY	phlDpvdY	3	1	0
R431	Actinobacteria	R431_phlDpvdYbrpC	phlDpvdYbrpC	1	1	0
R431	Actinobacteria	R431_phlDpvdYbrpC	phlDpvdYbrpC	2	1	0
R431	Actinobacteria	R431_phlDpvdYbrpC	phlDpvdYbrpC	3	1	0
R431	Actinobacteria	R431_R401_WT	R401_WT	1	2	0.565
R431	Actinobacteria	R431_R401_WT	R401_WT	2	2	0.409
R431	Actinobacteria	R431_R401_WT	R401_WT	3	2	0.408
R431	Actinobacteria	R431_brpC	brpC	1	2	0.421
R431	Actinobacteria	R431_brpC	brpC	2	2	0.459
R431	Actinobacteria	R431_brpC	brpC	3	2	0.442
R431	Actinobacteria	R431_phlDpvdY	phlDpvdY	1	2	0
R431	Actinobacteria	R431_phlDpvdY	phlDpvdY	2	2	0
R431	Actinobacteria	R431_phlDpvdY	phlDpvdY	3	2	0
R431	Actinobacteria	R431_phlDpvdYbrpC	phlDpvdYbrpC	1	2	0
R431	Actinobacteria	R431_phlDpvdYbrpC	phlDpvdYbrpC	2	2	0
R431	Actinobacteria	R431_phlDpvdYbrpC	phlDpvdYbrpC	3	2	0
R431	Actinobacteria	R431_R401_WT	R401_WT	1	3	0.445
R431	Actinobacteria	R431_R401_WT	R401_WT	2	3	0.518
R431	Actinobacteria	R431_R401_WT	R401_WT	3	3	0.51
R431	Actinobacteria	R431_brpC	brpC	1	3	0.264
R431	Actinobacteria	R431_brpC	brpC	2	3	0.306
R431	Actinobacteria	R431_brpC	brpC	3	3	0.306
R431	Actinobacteria	R431_phlDpvdY	phlDpvdY	1	3	0
R431	Actinobacteria	R431_phlDpvdY	phlDpvdY	2	3	0
R431	Actinobacteria	R431_phlDpvdY	phlDpvdY	3	3	0
R431	Actinobacteria	R431_phlDpvdYbrpC	phlDpvdYbrpC	1	3	0
R431	Actinobacteria	R431_phlDpvdYbrpC	phlDpvdYbrpC	2	3	0
R431	Actinobacteria	R431_phlDpvdYbrpC	phlDpvdYbrpC	3	3	0
R483D2	Alphaproteobacteria	R483D2_R401_WT	R401_WT	1	1	0.52
R483D2	Alphaproteobacteria	R483D2_R401_WT	R401_WT	2	1	0.421
R483D2	Alphaproteobacteria	R483D2_R401_WT	R401_WT	3	1	0.255
R483D2	Alphaproteobacteria	R483D2_brpC	brpC	1	1	0.337
R483D2	Alphaproteobacteria	R483D2_brpC	brpC	2	1	0.241
R483D2	Alphaproteobacteria	R483D2_brpC	brpC	3	1	0.255
R483D2	Alphaproteobacteria	R483D2_phlDpvdY	phlDpvdY	1	1	0.253
R483D2	Alphaproteobacteria	R483D2_phlDpvdY	phlDpvdY	2	1	0.336
R483D2	Alphaproteobacteria	R483D2_phlDpvdY	phlDpvdY	3	1	0.238
R483D2	Alphaproteobacteria	R483D2_phlDpvdYbrpC	phlDpvdYbrpC	1	1	0.184
R483D2	Alphaproteobacteria	R483D2_phlDpvdYbrpC	phlDpvdYbrpC	2	1	0.255
R483D2	Alphaproteobacteria	R483D2_phlDpvdYbrpC	phlDpvdYbrpC	3	1	0.153
R483D2	Alphaproteobacteria	R483D2_R401_WT	R401_WT	1	2	0.457
R483D2	Alphaproteobacteria	R483D2_R401_WT	R401_WT	2	2	0.316
R483D2	Alphaproteobacteria	R483D2_R401_WT	R401_WT	3	2	0.374
R483D2	Alphaproteobacteria	R483D2_brpC	brpC	1	2	0.518
R483D2	Alphaproteobacteria	R483D2_brpC	brpC	2	2	0.289
R483D2	Alphaproteobacteria	R483D2_brpC	brpC	3	2	0.272
R483D2	Alphaproteobacteria	R483D2_phlDpvdY	phlDpvdY	1	2	0.337
R483D2	Alphaproteobacteria	R483D2_phlDpvdY	phlDpvdY	2	2	0.276
R483D2	Alphaproteobacteria	R483D2_phlDpvdY	phlDpvdY	3	2	0.221
R483D2	Alphaproteobacteria	R483D2_phlDpvdYbrpC	phlDpvdYbrpC	1	2	0.157
R483D2	Alphaproteobacteria	R483D2_phlDpvdYbrpC	phlDpvdYbrpC	2	2	0.264
R483D2	Alphaproteobacteria	R483D2_phlDpvdYbrpC	phlDpvdYbrpC	3	2	0.17
R483D2	Alphaproteobacteria	R483D2_R401_WT	R401_WT	1	3	0.493
R483D2	Alphaproteobacteria	R483D2_R401_WT	R401_WT	2	3	0.349
R483D2	Alphaproteobacteria	R483D2_R401_WT	R401_WT	3	3	0.391
R483D2	Alphaproteobacteria	R483D2_brpC	brpC	1	3	0.377
R483D2	Alphaproteobacteria	R483D2_brpC	brpC	2	3	0.229
R483D2	Alphaproteobacteria	R483D2_brpC	brpC	3	3	0.17
R483D2	Alphaproteobacteria	R483D2_phlDpvdY	phlDpvdY	1	3	0.216
R483D2	Alphaproteobacteria	R483D2_phlDpvdY	phlDpvdY	2	3	0.288
R483D2	Alphaproteobacteria	R483D2_phlDpvdY	phlDpvdY	3	3	0.255
R483D2	Alphaproteobacteria	R483D2_phlDpvdYbrpC	phlDpvdYbrpC	1	3	0.133
R483D2	Alphaproteobacteria	R483D2_phlDpvdYbrpC	phlDpvdYbrpC	2	3	0.231
R483D2	Alphaproteobacteria	R483D2_phlDpvdYbrpC	phlDpvdYbrpC	3	3	0.153
R420	Flavobacteriia	R420_R401_WT	R401_WT	1	1	0.398
R420	Flavobacteriia	R420_R401_WT	R401_WT	2	1	0.194
R420	Flavobacteriia	R420_R401_WT	R401_WT	3	1	0.17
R420	Flavobacteriia	R420_brpC	brpC	1	1	0.205
R420	Flavobacteriia	R420_brpC	brpC	2	1	0.181
R420	Flavobacteriia	R420_brpC	brpC	3	1	0.204
R420	Flavobacteriia	R420_phlDpvdY	phlDpvdY	1	1	0.168
R420	Flavobacteriia	R420_phlDpvdY	phlDpvdY	2	1	0.108
R420	Flavobacteriia	R420_phlDpvdY	phlDpvdY	3	1	0.068
R420	Flavobacteriia	R420_phlDpvdYbrpC	phlDpvdYbrpC	1	1	0
R420	Flavobacteriia	R420_phlDpvdYbrpC	phlDpvdYbrpC	2	1	0
R420	Flavobacteriia	R420_phlDpvdYbrpC	phlDpvdYbrpC	3	1	0
R420	Flavobacteriia	R420_R401_WT	R401_WT	1	2	0.279
R420	Flavobacteriia	R420_R401_WT	R401_WT	2	2	0.264
R420	Flavobacteriia	R420_R401_WT	R401_WT	3	2	0.255
R420	Flavobacteriia	R420_brpC	brpC	1	2	0.221
R420	Flavobacteriia	R420_brpC	brpC	2	2	0.205
R420	Flavobacteriia	R420_brpC	brpC	3	2	0.153
R420	Flavobacteriia	R420_phlDpvdY	phlDpvdY	1	2	0
R420	Flavobacteriia	R420_phlDpvdY	phlDpvdY	2	2	0
R420	Flavobacteriia	R420_phlDpvdY	phlDpvdY	3	2	0
R420	Flavobacteriia	R420_phlDpvdYbrpC	phlDpvdYbrpC	1	2	0.145
R420	Flavobacteriia	R420_phlDpvdYbrpC	phlDpvdYbrpC	2	2	0.102
R420	Flavobacteriia	R420_phlDpvdYbrpC	phlDpvdYbrpC	3	2	0.119
R420	Flavobacteriia	R420_R401_WT	R401_WT	1	3	0.325
R420	Flavobacteriia	R420_R401_WT	R401_WT	2	3	0.194
R420	Flavobacteriia	R420_R401_WT	R401_WT	3	3	0.187
R420	Flavobacteriia	R420_brpC	brpC	1	3	0.253
R420	Flavobacteriia	R420_brpC	brpC	2	3	0.205
R420	Flavobacteriia	R420_brpC	brpC	3	3	0.187
R420	Flavobacteriia	R420_phlDpvdY	phlDpvdY	1	3	0
R420	Flavobacteriia	R420_phlDpvdY	phlDpvdY	2	3	0
R420	Flavobacteriia	R420_phlDpvdY	phlDpvdY	3	3	0
R420	Flavobacteriia	R420_phlDpvdYbrpC	phlDpvdYbrpC	1	3	0
R420	Flavobacteriia	R420_phlDpvdYbrpC	phlDpvdYbrpC	2	3	0
R420	Flavobacteriia	R420_phlDpvdYbrpC	phlDpvdYbrpC	3	3	0
R318D1	Betaproteobacteria	R318D1_R401_WT	R401_WT	1	1	0.205
R318D1	Betaproteobacteria	R318D1_R401_WT	R401_WT	2	1	0.168
R318D1	Betaproteobacteria	R318D1_R401_WT	R401_WT	3	1	0.204
R318D1	Betaproteobacteria	R318D1_brpC	brpC	1	1	0.16
R318D1	Betaproteobacteria	R318D1_brpC	brpC	2	1	0.146
R318D1	Betaproteobacteria	R318D1_brpC	brpC	3	1	0.153
R318D1	Betaproteobacteria	R318D1_phlDpvdY	phlDpvdY	1	1	0.109
R318D1	Betaproteobacteria	R318D1_phlDpvdY	phlDpvdY	2	1	0.133
R318D1	Betaproteobacteria	R318D1_phlDpvdY	phlDpvdY	3	1	0.136
R318D1	Betaproteobacteria	R318D1_phlDpvdYbrpC	phlDpvdYbrpC	1	1	0
R318D1	Betaproteobacteria	R318D1_phlDpvdYbrpC	phlDpvdYbrpC	2	1	0
R318D1	Betaproteobacteria	R318D1_phlDpvdYbrpC	phlDpvdYbrpC	3	1	0
R318D1	Betaproteobacteria	R318D1_R401_WT	R401_WT	1	2	0.276
R318D1	Betaproteobacteria	R318D1_R401_WT	R401_WT	2	2	0.231
R318D1	Betaproteobacteria	R318D1_R401_WT	R401_WT	3	2	0.187
R318D1	Betaproteobacteria	R318D1_brpC	brpC	1	2	0.157
R318D1	Betaproteobacteria	R318D1_brpC	brpC	2	2	0.133
R318D1	Betaproteobacteria	R318D1_brpC	brpC	3	2	0.17
R318D1	Betaproteobacteria	R318D1_phlDpvdY	phlDpvdY	1	2	0.133
R318D1	Betaproteobacteria	R318D1_phlDpvdY	phlDpvdY	2	2	0.109
R318D1	Betaproteobacteria	R318D1_phlDpvdY	phlDpvdY	3	2	0.085
R318D1	Betaproteobacteria	R318D1_phlDpvdYbrpC	phlDpvdYbrpC	1	2	0
R318D1	Betaproteobacteria	R318D1_phlDpvdYbrpC	phlDpvdYbrpC	2	2	0
R318D1	Betaproteobacteria	R318D1_phlDpvdYbrpC	phlDpvdYbrpC	3	2	0
R318D1	Betaproteobacteria	R318D1_R401_WT	R401_WT	1	3	0.3
R318D1	Betaproteobacteria	R318D1_R401_WT	R401_WT	2	3	0.167
R318D1	Betaproteobacteria	R318D1_R401_WT	R401_WT	3	3	0.255
R318D1	Betaproteobacteria	R318D1_brpC	brpC	1	3	0.265
R318D1	Betaproteobacteria	R318D1_brpC	brpC	2	3	0.114
R318D1	Betaproteobacteria	R318D1_brpC	brpC	3	3	0.136
R318D1	Betaproteobacteria	R318D1_phlDpvdY	phlDpvdY	1	3	0.157
R318D1	Betaproteobacteria	R318D1_phlDpvdY	phlDpvdY	2	3	0.144
R318D1	Betaproteobacteria	R318D1_phlDpvdY	phlDpvdY	3	3	0.119
R318D1	Betaproteobacteria	R318D1_phlDpvdYbrpC	phlDpvdYbrpC	1	3	0
R318D1	Betaproteobacteria	R318D1_phlDpvdYbrpC	phlDpvdYbrpC	2	3	0
R318D1	Betaproteobacteria	R318D1_phlDpvdYbrpC	phlDpvdYbrpC	3	3	0
F212	Sordariomycetes	F212_R401_WT	R401_WT	1	1	0.408
F212	Sordariomycetes	F212_R401_WT	R401_WT	2	1	0.306
F212	Sordariomycetes	F212_R401_WT	R401_WT	3	1	0.272
F212	Sordariomycetes	F212_brpC	brpC	1	1	0.265
F212	Sordariomycetes	F212_brpC	brpC	2	1	0.218
F212	Sordariomycetes	F212_brpC	brpC	3	1	0.238
F212	Sordariomycetes	F212_phlDpvdY	phlDpvdY	1	1	0.157
F212	Sordariomycetes	F212_phlDpvdY	phlDpvdY	2	1	0.12
F212	Sordariomycetes	F212_phlDpvdY	phlDpvdY	3	1	0.136
F212	Sordariomycetes	F212_phlDpvdYbrpC	phlDpvdYbrpC	1	1	0.194
F212	Sordariomycetes	F212_phlDpvdYbrpC	phlDpvdYbrpC	2	1	0.16
F212	Sordariomycetes	F212_phlDpvdYbrpC	phlDpvdYbrpC	3	1	0.204
F212	Sordariomycetes	F212_R401_WT	R401_WT	1	2	0.397
F212	Sordariomycetes	F212_R401_WT	R401_WT	2	2	0.289
F212	Sordariomycetes	F212_R401_WT	R401_WT	3	2	0.306
F212	Sordariomycetes	F212_brpC	brpC	1	2	0.35
F212	Sordariomycetes	F212_brpC	brpC	2	2	0.276
F212	Sordariomycetes	F212_brpC	brpC	3	2	0.272
F212	Sordariomycetes	F212_phlDpvdY	phlDpvdY	1	2	0.16
F212	Sordariomycetes	F212_phlDpvdY	phlDpvdY	2	2	0.16
F212	Sordariomycetes	F212_phlDpvdY	phlDpvdY	3	2	0.136
F212	Sordariomycetes	F212_phlDpvdYbrpC	phlDpvdYbrpC	1	2	0.109
F212	Sordariomycetes	F212_phlDpvdYbrpC	phlDpvdYbrpC	2	2	0.085
F212	Sordariomycetes	F212_phlDpvdYbrpC	phlDpvdYbrpC	3	2	0.119
F212	Sordariomycetes	F212_R401_WT	R401_WT	1	3	0.385
F212	Sordariomycetes	F212_R401_WT	R401_WT	2	3	0.373
F212	Sordariomycetes	F212_R401_WT	R401_WT	3	3	0.187
F212	Sordariomycetes	F212_brpC	brpC	1	3	0.255
F212	Sordariomycetes	F212_brpC	brpC	2	3	0.313
F212	Sordariomycetes	F212_brpC	brpC	3	3	0.221
F212	Sordariomycetes	F212_phlDpvdY	phlDpvdY	1	3	0.181
F212	Sordariomycetes	F212_phlDpvdY	phlDpvdY	2	3	0.16
F212	Sordariomycetes	F212_phlDpvdY	phlDpvdY	3	3	0.153
F212	Sordariomycetes	F212_phlDpvdYbrpC	phlDpvdYbrpC	1	3	0.122
F212	Sordariomycetes	F212_phlDpvdYbrpC	phlDpvdYbrpC	2	3	0.144
F212	Sordariomycetes	F212_phlDpvdYbrpC	phlDpvdYbrpC	3	3	0.187
F80	Dothideomycetes	F80_R401_WT	R401_WT	1	1	0.865
F80	Dothideomycetes	F80_R401_WT	R401_WT	2	1	0.697
F80	Dothideomycetes	F80_R401_WT	R401_WT	3	1	0.764
F80	Dothideomycetes	F80_brpC	brpC	1	1	0.948
F80	Dothideomycetes	F80_brpC	brpC	2	1	1.106
F80	Dothideomycetes	F80_brpC	brpC	3	1	0.527
F80	Dothideomycetes	F80_phlDpvdY	phlDpvdY	1	1	0.306
F80	Dothideomycetes	F80_phlDpvdY	phlDpvdY	2	1	0.496
F80	Dothideomycetes	F80_phlDpvdY	phlDpvdY	3	1	0.272
F80	Dothideomycetes	F80_phlDpvdYbrpC	phlDpvdYbrpC	1	1	0.072
F80	Dothideomycetes	F80_phlDpvdYbrpC	phlDpvdYbrpC	2	1	0.168
F80	Dothideomycetes	F80_phlDpvdYbrpC	phlDpvdYbrpC	3	1	0.119
F80	Dothideomycetes	F80_R401_WT	R401_WT	1	2	0.757
F80	Dothideomycetes	F80_R401_WT	R401_WT	2	2	0.676
F80	Dothideomycetes	F80_R401_WT	R401_WT	3	2	0.679
F80	Dothideomycetes	F80_brpC	brpC	1	2	0.809
F80	Dothideomycetes	F80_brpC	brpC	2	2	1.021
F80	Dothideomycetes	F80_brpC	brpC	3	2	0.594
F80	Dothideomycetes	F80_phlDpvdY	phlDpvdY	1	2	0.292
F80	Dothideomycetes	F80_phlDpvdY	phlDpvdY	2	2	0.205
F80	Dothideomycetes	F80_phlDpvdY	phlDpvdY	3	2	0.119
F80	Dothideomycetes	F80_phlDpvdYbrpC	phlDpvdYbrpC	1	2	0.085
F80	Dothideomycetes	F80_phlDpvdYbrpC	phlDpvdYbrpC	2	2	0.109
F80	Dothideomycetes	F80_phlDpvdYbrpC	phlDpvdYbrpC	3	2	0.068
F80	Dothideomycetes	F80_R401_WT	R401_WT	1	3	0.782
F80	Dothideomycetes	F80_R401_WT	R401_WT	2	3	0.853
F80	Dothideomycetes	F80_R401_WT	R401_WT	3	3	0.747
F80	Dothideomycetes	F80_brpC	brpC	1	3	0.805
F80	Dothideomycetes	F80_brpC	brpC	2	3	0.529
F80	Dothideomycetes	F80_brpC	brpC	3	3	0.527
F80	Dothideomycetes	F80_phlDpvdY	phlDpvdY	1	3	0.146
F80	Dothideomycetes	F80_phlDpvdY	phlDpvdY	2	3	0.245
F80	Dothideomycetes	F80_phlDpvdY	phlDpvdY	3	3	0.136
F80	Dothideomycetes	F80_phlDpvdYbrpC	phlDpvdYbrpC	1	3	0.061
F80	Dothideomycetes	F80_phlDpvdYbrpC	phlDpvdYbrpC	2	3	0.048
F80	Dothideomycetes	F80_phlDpvdYbrpC	phlDpvdYbrpC	3	3	0.085
