# Supplementary material for: Physiochemical interaction between osmotic stress and a bacterial exometabolite promotes plant disease
Source: Nat Commun. 2024 May 28;15:4438. doi: 10.1038/s41467-024-48517-5 (PMC11133316; doi:10.1038/s41467-024-48517-5)
Supplement: Supplementary file 12 — Source Data [file 41467_2024_48517_MOESM12_ESM.zip › Source Data/Fig6C_data.csv]

bacteria.id	mic.end	mic.begin	metabolite	metabolite.2	standard	readout	end.shape	begin.shape	strain	unit
R9	70	NA	BRP	Brp	no	MTT	greater	NA	core	ug/mL
R9	1	2	CZA	Other	yes	MTT	exact	exact	core	ug/mL
R9	0.06	0.06	CIP	Other	yes	MTT	exact	exact	core	ug/mL
R9	2	4	GEN	Other	yes	MTT	exact	exact	core	ug/mL
R9	NA	NA	TEB	Other	yes	MTT	NA	NA	core	ug/mL
R9	NA	NA	AMB	Other	yes	MTT	NA	NA	core	ug/mL
R9	NA	NA	NYS	Other	yes	MTT	NA	NA	core	ug/mL
R16D2	4	8	BRP	Brp	no	MTT	exact	exact	core	ug/mL
R16D2	70	NA	CZA	Other	yes	MTT	greater	NA	core	ug/mL
R16D2	0.125	0.125	CIP	Other	yes	MTT	exact	exact	core	ug/mL
R16D2	0.25	0.25	GEN	Other	yes	MTT	exact	exact	core	ug/mL
R16D2	NA	NA	TEB	Other	yes	MTT	NA	NA	core	ug/mL
R16D2	NA	NA	AMB	Other	yes	MTT	NA	NA	core	ug/mL
R16D2	NA	NA	NYS	Other	yes	MTT	NA	NA	core	ug/mL
R431	32	32	BRP	Brp	no	MTT	exact	exact	core	ug/mL
R431	64	64	CZA	Other	yes	MTT	exact	exact	core	ug/mL
R431	64	64	CIP	Other	yes	MTT	exact	exact	core	ug/mL
R431	4	4	GEN	Other	yes	MTT	exact	exact	core	ug/mL
R431	NA	NA	TEB	Other	yes	MTT	NA	NA	core	ug/mL
R431	NA	NA	AMB	Other	yes	MTT	NA	NA	core	ug/mL
R431	NA	NA	NYS	Other	yes	MTT	NA	NA	core	ug/mL
R420	16	16	BRP	Brp	no	MTT	exact	exact	core	ug/mL
R420	70	NA	CZA	Other	yes	MTT	greater	NA	core	ug/mL
R420	0.06	0.06	CIP	Other	yes	MTT	exact	exact	core	ug/mL
R420	32	32	GEN	Other	yes	MTT	exact	exact	core	ug/mL
R420	NA	NA	TEB	Other	yes	MTT	NA	NA	core	ug/mL
R420	NA	NA	AMB	Other	yes	MTT	NA	NA	core	ug/mL
R420	NA	NA	NYS	Other	yes	MTT	NA	NA	core	ug/mL
R483D2	32	32	BRP	Brp	no	MTT	exact	exact	core	ug/mL
R483D2	32	32	CZA	Other	yes	BTG	exact	exact	core	ug/mL
R483D2	0.08	0.08	CIP	Other	yes	BTG	exact	exact	core	ug/mL
R483D2	0.5	0.5	GEN	Other	yes	BTG	exact	exact	core	ug/mL
R483D2	NA	NA	TEB	Other	yes	BTG	NA	NA	core	ug/mL
R483D2	NA	NA	AMB	Other	yes	BTG	NA	NA	core	ug/mL
R483D2	NA	NA	NYS	Other	yes	BTG	NA	NA	core	ug/mL
R318D1	70	NA	BRP	Brp	no	BTG	greater	NA	core	ug/mL
R318D1	8	16	CZA	Other	yes	MTT	exact	exact	core	ug/mL
R318D1	0.5	0.5	CIP	Other	yes	MTT	exact	exact	core	ug/mL
R318D1	2	2	GEN	Other	yes	MTT	exact	exact	core	ug/mL
R318D1	NA	NA	TEB	Other	yes	MTT	NA	NA	core	ug/mL
R318D1	NA	NA	AMB	Other	yes	MTT	NA	NA	core	ug/mL
R318D1	NA	NA	NYS	Other	yes	MTT	NA	NA	core	ug/mL
F80	32	32	BRP	Brp	no	MTT	exact	exact	core	ug/mL
F80	NA	NA	CZA	Other	yes	MTT	NA	NA	core	ug/mL
F80	NA	NA	CIP	Other	yes	MTT	NA	NA	core	ug/mL
F80	NA	NA	GEN	Other	yes	MTT	NA	NA	core	ug/mL
F80	2	2	TEB	Other	yes	MTT	exact	exact	core	ug/mL
F80	1	1	AMB	Other	yes	MTT	exact	exact	core	ug/mL
F80	1	1	NYS	Other	yes	MTT	exact	exact	core	ug/mL
F212	70	NA	BRP	Brp	no	BTG	greater	NA	core	ug/mL
F212	NA	NA	CZA	Other	yes	BTG	NA	NA	core	ug/mL
F212	NA	NA	CIP	Other	yes	BTG	NA	NA	core	ug/mL
F212	NA	NA	GEN	Other	yes	BTG	NA	NA	core	ug/mL
F212	70	NA	TEB	Other	yes	BTG	greater	NA	core	ug/mL
F212	2	2	AMB	Other	yes	BTG	exact	exact	core	ug/mL
F212	70	NA	NYS	Other	yes	BTG	greater	NA	core	ug/mL
R9	70	NA	BRP	Brp	no	MTT	greater	NA	core	uM
R16D2	2	4	BRP	Brp	no	MTT	exact	exact	core	uM
R431	16	16	BRP	Brp	no	MTT	exact	exact	core	uM
R420	8	8	BRP	Brp	no	MTT	exact	exact	core	uM
R483D2	16	16	BRP	Brp	no	MTT	exact	exact	core	uM
R318D1	70	NA	BRP	Brp	no	BTG	greater	NA	core	uM
F80	16	16	BRP	Brp	no	NA	exact	exact	core	uM
F212	70	NA	BRP	Brp	no	BTG	greater	NA	core	uM
EC	70	NA	BRP	Brp	no	MTT	greater	NA	pathogen	ug/mL
EC	NA	NA	NYS	Other	yes	MTT	NA	NA	pathogen	ug/mL
EC	NA	NA	CIP	Other	yes	MTT	NA	NA	pathogen	ug/mL
EC	0.25	0.25	GEN	Other	yes	MTT	exact	exact	pathogen	ug/mL
EC	NA	NA	TEB	Other	yes	MTT	NA	NA	pathogen	ug/mL
EC	NA	NA	AMB	Other	yes	MTT	NA	NA	pathogen	ug/mL
EC	NA	NA	NYS	Other	yes	MTT	NA	NA	pathogen	ug/mL
EC	4	4	RIF	Other	yes	MTT	exact	exact	pathogen	ug/mL
EC	4	4	TET	Other	yes	MTT	exact	exact	pathogen	ug/mL
SA	16	16	BRP	Brp	no	MTT	exact	exact	pathogen	ug/mL
SA	NA	NA	CZA	Other	yes	MTT	NA	NA	pathogen	ug/mL
SA	NA	NA	CIP	Other	yes	MTT	NA	NA	pathogen	ug/mL
SA	0.1225	0.1225	GEN	Other	yes	MTT	exact	exact	pathogen	ug/mL
SA	NA	NA	TEB	Other	yes	MTT	NA	NA	pathogen	ug/mL
SA	NA	NA	AMB	Other	yes	MTT	NA	NA	pathogen	ug/mL
SA	NA	NA	NYS	Other	yes	MTT	NA	NA	pathogen	ug/mL
SA	NA	0.031	RIF	Other	yes	MTT	NA	less	pathogen	ug/mL
SA	0.25	0.5	TET	Other	yes	MTT	exact	exact	pathogen	ug/mL
LM	2	2	BRP	Brp	no	BTG	exact	exact	pathogen	ug/mL
LM	NA	NA	CZA	Other	yes	BTG	NA	NA	pathogen	ug/mL
LM	NA	NA	CIP	Other	yes	BTG	NA	NA	pathogen	ug/mL
LM	NA	0.031	GEN	Other	yes	BTG	NA	less	pathogen	ug/mL
LM	NA	NA	TEB	Other	yes	BTG	NA	NA	pathogen	ug/mL
LM	NA	NA	AMB	Other	yes	BTG	NA	NA	pathogen	ug/mL
LM	NA	NA	NYS	Other	yes	BTG	NA	NA	pathogen	ug/mL
LM	NA	0.031	RIF	Other	yes	BTG	less	exact	pathogen	ug/mL
LM	2	2	TET	Other	yes	BTG	exact	exact	pathogen	ug/mL
MS	8	8	BRP	Brp	no	BTG	exact	exact	pathogen	ug/mL
MS	NA	NA	CZA	Other	yes	BTG	NA	NA	pathogen	ug/mL
MS	NA	NA	CIP	Other	yes	BTG	NA	NA	pathogen	ug/mL
MS	NA	NA	GEN	Other	yes	BTG	NA	NA	pathogen	ug/mL
MS	NA	NA	TEB	Other	yes	BTG	NA	NA	pathogen	ug/mL
MS	NA	NA	AMB	Other	yes	BTG	NA	NA	pathogen	ug/mL
MS	NA	NA	NYS	Other	yes	BTG	NA	NA	pathogen	ug/mL
MS	16	16	RIF	Other	yes	BTG	exact	exact	pathogen	ug/mL
MS	0.5	0.5	TET	Other	yes	BTG	exact	exact	pathogen	ug/mL
MS	8	8	ISO	Other	yes	BTG	exact	exact	pathogen	ug/mL
ST	64	64	BRP	Brp	no	BTG	exact	exact	pathogen	ug/mL
ST	NA	NA	CZA	Other	yes	BTG	NA	NA	pathogen	ug/mL
ST	NA	NA	CIP	Other	yes	BTG	NA	NA	pathogen	ug/mL
ST	NA	NA	GEN	Other	yes	BTG	NA	NA	pathogen	ug/mL
ST	NA	0.031	TEB	Other	yes	BTG	NA	exact	pathogen	ug/mL
ST	1	1	AMB	Other	yes	BTG	exact	exact	pathogen	ug/mL
ST	NA	NA	NYS	Other	yes	BTG	NA	NA	pathogen	ug/mL
ST	NA	NA	RIF	Other	yes	BTG	NA	less	pathogen	ug/mL
ST	NA	NA	TET	Other	yes	BTG	exact	exact	pathogen	ug/mL
BC	64	64	BRP	Brp	no	BTG	exact	exact	pathogen	ug/mL
BC	NA	NA	CZA	Other	yes	BTG	NA	NA	pathogen	ug/mL
BC	NA	NA	CIP	Other	yes	BTG	NA	NA	pathogen	ug/mL
BC	NA	NA	GEN	Other	yes	BTG	NA	NA	pathogen	ug/mL
BC	70	NA	TEB	Other	yes	BTG	greater	NA	pathogen	ug/mL
BC	2	2	AMB	Other	yes	BTG	exact	exact	pathogen	ug/mL
BC	NA	NA	NYS	Other	yes	BTG	NA	NA	pathogen	ug/mL
BC	NA	NA	RIF	Other	yes	BTG	NA	NA	pathogen	ug/mL
BC	NA	NA	TET	Other	yes	BTG	NA	NA	pathogen	ug/mL
CC	16	32	BRP	Brp	no	BTG	exact	exact	pathogen	ug/mL
CC	NA	NA	CZA	Other	yes	BTG	NA	NA	pathogen	ug/mL
CC	NA	NA	CIP	Other	yes	BTG	NA	NA	pathogen	ug/mL
CC	NA	NA	GEN	Other	yes	BTG	NA	NA	pathogen	ug/mL
CC	64	NA	TEB	Other	yes	BTG	exact	NA	pathogen	ug/mL
CC	1	1	AMB	Other	yes	BTG	exact	exact	pathogen	ug/mL
CC	NA	NA	NYS	Other	yes	BTG	NA	NA	pathogen	ug/mL
CC	NA	NA	RIF	Other	yes	BTG	NA	NA	pathogen	ug/mL
CC	NA	NA	TET	Other	yes	BTG	NA	NA	pathogen	ug/mL
EC	70	NA	BRP	Brp	no	MTT	greater	NA	pathogen	uM
SA	8	8	BRP	Brp	no	MTT	exact	exact	pathogen	uM
LM	1	1	BRP	Brp	no	BTG	exact	exact	pathogen	uM
MS	4	4	BRP	Brp	no	BTG	exact	exact	pathogen	uM
ST	32	32	BRP	Brp	no	BTG	exact	exact	pathogen	uM
BC	32	32	BRP	Brp	no	BTG	exact	exact	pathogen	uM
CC	8	16	BRP	Brp	no	BTG	exact	exact	pathogen	uM
