# Supplementary material for: Physiochemical interaction between osmotic stress and a bacterial exometabolite promotes plant disease
Source: Nat Commun. 2024 May 28;15:4438. doi: 10.1038/s41467-024-48517-5 (PMC11133316; doi:10.1038/s41467-024-48517-5)
Supplement: Supplementary file 12 — Source Data [file 41467_2024_48517_MOESM12_ESM.zip › Source Data/Fig3D_data.txt]

MSC	R401	NaCl	Ratio
no SynCom	WT	0	0.997904731
no SynCom	WT	50	0.762048791
no SynCom	WT	100	0.226928084
no SynCom	WT	150	0.150969747
no SynCom	dLP	0	1.048263662
no SynCom	dLP	50	1.003129717
no SynCom	dLP	100	1.575202407
no SynCom	dLP	150	1.259487398
