# Supplementary material for: Physiochemical interaction between osmotic stress and a bacterial exometabolite promotes plant disease
Source: Nat Commun. 2024 May 28;15:4438. doi: 10.1038/s41467-024-48517-5 (PMC11133316; doi:10.1038/s41467-024-48517-5)
Supplement: Supplementary file 12 — Source Data [file 41467_2024_48517_MOESM12_ESM.zip › Source Data/Fig3E_data.txt]

Number	Strain	Media	Habitat	Box	Rep	Tare	Weigth	Final_weigth	Initial dilution	Spread	Dilution	CFU	CFU.150uL	CFU.g	Log.CFU.g
1	R401	0 mM NaCl	Roots	1	1	1273.7	1279	5.3	150	50	6	14	42000000	7924528.302	22.91789363
2	R401	0 mM NaCl	Roots	1	2	1273.7	1277.5	3.8	150	50	6	17	51000000	13421052.63	23.67799449
3	R401	0 mM NaCl	Roots	1	3	1270.2	1274	3.8	150	50	6	42	126000000	33157894.74	24.98284907
4	R401	0 mM NaCl	Roots	1	4	1272.7	1276.9	4.2	150	50	6	33	99000000	23571428.57	24.49053586
5	R401	0 mM NaCl	Roots	2	1	1271.9	1275.4	3.5	150	50	6	26	78000000	22285714.29	24.40961587
6	R401	0 mM NaCl	Roots	2	2	1271.9	1276.4	4.5	150	50	6	56	168000000	37333333.33	25.15396099
7	R401	0 mM NaCl	Roots	2	3	1267.1	1277.9	10.8	150	50	6	30	90000000	8333333.333	22.99046226
8	R401	0 mM NaCl	Roots	2	4	1267.7	1271.4	3.7	150	50	6	34	102000000	27567567.57	24.71646864
9	R401	0 mM NaCl	Roots	3	1	1269.1	1273.7	4.6	150	50	6	37	111000000	24130434.78	24.52435057
10	R401	0 mM NaCl	Roots	3	2	1269.5	1271.7	2.2	150	50	6	17	51000000	23181818.18	24.46649039
11	R401	0 mM NaCl	Roots	3	3	1270.5	1272.3	1.8	150	50	6	41	123000000	68333333.33	26.02608617
12	R401	0 mM NaCl	Roots	3	4	1270.1	1272.9	2.8	150	50	6	35	105000000	37500000	25.16038726
13	SypC	0 mM NaCl	Roots	1	1	1275.8	1281	5.2	150	50	5	29	8700000	1673076.923	20.67407235
14	SypC	0 mM NaCl	Roots	1	2	1273.1	1280.5	7.4	150	50	5	23	6900000	932432.4324	19.83063966
15	SypC	0 mM NaCl	Roots	1	3	1273.6	1280.1	6.5	150	50	5	58	17400000	2676923.077	21.35214425
16	SypC	0 mM NaCl	Roots	1	4	1274.9	1276.5	1.6	150	50	5	30	9000000	5625000	22.42342167
17	SypC	0 mM NaCl	Roots	2	1	1280.1	1288.9	8.8	150	50	5	43	12900000	1465909.091	20.48336421
18	SypC	0 mM NaCl	Roots	2	2	1271	1274.7	3.7	150	50	5	58	17400000	4702702.703	22.1650587
19	SypC	0 mM NaCl	Roots	2	3	1283.1	1290.1	7	150	50	5	43	12900000	1842857.143	20.81351281
20	SypC	0 mM NaCl	Roots	2	4	1275.6	1281	5.4	150	50	5	47	14100000	2611111.111	21.31623242
21	SypC	0 mM NaCl	Roots	3	1	1279.6	1285.7	6.1	150	50	5	34	10200000	1672131.148	20.67325657
22	SypC	0 mM NaCl	Roots	3	2	1278.5	1281.5	3	150	50	5	32	9600000	3200000	21.60964047
23	SypC	0 mM NaCl	Roots	3	3	1279.1	1285.5	6.4	150	50	5	29	8700000	1359375	20.37451207
24	SypC	0 mM NaCl	Roots	3	4	1277.6	1284.4	6.8	150	50	5	55	16500000	2426470.588	21.21042794
25	R401	100 mM NaCl	Roots	1	1	1271.5	1274.3	2.8	150	50	6	30	90000000	32142857.14	24.93799484
26	R401	100 mM NaCl	Roots	1	2	1267.4	1270.2	2.8	150	50	6	35	105000000	37500000	25.16038726
27	R401	100 mM NaCl	Roots	1	3	1276.4	1279.4	3	150	50	6	58	174000000	58000000	25.78954956
28	R401	100 mM NaCl	Roots	1	4	1271.5	1275.4	3.9	150	50	6	25	75000000	19230769.23	24.19691314
29	R401	100 mM NaCl	Roots	2	1	1273.7	1276.3	2.6	150	50	6	43	129000000	49615384.62	25.5642842
30	R401	100 mM NaCl	Roots	2	2	1271.4	1276.2	4.8	150	50	6	44	132000000	27500000	24.71292828
31	R401	100 mM NaCl	Roots	2	3	1275.5	1277	1.5	150	50	6	32	96000000	64000000	25.93156857
32	R401	100 mM NaCl	Roots	2	4	1278.9	1282.3	3.4	150	50	6	23	69000000	20294117.65	24.27455828
33	R401	100 mM NaCl	Roots	3	1	1277.4	1277.6	0.2	150	50	6	25	75000000	375000000	28.48231535
34	R401	100 mM NaCl	Roots	3	2	1269.4	1271.2	1.8	150	50	6	46	138000000	76666666.67	26.19209612
35	R401	100 mM NaCl	Roots	3	3	1282.5	1285	2.5	150	50	6	55	165000000	66000000	25.97596269
36	R401	100 mM NaCl	Roots	3	4	1270.1	1271.5	1.4	150	50	6	20	60000000	42857142.86	25.35303234
37	SypC	100 mM NaCl	Roots	1	1	1278.1	1281.6	3.5	150	50	6	42	126000000	36000000	25.10149357
38	SypC	100 mM NaCl	Roots	1	2	1277.3	1282.9	5.6	150	50	6	30	90000000	16071428.57	23.93799484
39	SypC	100 mM NaCl	Roots	1	3	1269.4	1274.3	4.9	150	50	6	48	144000000	29387755.1	24.80871182
40	SypC	100 mM NaCl	Roots	1	4	1270.1	1276.5	6.4	150	50	6	26	78000000	12187500	23.53889888
41	SypC	100 mM NaCl	Roots	2	1	1270.3	1284.5	14.2	150	50	6	41	123000000	8661971.831	23.04626405
42	SypC	100 mM NaCl	Roots	2	2	1278.9	1289.6	10.7	150	50	6	77	231000000	21588785.05	24.36377872
43	SypC	100 mM NaCl	Roots	2	3	1270.2	1276.3	6.1	150	50	6	29	87000000	14262295.08	23.76570282
44	SypC	100 mM NaCl	Roots	2	4	1282.5	1290.8	8.3	150	50	6	33	99000000	11927710.84	23.50781385
45	SypC	100 mM NaCl	Roots	3	1	1282.2	1286.3	4.1	150	50	6	31	93000000	22682926.83	24.43510347
46	SypC	100 mM NaCl	Roots	3	2	1277.5	1282.8	5.3	150	50	6	50	150000000	28301886.79	24.7543949
47	SypC	100 mM NaCl	Roots	3	3	1275.2	1289.3	14.1	150	50	6	51	153000000	10851063.83	23.37133315
48	SypC	100 mM NaCl	Roots	3	4	1278.2	1297.2	19	150	50	6	58	174000000	9157894.737	23.12658455
49	Control	0 mM NaCl	Roots	1	1	1278.3	1294.1	15.8	150	50	0	0	0	0	0
50	Control	0 mM NaCl	Roots	1	2	1271.7	1276.1	4.4	150	50	0	0	0	0	0
51	Control	0 mM NaCl	Roots	1	3	1275.5	1276.8	1.3	150	50	0	0	0	0	0
52	Control	0 mM NaCl	Roots	1	4	1282.6	1284.6	2	150	50	0	0	0	0	0
53	Control	100 mM NaCl	Roots	1	1	1276.6	1277.8	1.2	150	50	0	0	0	0	0
54	Control	100 mM NaCl	Roots	1	2	1278.6	1280.7	2.1	150	50	0	0	0	0	0
55	Control	100 mM NaCl	Roots	1	3	1249.5	1258.5	9	150	50	0	0	0	0	0
56	Control	100 mM NaCl	Roots	1	4	1273.7	1281.7	8	150	50	0	0	0	0	0
