# Supplementary material for: Physiochemical interaction between osmotic stress and a bacterial exometabolite promotes plant disease
Source: Nat Commun. 2024 May 28;15:4438. doi: 10.1038/s41467-024-48517-5 (PMC11133316; doi:10.1038/s41467-024-48517-5)
Supplement: Supplementary file 12 — Source Data [file 41467_2024_48517_MOESM12_ESM.zip › Source Data/SupFig4_data.txt]

NaCl	h	Col1	Col2	Col3	avg	std
0	24 hpi	64162	7871.60804	3136.413043	25056.67369	24005.47257
1	24 hpi	14985.71429	14225.8547	17248.8	15486.78966	1111.948059
2	24 hpi	121773.6527	183903.8627	363823.5294	223167.0149	88891.03456
3	24 hpi	180625	139517.4208	117867.0616	146003.1608	22540.94414
4	24 hpi	0	0	0	0	0
0	48 hpi	12201.94444	5702.915452	49140.35608	22348.40533	16566.77116
1	48 hpi	96136.88761	201099.359	74148.87006	123795.0389	47973.10006
2	48 hpi	528631.4815	439413.0137	293254.4828	420432.9926	84026.07863
3	48 hpi	786783.7573	1037262.622	787866.4609	870637.6135	102037.2805
4	48 hpi	507887.2587	28924.03433	245780.3644	260863.8858	169590.7973
0	72 hpi	70349.11661	60595.62044	82939.70588	71294.81431	7921.025713
1	72 hpi	186603.3457	115046.1538	197216.6667	166288.7221	31603.09514
2	72 hpi	807929	975219.6154	466838.9068	749995.8407	183207.4295
3	72 hpi	1236662.759	522366.129	799127.8061	852718.8979	254665.3909
4	72 hpi	421927.0548	3320.726783	552825.5068	326024.4294	202961.6478
