# Supplementary material for: Physiochemical interaction between osmotic stress and a bacterial exometabolite promotes plant disease
Source: Nat Commun. 2024 May 28;15:4438. doi: 10.1038/s41467-024-48517-5 (PMC11133316; doi:10.1038/s41467-024-48517-5)
Supplement: Supplementary file 12 — Source Data [file 41467_2024_48517_MOESM12_ESM.zip › Source Data/SupFig1AB_data.txt]

filename	gene	baseMean	log2FoldChange	lfcSE	pvalue	padj	condition	sig	log10_padj
10Condition_NaClWTShoot_vs_MSWTShoot.csv	AT1G01010	135.065411568085	0.608382434606407	0.55761897929216	0.0940430561658907	0.313331008301476	10	non_sig	0.503996623733535
10Condition_NaClWTShoot_vs_MSWTShoot.csv	AT1G01020	133.72463263223	0.200109678156564	0.509088453160489	0.501721845401614	0.779971587967959	10	non_sig	0.107921217070381
10Condition_NaClWTShoot_vs_MSWTShoot.csv	AT1G01030	102.847564836677	0.00696831793602156	0.302878077683992	0.979569735953895	0.994795364334876	10	non_sig	0.00226624717419054
10Condition_NaClWTShoot_vs_MSWTShoot.csv	AT1G01040	186.045393095052	0.382607338728668	0.343395260429239	0.182998008038419	0.462408463139091	10	non_sig	0.334974225926257
10Condition_NaClWTShoot_vs_MSWTShoot.csv	AT1G01046	0.613763227969546	-0.0763523581487373	0.597459304146121	0.528379443117097	NA	10	non_sig	NA
10Condition_NaClWTShoot_vs_MSWTShoot.csv	AT1G01050	746.196837598195	0.0712680598217346	0.147166018384335	0.59355364119723	0.839845441455982	10	non_sig	0.0758006307225212
10Condition_NaClWTShoot_vs_MSWTShoot.csv	AT1G01060	20.8989499228177	-0.443308638520775	0.777574489973859	0.082235676784832	0.289390781511242	10	non_sig	0.538515307365442
10Condition_NaClWTShoot_vs_MSWTShoot.csv	AT1G01070	186.992780747927	1.75924579687521	0.790351915078712	0.00214627737019655	0.0233764696841369	10	sig	1.63122107540107
10Condition_NaClWTShoot_vs_MSWTShoot.csv	AT1G01073	0.0306483658097087	-0.00175839024053599	0.594941212668101	0.989841511401969	NA	10	non_sig	NA
10Condition_NaClWTShoot_vs_MSWTShoot.csv	AT1G01080	132.788867551533	-0.642342023882201	0.663654309875376	0.0746976808724338	0.272575167973359	10	non_sig	0.564513711609813
10Condition_NaClWTShoot_vs_MSWTShoot.csv	AT1G01090	642.327070079252	-0.0447847976116844	0.246553408073586	0.843382288957247	0.962833085923593	10	non_sig	0.0164489944385946
10Condition_NaClWTShoot_vs_MSWTShoot.csv	AT1G01100	1270.6633546285	-0.445621339076911	0.303347469851402	0.0871089675501092	0.299144178087562	10	non_sig	0.524119444933082
10Condition_NaClWTShoot_vs_MSWTShoot.csv	AT1G01110	55.6791735226501	0.175529370354598	0.561008971776571	0.478762801749945	0.764126505425668	10	non_sig	0.116834735586372
10Condition_NaClWTShoot_vs_MSWTShoot.csv	AT1G01115	0	NA	NA	NA	NA	10	non_sig	NA
10Condition_NaClWTShoot_vs_MSWTShoot.csv	AT1G01120	101.656316684846	-2.83269280818017	1.11033545374536	0.00026184175412866	0.0048625329316147	10	sig	2.31313744438703
10Condition_NaClWTShoot_vs_MSWTShoot.csv	AT1G01130	17.2761254545024	-0.230417604275538	0.511475851606419	0.435231636143524	0.729136434604217	10	non_sig	0.137191199731721
10Condition_NaClWTShoot_vs_MSWTShoot.csv	AT1G01140	334.806801856524	-2.41648686901098	0.584651074548015	1.59428232015124e-06	8.24708208771689e-05	10	sig	4.08369968264494
10Condition_NaClWTShoot_vs_MSWTShoot.csv	AT1G01150	2.17242801429011	-0.0426420871883533	0.573843701252008	0.780582843081824	0.936878772427982	10	non_sig	0.0283166010777107
10Condition_NaClWTShoot_vs_MSWTShoot.csv	AT1G01160	419.666512598916	-0.456026420820233	0.214171102284328	0.0214507810231908	0.120629717282808	10	non_sig	0.918545690022575
10Condition_NaClWTShoot_vs_MSWTShoot.csv	AT1G01170	434.247200730092	-0.233080078921477	0.312667774968114	0.372926259974281	0.676409182643501	10	non_sig	0.169790505237022
10Condition_NaClWTShoot_vs_MSWTShoot.csv	AT1G01180	58.0972179431899	-0.486982375484876	0.732316416545101	0.104091122292079	0.33314974279962	10	non_sig	0.477360517682499
10Condition_NaClWTShoot_vs_MSWTShoot.csv	AT1G01183	0.281879936115739	-0.00821875085231835	0.59435492671946	0.987495996494333	NA	10	non_sig	NA
10Condition_NaClWTShoot_vs_MSWTShoot.csv	AT1G01190	122.467837252457	-3.17857192691246	1.96899189031279	0.00724636389733839	0.0564054602824071	10	non_sig	1.24867885247524
10Condition_NaClWTShoot_vs_MSWTShoot.csv	AT1G01200	13.6386229761464	-0.22143614424101	0.603626415651185	0.320633371869795	0.627901194087212	10	non_sig	0.202108691037854
10Condition_NaClWTShoot_vs_MSWTShoot.csv	AT1G01210	116.235856938502	0.128947565905922	0.361944832091919	0.655470221534565	0.873961978997054	10	non_sig	0.0585074605817846
10Condition_NaClWTShoot_vs_MSWTShoot.csv	AT1G01220	58.7173084737526	0.0573511396536792	0.462938162467039	0.846710583152864	0.964135141541915	10	non_sig	0.0158620873498644
10Condition_NaClWTShoot_vs_MSWTShoot.csv	AT1G01225	37.4207497753932	0.133676019353233	0.498915845167239	0.643323374813713	0.867951917612421	10	non_sig	0.0615043329963132
10Condition_NaClWTShoot_vs_MSWTShoot.csv	AT1G01230	230.066811390574	-0.252481571814118	0.467575119114723	0.409956390534194	0.707475009073092	10	non_sig	0.15028889659992
10Condition_NaClWTShoot_vs_MSWTShoot.csv	AT1G01240	256.800651021571	-0.135244529413235	0.492195023768416	0.632841845292882	0.863175032839217	10	non_sig	0.0639011300222872
10Condition_NaClWTShoot_vs_MSWTShoot.csv	AT1G01250	15.9238820001256	0.048812762009823	0.49105362793259	0.885910710080861	0.98053861460458	10	non_sig	0.0085352987024963
10Condition_NaClWTShoot_vs_MSWTShoot.csv	AT1G01260	138.142164953626	-0.518873570194826	0.446486999791171	0.106773147375786	0.338004343868422	10	non_sig	0.471077718343755
10Condition_NaClWTShoot_vs_MSWTShoot.csv	AT1G01270	0.0546154208822595	-0.00171407731180453	0.594933815055991	0.989841511401969	NA	10	non_sig	NA
10Condition_NaClWTShoot_vs_MSWTShoot.csv	AT1G01280	0.0548224237025658	0.0442743136470952	0.595679181012411	0.822375912585701	NA	10	non_sig	NA
10Condition_NaClWTShoot_vs_MSWTShoot.csv	AT1G01290	123.267332539404	0.108919782136396	0.497570482111062	0.705420728101299	0.897929312068509	10	non_sig	0.0467578510686975
10Condition_NaClWTShoot_vs_MSWTShoot.csv	AT1G01300	523.18027188384	-0.294192832974826	0.579618444164774	0.288631580697981	0.594488702433483	10	non_sig	0.225856394228499
10Condition_NaClWTShoot_vs_MSWTShoot.csv	AT1G01305	0.046512059313263	-0.00182427245775613	0.594934064401284	0.989841511401969	NA	10	non_sig	NA
10Condition_NaClWTShoot_vs_MSWTShoot.csv	AT1G01310	6.04353670318549	1.31950124299027	1.10323482217586	0.0179384856904576	0.106414273384035	10	non_sig	0.973000116061847
10Condition_NaClWTShoot_vs_MSWTShoot.csv	AT1G01320	463.211290017234	0.171096177930199	0.43060121207906	0.586246172798527	0.835684490926902	10	non_sig	0.0779576576238589
10Condition_NaClWTShoot_vs_MSWTShoot.csv	AT1G01340	45.4498420097093	0.0122900422274851	0.543786338061359	0.915573673225797	0.992351430527473	10	non_sig	0.00333449991181575
10Condition_NaClWTShoot_vs_MSWTShoot.csv	AT1G01350	111.809582469198	-0.415630756211339	0.398095565081386	0.17411185390142	0.449217208286979	10	non_sig	0.347543615453919
10Condition_NaClWTShoot_vs_MSWTShoot.csv	AT1G01355	0.0297971356585723	-0.001755678335639	0.594942777100544	0.98984151140197	NA	10	non_sig	NA
10Condition_NaClWTShoot_vs_MSWTShoot.csv	AT1G01360	177.081657188108	0.602029606232377	0.259275733801694	0.010440117594846	0.0731862143785532	10	non_sig	1.13557071652572
10Condition_NaClWTShoot_vs_MSWTShoot.csv	AT1G01370	24.1615672324898	0.0892934428098571	0.509140027812377	0.739777550027823	0.915471793412233	10	non_sig	0.0383550321969492
10Condition_NaClWTShoot_vs_MSWTShoot.csv	AT1G01380	5.4364482820737	0.0289306028855675	0.577075117655063	0.845944315135255	0.963933167203993	10	non_sig	0.015953076180881
10Condition_NaClWTShoot_vs_MSWTShoot.csv	AT1G01390	18.1301929638732	-0.128693064211359	0.566116926743529	0.525490797867895	0.79549491736932	10	non_sig	0.0993625908326223
10Condition_NaClWTShoot_vs_MSWTShoot.csv	AT1G01400	0.0350932982349132	-0.00179072694339603	0.594939122042539	0.989841511401969	NA	10	non_sig	NA
10Condition_NaClWTShoot_vs_MSWTShoot.csv	AT1G01410	0	NA	NA	NA	NA	10	non_sig	NA
10Condition_NaClWTShoot_vs_MSWTShoot.csv	AT1G01420	41.9408003046236	-0.155270649196103	0.447472290852177	0.593765014995687	0.839869087318138	10	non_sig	0.0757884033264024
10Condition_NaClWTShoot_vs_MSWTShoot.csv	AT1G01430	221.073342295492	-0.916461521073312	0.420769622390261	0.0064229552825768	0.0522952361218983	10	non_sig	1.28153787174849
10Condition_NaClWTShoot_vs_MSWTShoot.csv	AT1G01440	118.227422409367	-0.131395027028501	0.487495079569883	0.643829563191402	0.868050456048356	10	non_sig	0.0614550304150758
10Condition_NaClWTShoot_vs_MSWTShoot.csv	AT1G01448	184.983173996845	0.220097858940532	0.455234704929788	0.482717360810556	0.767178794669166	10	non_sig	0.115103409859086
10Condition_NaClWTShoot_vs_MSWTShoot.csv	AT1G01450	110.080955369748	0.210824627248634	0.438007999141511	0.496945012151838	0.777075715679123	10	non_sig	0.109536662924203
10Condition_NaClWTShoot_vs_MSWTShoot.csv	AT1G01453	1.771871701242	-0.00860839294595511	0.594151585644919	0.979437368508383	0.994795364334876	10	non_sig	0.00226624717419054
10Condition_NaClWTShoot_vs_MSWTShoot.csv	AT1G01460	0.118819207998097	-0.00406231144227779	0.594711681125717	0.989837469434032	NA	10	non_sig	NA
10Condition_NaClWTShoot_vs_MSWTShoot.csv	AT1G01470	2874.20205894202	0.364762842183896	0.401549441855958	0.245281014776811	0.546457294830391	10	non_sig	0.262443772130001
10Condition_NaClWTShoot_vs_MSWTShoot.csv	AT1G01471	0	NA	NA	NA	NA	10	non_sig	NA
10Condition_NaClWTShoot_vs_MSWTShoot.csv	AT1G01480	9.32827984352093	0.486558424759438	0.832709576449746	0.0571682806741181	0.230524075299681	10	non_sig	0.637283711385844
10Condition_NaClWTShoot_vs_MSWTShoot.csv	AT1G01490	262.626672505929	-0.411334047100947	0.257064579962994	0.075534269297642	0.274840158022351	10	non_sig	0.560919810428701
10Condition_NaClWTShoot_vs_MSWTShoot.csv	AT1G01500	209.250523597734	-0.235846731738359	0.458741457578055	0.453916767693535	0.744604361373467	10	non_sig	0.128074424315742
10Condition_NaClWTShoot_vs_MSWTShoot.csv	AT1G01510	382.735990855722	0.31522704760961	0.363252162641992	0.295051939839465	0.601331275845412	10	non_sig	0.220886207473572
10Condition_NaClWTShoot_vs_MSWTShoot.csv	AT1G01520	2.84246471861362	0.46255537532409	0.736587533194873	0.12536719072454	0.371389391376621	10	non_sig	0.430170505906944
10Condition_NaClWTShoot_vs_MSWTShoot.csv	AT1G01530	0.0329126686791102	-0.00177524844418229	0.594939703628309	0.989841511401969	NA	10	non_sig	NA
10Condition_NaClWTShoot_vs_MSWTShoot.csv	AT1G01540	138.074508763408	-0.382175433019501	0.556705547042959	0.21858363109718	0.513591970698552	10	non_sig	0.289381774480812
10Condition_NaClWTShoot_vs_MSWTShoot.csv	AT1G01550	1141.94870439267	-0.98425053547933	0.365526860102395	0.00126568422832695	0.0157493482361316	10	non_sig	1.80273741414793
10Condition_NaClWTShoot_vs_MSWTShoot.csv	AT1G01560	18.9803373680178	-2.20012972838917	1.15155712880338	0.00243492331143802	0.0255839993603455	10	sig	1.59203156445613
10Condition_NaClWTShoot_vs_MSWTShoot.csv	AT1G01570	20.0765338436699	0.335738683868685	0.63708970568771	0.219708519695199	0.514178966231126	10	non_sig	0.288885693225237
10Condition_NaClWTShoot_vs_MSWTShoot.csv	AT1G01580	21.4996181942393	0.75899308370139	1.26229992986515	0.0291243672476908	0.147821483908767	10	non_sig	0.830262442362214
10Condition_NaClWTShoot_vs_MSWTShoot.csv	AT1G01590	0.546045157306635	-0.00634618857057579	0.594508238415885	0.988270587146282	NA	10	non_sig	NA
10Condition_NaClWTShoot_vs_MSWTShoot.csv	AT1G01600	31.3157229776994	-0.279887239354918	0.563360808426442	0.328501986760981	0.635645658077737	10	non_sig	0.196784915210656
10Condition_NaClWTShoot_vs_MSWTShoot.csv	AT1G01610	91.639653237392	0.102784081880937	0.43496965467756	0.740476722595624	0.915844374730209	10	non_sig	0.0381783177491607
10Condition_NaClWTShoot_vs_MSWTShoot.csv	AT1G01620	1850.406199725	-1.27167290605323	0.360815881258181	5.65692915274101e-05	0.00144037987182459	10	sig	2.84152295618203
10Condition_NaClWTShoot_vs_MSWTShoot.csv	AT1G01630	310.303524378632	-0.121544797315281	0.220019090549848	0.547939943186077	0.809991896364198	10	non_sig	0.0915193260372972
10Condition_NaClWTShoot_vs_MSWTShoot.csv	AT1G01640	131.04823187263	-0.0220744451232265	0.478819700990705	0.942728146754244	0.994795364334876	10	non_sig	0.00226624717419054
10Condition_NaClWTShoot_vs_MSWTShoot.csv	AT1G01650	105.721253521717	0.234887866547252	0.36791617178868	0.423157143725768	0.718674061040518	10	non_sig	0.14346802976446
10Condition_NaClWTShoot_vs_MSWTShoot.csv	AT1G01660	5.12846604304674	0.654369302149021	0.869379520026304	0.072207488859223	0.266845156377674	10	non_sig	0.573740675856608
10Condition_NaClWTShoot_vs_MSWTShoot.csv	AT1G01670	5.49166426896183	0.0737093559431033	0.554968906445725	0.741170378272919	0.916329397841764	10	non_sig	0.0379483800991213
10Condition_NaClWTShoot_vs_MSWTShoot.csv	AT1G01680	2.168655756581	-0.227404816071732	0.649665771740905	0.0713091257523586	0.264915575099866	10	non_sig	0.576892507610354
10Condition_NaClWTShoot_vs_MSWTShoot.csv	AT1G01690	24.9483247095703	0.0630522443023322	0.497437279928256	0.820573026545489	0.953175764209065	10	non_sig	0.0208270087134106
10Condition_NaClWTShoot_vs_MSWTShoot.csv	AT1G01695	1.36784834628099	-0.0553926833481577	0.582318138652516	0.670883500378812	0.880878146718665	10	non_sig	0.0550841640826005
10Condition_NaClWTShoot_vs_MSWTShoot.csv	AT1G01700	17.6503152511067	0.326019665970074	0.636079079353539	0.2221835928709	0.516804629946157	10	non_sig	0.286673604240797
10Condition_NaClWTShoot_vs_MSWTShoot.csv	AT1G01710	134.195360369223	-0.190599728915619	0.514674030473215	0.497482922221352	0.777382792064406	10	non_sig	0.109365077023747
10Condition_NaClWTShoot_vs_MSWTShoot.csv	AT1G01720	758.981760939494	0.508280797108441	0.272164307568273	0.0353528708246236	0.167905987112347	10	non_sig	0.774933817718434
10Condition_NaClWTShoot_vs_MSWTShoot.csv	AT1G01725	121.363338326463	1.13260227638249	0.321361100665918	9.08700444709745e-05	0.00213577224522754	10	sig	2.67044506152862
10Condition_NaClWTShoot_vs_MSWTShoot.csv	AT1G01730	391.995937773458	0.604715753005715	0.298828797758544	0.0213188501104859	0.120123621620825	10	non_sig	0.920371582681601
10Condition_NaClWTShoot_vs_MSWTShoot.csv	AT1G01740	21.8152952025625	-0.361029333556569	0.541188490305914	0.252414269117477	0.554798138413207	10	non_sig	0.255865004841413
10Condition_NaClWTShoot_vs_MSWTShoot.csv	AT1G01750	24.5765077620805	0.183369208953355	0.559005772313824	0.470387121794759	0.75676714989109	10	non_sig	0.121037728258842
10Condition_NaClWTShoot_vs_MSWTShoot.csv	AT1G01760	29.9870050857909	-0.234273610430116	0.574964207440928	0.366133736502095	0.670943684462906	10	non_sig	0.173313930730256
10Condition_NaClWTShoot_vs_MSWTShoot.csv	AT1G01770	104.198062869434	0.563751308323089	0.377627459899953	0.0662279467460091	0.252946604605258	10	non_sig	0.59697114590988
10Condition_NaClWTShoot_vs_MSWTShoot.csv	AT1G01780	72.3100753675415	0.70749523103534	0.644232918055901	0.0701289900214778	0.261781387087829	10	non_sig	0.582061235449178
10Condition_NaClWTShoot_vs_MSWTShoot.csv	AT1G01790	540.501019598162	-0.333096262009755	0.490588865465152	0.28504804591594	0.590986774221636	10	non_sig	0.22842223814892
10Condition_NaClWTShoot_vs_MSWTShoot.csv	AT1G01800	475.04361154862	-0.533806658893404	0.263726082920743	0.0233036803900851	0.127469455080502	10	non_sig	0.894593870753441
10Condition_NaClWTShoot_vs_MSWTShoot.csv	AT1G01810	29.0848902384969	1.28158675167699	0.838905439887923	0.0129574392742749	0.0853254823015183	10	non_sig	1.06892124819675
10Condition_NaClWTShoot_vs_MSWTShoot.csv	AT1G01820	297.012291385883	-0.394681655892857	0.354455395111183	0.16890557641541	0.442005274538716	10	non_sig	0.354572548095724
10Condition_NaClWTShoot_vs_MSWTShoot.csv	AT1G01830	113.371786449744	0.00198019419216689	0.420381761658658	0.997172678250472	0.99878530944481	10	non_sig	0.000527854059951894
10Condition_NaClWTShoot_vs_MSWTShoot.csv	AT1G01840	34.1874371935038	0.217045313613469	0.49180422080907	0.478839799098893	0.764187222182049	10	non_sig	0.116800228335939
10Condition_NaClWTShoot_vs_MSWTShoot.csv	AT1G01860	51.2730104618745	-0.026741261871409	0.49896126733307	0.917136701281708	0.992871534701985	10	non_sig	0.00310694020479089
10Condition_NaClWTShoot_vs_MSWTShoot.csv	AT1G01870	0.046512059313263	-0.00182427245775613	0.594934064401284	0.989841511401969	NA	10	non_sig	NA
10Condition_NaClWTShoot_vs_MSWTShoot.csv	AT1G01880	5.72982051048441	-1.09993687708882	1.47273621061807	0.0272870181224099	0.141600839513846	10	non_sig	0.848934171821744
10Condition_NaClWTShoot_vs_MSWTShoot.csv	AT1G01890	0	NA	NA	NA	NA	10	non_sig	NA
10Condition_NaClWTShoot_vs_MSWTShoot.csv	AT1G01900	31.2413911181382	-0.283554432862048	0.575737386032092	0.305374278496289	0.611869980416278	10	non_sig	0.213340853649851
10Condition_NaClWTShoot_vs_MSWTShoot.csv	AT1G01910	589.645786506835	-0.206060230095471	0.347941665491494	0.46834435454734	0.755124127827119	10	non_sig	0.12198165287491
10Condition_NaClWTShoot_vs_MSWTShoot.csv	AT1G01920	142.38923442668	0.735960545491181	0.441554475602145	0.0320392704123405	0.15786108810346	10	non_sig	0.801724908019316
10Condition_NaClWTShoot_vs_MSWTShoot.csv	AT1G01930	52.2103062513504	-0.625757747053807	0.86164838145158	0.0611621792865718	0.240374782672048	10	non_sig	0.619111095408162
10Condition_NaClWTShoot_vs_MSWTShoot.csv	AT1G01940	182.216186416931	0.305740581575411	0.335912448177993	0.280076658977158	0.585763164381896	10	non_sig	0.232277942331221
10Condition_NaClWTShoot_vs_MSWTShoot.csv	AT1G01950	125.299415667883	-0.892874130306666	0.473626678463433	0.0124990168634515	0.0834578876581745	10	non_sig	1.07853261159661
10Condition_NaClWTShoot_vs_MSWTShoot.csv	AT1G01960	201.216730291083	-0.129636019185877	0.337535826785676	0.643345356288029	0.867951917612421	10	non_sig	0.0615043329963132
10Condition_NaClWTShoot_vs_MSWTShoot.csv	AT1G01970	132.856922062863	0.315545745134997	0.469189817258317	0.330129425548444	0.637126993083052	10	non_sig	0.195773994825849
10Condition_NaClWTShoot_vs_MSWTShoot.csv	AT1G01980	0.0306267963901704	-0.00175365803664088	0.594942534059367	0.989841511401969	NA	10	non_sig	NA
10Condition_NaClWTShoot_vs_MSWTShoot.csv	AT1G01990	355.697452705351	0.518691556823877	0.351699022401137	0.0768203723183701	0.277274476618014	10	non_sig	0.557090105806622
10Condition_NaClWTShoot_vs_MSWTShoot.csv	AT1G02000	121.832844028017	-0.131490256292892	0.509504936363568	0.630850939711112	0.861904007047225	10	non_sig	0.064541100220687
10Condition_NaClWTShoot_vs_MSWTShoot.csv	AT1G02010	56.5883596684913	0.0717929032002748	0.47318646608396	0.809586193474516	0.948985833524258	10	non_sig	0.0227402706793082
10Condition_NaClWTShoot_vs_MSWTShoot.csv	AT1G02020	102.940797709332	0.1063804704005	0.481385233090279	0.722252320519303	0.905462916423803	10	non_sig	0.043129331680463
10Condition_NaClWTShoot_vs_MSWTShoot.csv	AT1G02030	3.40350193036337	0.117366284878893	0.585244127117974	0.48745221025781	0.770439167808651	10	non_sig	0.113261646534133
10Condition_NaClWTShoot_vs_MSWTShoot.csv	AT1G02040	1.05670845756683	-0.0109670061750511	0.593846122760357	0.974062258666973	0.994795364334876	10	non_sig	0.00226624717419054
10Condition_NaClWTShoot_vs_MSWTShoot.csv	AT1G02050	31.6456020016082	0.188865341049213	0.531803620445583	0.484740364793747	0.76890082367367	10	non_sig	0.114129673864284
10Condition_NaClWTShoot_vs_MSWTShoot.csv	AT1G02060	44.4920446581607	0.236812385763432	0.534294157740492	0.420425109516907	0.716796503957254	10	non_sig	0.144604121532002
10Condition_NaClWTShoot_vs_MSWTShoot.csv	AT1G02065	3.76722529902121	-0.294208759910647	0.689543216623631	0.0557432069221283	0.226933972255728	10	non_sig	0.644100484904824
10Condition_NaClWTShoot_vs_MSWTShoot.csv	AT1G02070	5.4562226367955	-0.240658790341167	0.61244690510581	0.289106309871912	0.594931770566159	10	non_sig	0.225532838247419
10Condition_NaClWTShoot_vs_MSWTShoot.csv	AT1G02074	0.125775118645398	-0.0166808187909154	0.594849294293931	0.873841552217635	NA	10	non_sig	NA
10Condition_NaClWTShoot_vs_MSWTShoot.csv	AT1G02080	176.613151685634	-0.0401808731410922	0.272967891238268	0.868039698152881	0.972216502346453	10	non_sig	0.0122370115095968
10Condition_NaClWTShoot_vs_MSWTShoot.csv	AT1G02090	285.100687917099	0.315322189844394	0.302398485904044	0.2305532923622	0.528335924777217	10	non_sig	0.27708985798226
10Condition_NaClWTShoot_vs_MSWTShoot.csv	AT1G02100	699.264203685786	1.62672083437025	0.253742965507002	2.08772236392513e-11	5.69550543948907e-09	10	sig	8.24446772903164
10Condition_NaClWTShoot_vs_MSWTShoot.csv	AT1G02110	169.182031570004	0.0353298933361507	0.501508853802791	0.902135802937039	0.986661717353388	10	non_sig	0.00583172217238317
10Condition_NaClWTShoot_vs_MSWTShoot.csv	AT1G02120	351.529863089714	0.146577059683769	0.253072674304209	0.521428841800723	0.792851392655123	10	non_sig	0.100808206626795
10Condition_NaClWTShoot_vs_MSWTShoot.csv	AT1G02130	292.962997333749	-0.510488885207234	0.24809756446613	0.0233367152732231	0.127536262215878	10	non_sig	0.894366315299258
10Condition_NaClWTShoot_vs_MSWTShoot.csv	AT1G02136	0	NA	NA	NA	NA	10	non_sig	NA
10Condition_NaClWTShoot_vs_MSWTShoot.csv	AT1G02140	1739.15109922249	0.500123987592603	0.143856625060016	0.00028768702055246	0.00521156977310698	10	non_sig	2.2830314434732
10Condition_NaClWTShoot_vs_MSWTShoot.csv	AT1G02145	125.923501638365	0.273708296957413	0.49820649084461	0.384591657299961	0.685980878306522	10	non_sig	0.163687990068327
10Condition_NaClWTShoot_vs_MSWTShoot.csv	AT1G02150	588.476979304933	-0.145694458527262	0.512315027614155	0.574510759091106	0.828382844984068	10	non_sig	0.0817689035085467
10Condition_NaClWTShoot_vs_MSWTShoot.csv	AT1G02160	250.740330791755	0.421439261093362	0.615079969304972	0.198135640856644	0.484051715476412	10	non_sig	0.315108236400615
10Condition_NaClWTShoot_vs_MSWTShoot.csv	AT1G02170	192.041899981453	-0.19858480977632	0.333687571398971	0.470186767999444	0.756598546777099	10	non_sig	0.121134497205703
10Condition_NaClWTShoot_vs_MSWTShoot.csv	AT1G02180	37.3019573965197	-0.138958835527499	0.366938178689004	0.632365684741054	0.863020928914386	10	non_sig	0.0639786721853492
10Condition_NaClWTShoot_vs_MSWTShoot.csv	AT1G02190	0.661660110521953	0.0217992079242585	0.592050550367793	0.837616553640546	NA	10	non_sig	NA
10Condition_NaClWTShoot_vs_MSWTShoot.csv	AT1G02205	308.308446185997	0.443726222883198	0.531770585216873	0.195060551484052	0.479795795886892	10	non_sig	0.318943561768612
10Condition_NaClWTShoot_vs_MSWTShoot.csv	AT1G02210	0	NA	NA	NA	NA	10	non_sig	NA
10Condition_NaClWTShoot_vs_MSWTShoot.csv	AT1G02220	381.390670777362	0.0200162919898835	0.419819024177191	0.937066559041865	0.994795364334876	10	non_sig	0.00226624717419054
10Condition_NaClWTShoot_vs_MSWTShoot.csv	AT1G02228.1	0	NA	NA	NA	NA	10	non_sig	NA
10Condition_NaClWTShoot_vs_MSWTShoot.csv	AT1G02230	28.3276039736976	0.360739795087579	0.673399215059261	0.163584413924707	0.433273933080853	10	non_sig	0.363237438497777
10Condition_NaClWTShoot_vs_MSWTShoot.csv	AT1G02250	1.83339161092573	-0.0123983487810965	0.593775230020883	0.974551886916192	0.994795364334876	10	non_sig	0.00226624717419054
10Condition_NaClWTShoot_vs_MSWTShoot.csv	AT1G02260	106.995788686482	0.0509974857055304	0.487493797315597	0.860442165023766	0.969944852684692	10	non_sig	0.01325295733744
10Condition_NaClWTShoot_vs_MSWTShoot.csv	AT1G02270	128.624513279893	-0.238377087451038	0.47825068496343	0.434178355381719	0.728146962596357	10	non_sig	0.137780957770375
10Condition_NaClWTShoot_vs_MSWTShoot.csv	AT1G02280	268.71364791182	-0.039048929283197	0.484204480641855	0.881595862006807	0.978810599503294	10	non_sig	0.00930133633611797
10Condition_NaClWTShoot_vs_MSWTShoot.csv	AT1G02290	34.1124658817438	-0.497261484489608	0.738429313500222	0.10243310340705	0.329916654627681	10	non_sig	0.481595760143256
10Condition_NaClWTShoot_vs_MSWTShoot.csv	AT1G02300	129.085329320665	-0.0972356863318129	0.464197853806109	0.731633692691246	0.9113751451709	10	non_sig	0.0403028195788011
10Condition_NaClWTShoot_vs_MSWTShoot.csv	AT1G02305	466.15849678371	-0.159812451004632	0.49059138448746	0.575909415385926	0.828776253359501	10	non_sig	0.0815627011107618
10Condition_NaClWTShoot_vs_MSWTShoot.csv	AT1G02310	16.3364666236325	2.59512077102784	1.04907960313905	0.00085625979573431	0.0117708755123261	10	sig	1.92919123333065
10Condition_NaClWTShoot_vs_MSWTShoot.csv	AT1G02320	0.372467461732922	-0.00785745045865096	0.594295178145408	0.984769119115041	NA	10	non_sig	NA
10Condition_NaClWTShoot_vs_MSWTShoot.csv	AT1G02330	172.393847106632	-0.123774796279932	0.289471112111523	0.623690978026989	0.857742655317904	10	non_sig	0.0666429920343215
10Condition_NaClWTShoot_vs_MSWTShoot.csv	AT1G02335	148.927801787906	-0.0283328070555779	0.511820644935333	0.913450630911583	0.991344598345239	10	non_sig	0.00377535545836143
10Condition_NaClWTShoot_vs_MSWTShoot.csv	AT1G02340	88.2636042730579	-0.01926845979109	0.441904545296744	0.934283344817829	0.994795364334876	10	non_sig	0.00226624717419054
10Condition_NaClWTShoot_vs_MSWTShoot.csv	AT1G02350	29.2689651036064	0.310793099751862	0.44948424174483	0.332920703212228	0.640155719876343	10	non_sig	0.193714369677119
10Condition_NaClWTShoot_vs_MSWTShoot.csv	AT1G02360	39.6825657875704	-0.311161427902562	0.597323255890957	0.276253011969815	0.581537205796461	10	non_sig	0.235422494598135
10Condition_NaClWTShoot_vs_MSWTShoot.csv	AT1G02370	72.1482322244249	0.0836722801379789	0.509616583484969	0.76377045487739	0.927878054602675	10	non_sig	0.0325090967263097
10Condition_NaClWTShoot_vs_MSWTShoot.csv	AT1G02380	15.5761204684982	0.125054841551294	0.474753451381919	0.677307719640103	0.883894288341264	10	non_sig	0.0535996724703153
10Condition_NaClWTShoot_vs_MSWTShoot.csv	AT1G02390	59.0235633193288	-0.0488657116895441	0.529298760189048	0.836637245737957	0.960231710165098	10	non_sig	0.017623956227374
10Condition_NaClWTShoot_vs_MSWTShoot.csv	AT1G02391	0	NA	NA	NA	NA	10	non_sig	NA
10Condition_NaClWTShoot_vs_MSWTShoot.csv	AT1G02400	31.7733450929347	-0.44170177401319	0.715734526087236	0.11553574024157	0.354054161991952	10	non_sig	0.450930296011034
10Condition_NaClWTShoot_vs_MSWTShoot.csv	AT1G02405	3.77445837636695	0.0558917581565364	0.558047162774278	0.790899599036119	0.941030904024491	10	non_sig	0.0263961138448808
10Condition_NaClWTShoot_vs_MSWTShoot.csv	AT1G02410	185.29047763159	-0.145915222252731	0.307516722978893	0.576664447509117	0.829244633478848	10	non_sig	0.0813173303699088
10Condition_NaClWTShoot_vs_MSWTShoot.csv	AT1G02420	26.7330080966208	0.0966034428745913	0.506329007544283	0.727069595137791	0.908582085287398	10	non_sig	0.0416358305166932
10Condition_NaClWTShoot_vs_MSWTShoot.csv	AT1G02430	23.0345995109774	0.0305851010858155	0.499323734302294	0.9099059533397	0.990001178745255	10	non_sig	0.00436428830926318
10Condition_NaClWTShoot_vs_MSWTShoot.csv	AT1G02440	6.20346696294453	-0.013020044276753	0.593724000967661	0.971995756627923	0.994795364334876	10	non_sig	0.00226624717419054
10Condition_NaClWTShoot_vs_MSWTShoot.csv	AT1G02450	9.70766018045642	-0.609135797484852	1.03348237491013	0.019555951833794	0.112769046860398	10	non_sig	0.947810090268121
10Condition_NaClWTShoot_vs_MSWTShoot.csv	AT1G02460	22.7982875358062	0.0477593156176523	0.552936042361359	0.822690591244754	0.954210244040365	10	non_sig	0.0203559253307273
10Condition_NaClWTShoot_vs_MSWTShoot.csv	AT1G02470	6.76412551611455	-0.25615868471885	0.663968951073026	0.0642449044967077	0.248143642583272	10	non_sig	0.60529684690781
10Condition_NaClWTShoot_vs_MSWTShoot.csv	AT1G02475	206.278720907286	-0.949330743475245	0.663885018371329	0.0209903328106425	0.118652226955862	10	non_sig	0.925724106198719
10Condition_NaClWTShoot_vs_MSWTShoot.csv	AT1G02480	0	NA	NA	NA	NA	10	non_sig	NA
10Condition_NaClWTShoot_vs_MSWTShoot.csv	AT1G02490	0.661885618538125	-0.0981756495059577	0.599382705083293	0.471209332073103	NA	10	non_sig	NA
10Condition_NaClWTShoot_vs_MSWTShoot.csv	AT1G02500	6001.21281323643	-0.811108259362837	0.213979603962083	4.98744583992582e-05	0.00131666148120243	10	non_sig	2.88052586949037
10Condition_NaClWTShoot_vs_MSWTShoot.csv	AT1G02510	0.131377059800616	-0.00316723582165834	0.594789293801276	0.98983556535109	NA	10	non_sig	NA
10Condition_NaClWTShoot_vs_MSWTShoot.csv	AT1G02520	161.843362684122	0.825741136991607	1.36761311151587	0.027889144422876	0.143633019721765	10	non_sig	0.842745708878607
10Condition_NaClWTShoot_vs_MSWTShoot.csv	AT1G02530	3.83682303849558	-0.0120301161567931	0.593785493948963	0.971664271959479	0.994795364334876	10	non_sig	0.00226624717419054
10Condition_NaClWTShoot_vs_MSWTShoot.csv	AT1G02540	0.118577356982857	-0.00418251724958621	0.594706581542003	0.989835712280843	NA	10	non_sig	NA
10Condition_NaClWTShoot_vs_MSWTShoot.csv	AT1G02550	0	NA	NA	NA	NA	10	non_sig	NA
10Condition_NaClWTShoot_vs_MSWTShoot.csv	AT1G02560	786.439558566153	-0.940512773008111	0.662948968866903	0.0218132732754059	0.121897144213952	10	non_sig	0.914006468841423
10Condition_NaClWTShoot_vs_MSWTShoot.csv	AT1G02570	1.03571175397524	-0.00815344529404891	0.594225176505139	0.981481437303175	0.994795364334876	10	non_sig	0.00226624717419054
10Condition_NaClWTShoot_vs_MSWTShoot.csv	AT1G02575	0.48794805474565	-0.00549910616931773	0.594524879936991	0.986231361420033	NA	10	non_sig	NA
10Condition_NaClWTShoot_vs_MSWTShoot.csv	AT1G02580	5.24127887950821	-0.173145737632351	0.58827345943472	0.395161107182974	0.694707474660916	10	non_sig	0.158198028336633
10Condition_NaClWTShoot_vs_MSWTShoot.csv	AT1G02590	0	NA	NA	NA	NA	10	non_sig	NA
10Condition_NaClWTShoot_vs_MSWTShoot.csv	AT1G02600	0	NA	NA	NA	NA	10	non_sig	NA
10Condition_NaClWTShoot_vs_MSWTShoot.csv	AT1G02610	110.699623911118	-0.681470736980614	1.23788933513089	0.0132183759639132	0.0864722533796843	10	non_sig	1.06312322360086
10Condition_NaClWTShoot_vs_MSWTShoot.csv	AT1G02620	8.23031272866556	-0.469665348244493	0.912235363381897	0.00173196870084778	0.020025123485685	10	non_sig	1.69842479714204
10Condition_NaClWTShoot_vs_MSWTShoot.csv	AT1G02630	2.61243758516275	-0.219969307101624	0.640105901860085	0.11638830735763	0.355985291382292	10	non_sig	0.448567945857103
10Condition_NaClWTShoot_vs_MSWTShoot.csv	AT1G02640	41.3085411200367	-4.04146495472282	1.35309224963321	0.00030511090408795	0.00547527132191032	10	sig	2.26159435490084
10Condition_NaClWTShoot_vs_MSWTShoot.csv	AT1G02650	5.16096917520802	-3.10875781279714	3.37655160995437	0.00476989864642329	0.0420321327247736	10	sig	1.3764185731851
10Condition_NaClWTShoot_vs_MSWTShoot.csv	AT1G02660	149.677933957936	-1.62967004909555	0.782210570302664	0.00207886812431538	0.0229145463861526	10	sig	1.63988873558004
10Condition_NaClWTShoot_vs_MSWTShoot.csv	AT1G02670	6.90270881961562	0.00171662950888585	0.538153082378307	0.9962883422518	0.998270830367319	10	non_sig	0.000751618855440309
10Condition_NaClWTShoot_vs_MSWTShoot.csv	AT1G02680	155.412123817974	0.273677014006465	0.323725052407972	0.317615339219166	0.624887383590511	10	non_sig	0.204198243603251
10Condition_NaClWTShoot_vs_MSWTShoot.csv	AT1G02681	0.273817231587386	-0.00571412627058148	0.594601115464715	0.989829850368451	NA	10	non_sig	NA
10Condition_NaClWTShoot_vs_MSWTShoot.csv	AT1G02690	64.7646592317619	-0.587709169450869	0.634014386793581	0.101065948963938	0.327079015850977	10	non_sig	0.485347317667923
10Condition_NaClWTShoot_vs_MSWTShoot.csv	AT1G02700	10.0308469543116	0.614485983066035	0.764858051960689	0.0960617603965517	0.317334770253334	10	non_sig	0.498482339806782
10Condition_NaClWTShoot_vs_MSWTShoot.csv	AT1G02710	18.4845454389868	-0.296431541353847	0.635723492271979	0.205004744342638	0.494462553558139	10	non_sig	0.305866592638804
10Condition_NaClWTShoot_vs_MSWTShoot.csv	AT1G02720	92.7371517492623	0.188866576014202	0.292474111646614	0.461992408571951	0.750317256155351	10	non_sig	0.124755065322634
10Condition_NaClWTShoot_vs_MSWTShoot.csv	AT1G02730	84.8681711257925	1.46610696137	0.506761019257121	0.00050019505148557	0.00787257541198038	10	sig	2.10388317053263
10Condition_NaClWTShoot_vs_MSWTShoot.csv	AT1G02740	82.0524179850458	-0.561897216033965	0.639645288263933	0.105050119220575	0.334723099563221	10	non_sig	0.47531431552787
10Condition_NaClWTShoot_vs_MSWTShoot.csv	AT1G02750	105.563813661565	0.0382329298923211	0.490063634183146	0.894128265368268	0.983386606314994	10	non_sig	0.00727571107850179
10Condition_NaClWTShoot_vs_MSWTShoot.csv	AT1G02760	0	NA	NA	NA	NA	10	non_sig	NA
10Condition_NaClWTShoot_vs_MSWTShoot.csv	AT1G02770	3.32729777861631	-0.353313017896398	0.736671419833871	0.0288259406654162	0.146696703595087	10	non_sig	0.833579645028895
10Condition_NaClWTShoot_vs_MSWTShoot.csv	AT1G02780	3092.76477489757	0.635050945562699	0.333873931680371	0.0261510142754927	0.137669800858532	10	non_sig	0.86116131579882
10Condition_NaClWTShoot_vs_MSWTShoot.csv	AT1G02790	0.197499744180212	0.0320626940500697	0.594530100126677	0.841247830721028	NA	10	non_sig	NA
10Condition_NaClWTShoot_vs_MSWTShoot.csv	AT1G02800	4.37174650825753	0.39214824429788	0.663366861630133	0.187847564360647	0.469260017998323	10	non_sig	0.328586447071134
10Condition_NaClWTShoot_vs_MSWTShoot.csv	AT1G02810	41.2280932313114	0.889907830176001	1.13576675555092	0.0371167584025333	0.173691573525108	10	non_sig	0.760221250409069
10Condition_NaClWTShoot_vs_MSWTShoot.csv	AT1G02813	0.639368838947637	-0.00383477849054613	0.594731511458376	0.989827261351679	NA	10	non_sig	NA
10Condition_NaClWTShoot_vs_MSWTShoot.csv	AT1G02816	174.284646159063	-0.0541235600712101	0.506159018305995	0.842051126659524	0.962319953919076	10	non_sig	0.0166805089194852
10Condition_NaClWTShoot_vs_MSWTShoot.csv	AT1G02820	4.86253903365579	0.051892380061562	0.556118538299251	0.82424826586541	0.955072723900073	10	non_sig	0.0199635578549873
10Condition_NaClWTShoot_vs_MSWTShoot.csv	AT1G02830	0	NA	NA	NA	NA	10	non_sig	NA
10Condition_NaClWTShoot_vs_MSWTShoot.csv	AT1G02840	359.850866657798	-0.00949695853834888	0.431883351164199	0.970010908491018	0.994795364334876	10	non_sig	0.00226624717419054
10Condition_NaClWTShoot_vs_MSWTShoot.csv	AT1G02850	752.373474541445	2.17705451415378	0.365267037076943	2.64805824577729e-10	5.18657288548994e-08	10	sig	7.285119514704
10Condition_NaClWTShoot_vs_MSWTShoot.csv	AT1G02860	161.023512357058	-0.695933361605121	0.816715513788581	0.0573665924706312	0.231039162224426	10	non_sig	0.636314398911219
10Condition_NaClWTShoot_vs_MSWTShoot.csv	AT1G02870	76.4898196568754	0.272424078969089	0.496985426225296	0.383897655717986	0.685363061160896	10	non_sig	0.164079306334949
10Condition_NaClWTShoot_vs_MSWTShoot.csv	AT1G02880	209.011526207852	0.513617549624857	0.257233864864429	0.0278980001213814	0.143633019721765	10	non_sig	0.842745708878607
10Condition_NaClWTShoot_vs_MSWTShoot.csv	AT1G02890	62.129353710602	-0.452406894518788	0.332272596288087	0.104674217862063	0.334036259090244	10	non_sig	0.47620638867311
10Condition_NaClWTShoot_vs_MSWTShoot.csv	AT1G02900	335.505851049769	-0.775146610066485	0.704427041903808	0.0530436848851617	0.220128410508577	10	non_sig	0.657323902331509
10Condition_NaClWTShoot_vs_MSWTShoot.csv	AT1G02910	193.160510769459	-0.786730486505782	0.502472238216596	0.0266078279165054	0.139256570964655	10	non_sig	0.856184303038534
10Condition_NaClWTShoot_vs_MSWTShoot.csv	AT1G02920	584.269103377864	-1.27610430582275	0.540162263503266	0.00194581160724175	0.0217301261167407	10	sig	1.66293775312514
10Condition_NaClWTShoot_vs_MSWTShoot.csv	AT1G02930	326.317053925387	0.612896858399684	0.529180881057556	0.0910921559597344	0.306997845234471	10	non_sig	0.512864672751032
10Condition_NaClWTShoot_vs_MSWTShoot.csv	AT1G02940	10.6208643948912	4.63373283296632	1.18249345181734	8.27460432601646e-06	0.00031603472122498	10	sig	3.50026520090045
10Condition_NaClWTShoot_vs_MSWTShoot.csv	AT1G02950	53.3555839714405	0.504111088696147	0.603376842027327	0.15000356784802	0.412761978963164	10	non_sig	0.384300314014025
10Condition_NaClWTShoot_vs_MSWTShoot.csv	AT1G02952	36.5369361211969	0.35690721637362	0.596852065601736	0.245125531386243	0.546297889102897	10	non_sig	0.262570477597691
10Condition_NaClWTShoot_vs_MSWTShoot.csv	AT1G02960	181.346243137269	0.414761190774286	0.318812258891511	0.129689857167754	0.379029813398322	10	non_sig	0.421326628329694
10Condition_NaClWTShoot_vs_MSWTShoot.csv	AT1G02965	0	NA	NA	NA	NA	10	non_sig	NA
10Condition_NaClWTShoot_vs_MSWTShoot.csv	AT1G02970	23.9422446830783	0.0777562854325125	0.536128129286802	0.74707254640343	0.91973323699264	10	non_sig	0.036338118852029
10Condition_NaClWTShoot_vs_MSWTShoot.csv	AT1G02980	2.4437637188009	-0.0072780611642938	0.594279370869851	0.977981486651925	0.994795364334876	10	non_sig	0.00226624717419054
10Condition_NaClWTShoot_vs_MSWTShoot.csv	AT1G02990	72.3231032422486	-0.286015802164109	0.530838976273637	0.337145738628967	0.643972226626461	10	non_sig	0.191132862582689
10Condition_NaClWTShoot_vs_MSWTShoot.csv	AT1G03000	69.8200277290471	-0.188942841747245	0.490078037900958	0.537767206108751	0.803341034393976	10	non_sig	0.0951000488517098
10Condition_NaClWTShoot_vs_MSWTShoot.csv	AT1G03010	6.77448386881238	-0.11495676898927	0.601407458130658	0.438301409283371	0.731374954090365	10	non_sig	0.135859916142619
10Condition_NaClWTShoot_vs_MSWTShoot.csv	AT1G03020	2.974344949591	-0.463105085584424	0.85934708487827	0.0145197179209556	0.0924517521190939	10	non_sig	1.03408485380234
10Condition_NaClWTShoot_vs_MSWTShoot.csv	AT1G03022	0.0471163258176433	-0.015900282231898	0.594748114280943	0.87384354804786	NA	10	non_sig	NA
10Condition_NaClWTShoot_vs_MSWTShoot.csv	AT1G03030	88.7987254208615	-0.0279775269292281	0.478999011580146	0.919463680047146	0.99360698349337	10	non_sig	0.00278536475004664
10Condition_NaClWTShoot_vs_MSWTShoot.csv	AT1G03040	213.496656458101	-0.182717352060754	0.498510961805139	0.526315472437689	0.796055769357621	10	non_sig	0.0990565057851306
10Condition_NaClWTShoot_vs_MSWTShoot.csv	AT1G03050	1.8907134315687	-0.0253574270726876	0.552309563576494	0.882653217986626	0.979035873348573	10	non_sig	0.00920139470156165
10Condition_NaClWTShoot_vs_MSWTShoot.csv	AT1G03055	15.4750649971851	-0.426776918753011	0.648090597201287	0.156158109686258	0.421863438502017	10	non_sig	0.374828111842273
10Condition_NaClWTShoot_vs_MSWTShoot.csv	AT1G03060	82.151976061231	0.163880355287099	0.377848484576014	0.578899268559276	0.830998223396665	10	non_sig	0.0803999046994627
10Condition_NaClWTShoot_vs_MSWTShoot.csv	AT1G03070	6.54579639893738	0.142350618798119	0.580607607958474	0.474651116899959	0.760477172263125	10	non_sig	0.118913817914671
10Condition_NaClWTShoot_vs_MSWTShoot.csv	AT1G03080	391.052413939597	0.629292841913414	0.396027321446321	0.0501323535794565	0.211922710685635	10	non_sig	0.67382249965097
10Condition_NaClWTShoot_vs_MSWTShoot.csv	AT1G03090	193.905526997322	-1.76021213961407	0.81052057319265	0.00148331612513701	0.01778895552711	10	sig	1.74984955063047
10Condition_NaClWTShoot_vs_MSWTShoot.csv	AT1G03100	30.2670740077082	-0.375878306283719	0.516960530872303	0.238893773196655	0.538598518838391	10	non_sig	0.268734845245337
10Condition_NaClWTShoot_vs_MSWTShoot.csv	AT1G03103	0	NA	NA	NA	NA	10	non_sig	NA
10Condition_NaClWTShoot_vs_MSWTShoot.csv	AT1G03106	32.2756693758314	-1.65183836115551	1.00463594759931	0.00459948215155944	0.0409804560595397	10	sig	1.38742321277134
10Condition_NaClWTShoot_vs_MSWTShoot.csv	AT1G03110	91.1071509847396	-0.172694671532637	0.390008768067125	0.563930606162367	0.821263108397285	10	non_sig	0.0855176854879628
10Condition_NaClWTShoot_vs_MSWTShoot.csv	AT1G03120	3.44135474082054	-0.0369824748012767	0.571195002134679	0.791103169484065	0.941077669845143	10	non_sig	0.0263745315215898
10Condition_NaClWTShoot_vs_MSWTShoot.csv	AT1G03130	10797.0722206948	-0.36168118634343	0.698905846128917	0.105648946963256	0.335625924197882	10	non_sig	0.474144501057709
10Condition_NaClWTShoot_vs_MSWTShoot.csv	AT1G03140	230.908653956354	-1.13127971467286	0.274395570205952	6.88925652938799e-06	0.00027504216485619	10	sig	3.56060072231279
10Condition_NaClWTShoot_vs_MSWTShoot.csv	AT1G03150	173.699563061134	0.0544890479035178	0.22058450993331	0.79206221262264	0.941404795801602	10	non_sig	0.0262235935959516
10Condition_NaClWTShoot_vs_MSWTShoot.csv	AT1G03160	300.125262128937	-0.125239129749605	0.432159670800623	0.666786012092026	0.879182275544437	10	non_sig	0.0559210759426619
10Condition_NaClWTShoot_vs_MSWTShoot.csv	AT1G03170	2.16837570910419	-0.165373299706556	0.614102269786074	0.262728002446333	0.566598428765309	10	non_sig	0.24672463415639
10Condition_NaClWTShoot_vs_MSWTShoot.csv	AT1G03180	21.8262164801017	-4.32096355055873	2.43390800130585	0.00091510350077068	0.0124012488608285	10	sig	1.90653457725261
10Condition_NaClWTShoot_vs_MSWTShoot.csv	AT1G03190	42.8683961853353	-0.0610871031147894	0.511944145222388	0.815526105213787	0.95123041943558	10	non_sig	0.0217142698467079
10Condition_NaClWTShoot_vs_MSWTShoot.csv	AT1G03200	7.35701152339743	-0.241114790358276	0.610315998674514	0.297501790478176	0.604058769246813	10	non_sig	0.218920806547785
10Condition_NaClWTShoot_vs_MSWTShoot.csv	AT1G03210	323.07563463938	0.17740494083336	0.270450756619932	0.462161355319164	0.750435032841632	10	non_sig	0.124686899822666
10Condition_NaClWTShoot_vs_MSWTShoot.csv	AT1G03220	1099.77406617283	-1.95393357803323	0.408157272941723	1.22585154844162e-07	9.7540326680862e-06	10	sig	5.01081579420828
10Condition_NaClWTShoot_vs_MSWTShoot.csv	AT1G03230	132.536902222489	-1.28156815052783	0.470971761143269	0.00080096262044112	0.0112124981124183	10	sig	1.95029761705968
10Condition_NaClWTShoot_vs_MSWTShoot.csv	AT1G03240	0.58981296885637	-0.0886213303869829	0.598080103224811	0.510564057300779	NA	10	non_sig	NA
10Condition_NaClWTShoot_vs_MSWTShoot.csv	AT1G03250	116.2393643723	-0.405987668275997	0.323309404475363	0.135927926669995	0.390276474757825	10	non_sig	0.40862762650708
10Condition_NaClWTShoot_vs_MSWTShoot.csv	AT1G03260	89.8330371837409	-0.0997117159235335	0.478824650735507	0.729467184400363	0.910059362572983	10	non_sig	0.0409302780118445
10Condition_NaClWTShoot_vs_MSWTShoot.csv	AT1G03270	19.4274113625924	-0.124691544306223	0.541588567784251	0.61507030995431	0.853332290945127	10	non_sig	0.0688818199199877
10Condition_NaClWTShoot_vs_MSWTShoot.csv	AT1G03280	151.812200829256	-0.0729162289868123	0.497283408201257	0.790085418129744	0.940697118608677	10	non_sig	0.0265501862336688
10Condition_NaClWTShoot_vs_MSWTShoot.csv	AT1G03290	152.055623088439	-0.025262527128428	0.487065104622584	0.927548004702981	0.994795364334876	10	non_sig	0.00226624717419054
10Condition_NaClWTShoot_vs_MSWTShoot.csv	AT1G03300	16.597697823159	0.359884140492823	0.656473693216195	0.190416541797301	0.472966125279314	10	non_sig	0.325169963133423
10Condition_NaClWTShoot_vs_MSWTShoot.csv	AT1G03310	159.381967920215	0.122773906879837	0.418152212773487	0.689638600886885	0.889700961432408	10	non_sig	0.0507559401223454
10Condition_NaClWTShoot_vs_MSWTShoot.csv	AT1G03320	1.0702875181468	-0.0730698145168404	0.600647216892555	0.24886593633658	0.55048715337165	10	non_sig	0.259252811633017
10Condition_NaClWTShoot_vs_MSWTShoot.csv	AT1G03330	178.910849632534	-0.0335406577523584	0.329286800469996	0.901580978345554	0.986517199052987	10	non_sig	0.00589533880642339
10Condition_NaClWTShoot_vs_MSWTShoot.csv	AT1G03340	24.6422803098916	-0.0162364316770255	0.497329698546861	0.949405125266173	0.994795364334876	10	non_sig	0.00226624717419054
10Condition_NaClWTShoot_vs_MSWTShoot.csv	AT1G03350	243.923954772261	-0.14820871095222	0.306355834631295	0.569785376140529	0.8253432598158	10	non_sig	0.0833653910388251
10Condition_NaClWTShoot_vs_MSWTShoot.csv	AT1G03360	69.4294777493657	-0.267604848356227	0.613096878352542	0.276240143124937	0.581537205796461	10	non_sig	0.235422494598135
10Condition_NaClWTShoot_vs_MSWTShoot.csv	AT1G03365	109.156252890409	-0.152887425251038	0.511215126120075	0.580670715730978	0.832628061562453	10	non_sig	0.0795489564370395
10Condition_NaClWTShoot_vs_MSWTShoot.csv	AT1G03370	128.190409957598	-0.35215823952034	0.618502349678358	0.211666753021575	0.503692140419772	10	non_sig	0.297834825792982
10Condition_NaClWTShoot_vs_MSWTShoot.csv	AT1G03380	328.786445114268	-0.188200492965164	0.345966531241399	0.503389391492216	0.781111920819356	10	non_sig	0.107286734225367
10Condition_NaClWTShoot_vs_MSWTShoot.csv	AT1G03390	0.189302576306569	-0.00531814370123765	0.594619586802603	0.989833870235249	NA	10	non_sig	NA
10Condition_NaClWTShoot_vs_MSWTShoot.csv	AT1G03400	65.2907339681252	-3.45197288750944	0.655703038118488	7.72483518884742e-09	9.36626048611786e-07	10	sig	6.02843376817358
10Condition_NaClWTShoot_vs_MSWTShoot.csv	AT1G03410	269.803371720218	0.0928205092844841	0.335959373654178	0.731422193937932	0.911287761785164	10	non_sig	0.0403444620812291
10Condition_NaClWTShoot_vs_MSWTShoot.csv	AT1G03420.1	245.706331040806	0.102070141373238	0.340059705352365	0.719505159205656	0.904155529082958	10	non_sig	0.0437568575636529
10Condition_NaClWTShoot_vs_MSWTShoot.csv	AT1G03430	53.9873098214061	-0.20613577098398	0.469192400968405	0.494749285288334	0.775679883912307	10	non_sig	0.11031747118204
10Condition_NaClWTShoot_vs_MSWTShoot.csv	AT1G03440	101.543270614154	-1.12226327072161	0.904982396883162	0.0159707804234701	0.0983834419850108	10	non_sig	1.00707798754058
10Condition_NaClWTShoot_vs_MSWTShoot.csv	AT1G03445	1.0404067944478	-0.0649206496371791	0.593980705504101	0.713387415392111	0.902306325815522	10	non_sig	0.0446459979053707
10Condition_NaClWTShoot_vs_MSWTShoot.csv	AT1G03457	82.1680179772699	-0.20569503879366	0.573752237311512	0.401966684800113	0.701665794399709	10	non_sig	0.153869694435332
10Condition_NaClWTShoot_vs_MSWTShoot.csv	AT1G03470	18.9762513518553	0.197353713896087	0.468450075976609	0.526023961333597	0.795918753488864	10	non_sig	0.0991312623029358
10Condition_NaClWTShoot_vs_MSWTShoot.csv	AT1G03475	359.28658723086	-0.202542556057107	0.401792477446404	0.489912629184572	0.77264545113891	10	non_sig	0.112019747914948
10Condition_NaClWTShoot_vs_MSWTShoot.csv	AT1G03490	0	NA	NA	NA	NA	10	non_sig	NA
10Condition_NaClWTShoot_vs_MSWTShoot.csv	AT1G03495	24.2103891580712	2.81827284405939	0.661871312521013	1.80657559167839e-06	9.17165176459343e-05	10	sig	4.03755244321233
10Condition_NaClWTShoot_vs_MSWTShoot.csv	AT1G03502	3.32534038246382	-0.446129888966563	0.708644777475276	0.128588056188629	0.377525143139083	10	non_sig	0.423054119099869
10Condition_NaClWTShoot_vs_MSWTShoot.csv	AT1G03506	2.5185611394932	-0.307272060917001	0.66454651006836	0.149921476011795	0.412635184276519	10	non_sig	0.384433743678264
10Condition_NaClWTShoot_vs_MSWTShoot.csv	AT1G03510	8.00227491763466	1.74190787712591	0.769185630957669	0.002080262394872	0.0229188908850417	10	sig	1.6398064030293
10Condition_NaClWTShoot_vs_MSWTShoot.csv	AT1G03515	0	NA	NA	NA	NA	10	non_sig	NA
10Condition_NaClWTShoot_vs_MSWTShoot.csv	AT1G03520	29.6390606413589	-0.349855409682662	0.592607143092	0.236734705104646	0.535909562597852	10	non_sig	0.27090849347621
10Condition_NaClWTShoot_vs_MSWTShoot.csv	AT1G03530	99.3236873103585	0.036257009542393	0.473335440298635	0.898695157368231	0.984958545423042	10	non_sig	0.00658204754592071
10Condition_NaClWTShoot_vs_MSWTShoot.csv	AT1G03540	7.03909380776183	0.474835323164253	0.777537716903251	0.0934927946272506	0.312269476997242	10	non_sig	0.505470464119161
10Condition_NaClWTShoot_vs_MSWTShoot.csv	AT1G03550	65.6126757211717	1.39765232911201	0.422268295313329	0.00013143948080858	0.00285355932770192	10	sig	2.54461309370352
10Condition_NaClWTShoot_vs_MSWTShoot.csv	AT1G03545	43.7194941811699	1.11218043152096	0.70410759247577	0.0160176715835851	0.098513409020246	10	non_sig	1.00650465206933
10Condition_NaClWTShoot_vs_MSWTShoot.csv	AT1G03560	41.8532125186452	0.217917540171981	0.435499766709498	0.483833605370589	0.768153727357102	10	non_sig	0.114551857752383
10Condition_NaClWTShoot_vs_MSWTShoot.csv	AT1G03570	0	NA	NA	NA	NA	10	non_sig	NA
10Condition_NaClWTShoot_vs_MSWTShoot.csv	AT1G03580	8.15571889400439	-0.161445953078405	0.547776962282173	0.512438315036832	0.787647173893192	10	non_sig	0.103668280918918
10Condition_NaClWTShoot_vs_MSWTShoot.csv	AT1G03590	141.673057668231	-0.0668157883430565	0.290867284057073	0.79131493943909	0.941231867133094	10	non_sig	0.0263033774099883
10Condition_NaClWTShoot_vs_MSWTShoot.csv	AT1G03600	863.200362347907	-0.66332637614132	0.688727070272117	0.0681363580534092	0.257064057028754	10	non_sig	0.589958642631026
10Condition_NaClWTShoot_vs_MSWTShoot.csv	AT1G03610	277.129342204996	-0.29305047168037	0.500714634140158	0.346552535997748	0.653728272079814	10	non_sig	0.184602732499668
10Condition_NaClWTShoot_vs_MSWTShoot.csv	AT1G03620	34.6231018466121	-0.0815632292499271	0.545445762332205	0.724035120265835	0.906715602820475	10	non_sig	0.0425289108383589
10Condition_NaClWTShoot_vs_MSWTShoot.csv	AT1G03630	2417.1544858774	0.0468417202753676	0.536238328896598	0.882078748589798	0.978919880027305	10	non_sig	0.009252851696273
10Condition_NaClWTShoot_vs_MSWTShoot.csv	AT1G03640	0	NA	NA	NA	NA	10	non_sig	NA
10Condition_NaClWTShoot_vs_MSWTShoot.csv	AT1G03650	29.2790586681563	0.195135775667289	0.532293623403415	0.510852530519289	0.786139740109867	10	non_sig	0.104500249171187
10Condition_NaClWTShoot_vs_MSWTShoot.csv	AT1G03660	2.79082922036872	-0.0869322347616879	0.594387446845871	0.637376658692846	0.864920067588197	10	non_sig	0.0630240264188795
10Condition_NaClWTShoot_vs_MSWTShoot.csv	AT1G03670	0.252416775445936	-0.00458754893583219	0.594674013882952	0.989831395130863	NA	10	non_sig	NA
10Condition_NaClWTShoot_vs_MSWTShoot.csv	AT1G03680	3132.88006373787	-0.474905320167002	0.318257127859035	0.0764649998537822	0.276877250851152	10	non_sig	0.557712725856741
10Condition_NaClWTShoot_vs_MSWTShoot.csv	AT1G03687	75.822041471401	-0.0404331134556403	0.509122071845821	0.872524517115545	0.97386320551165	10	non_sig	0.0115020423654533
10Condition_NaClWTShoot_vs_MSWTShoot.csv	AT1G03700	7.10609004155778	-0.010060836683738	0.594057574952738	0.00773145086657702	0.0588426605740188	10	non_sig	1.23030769885252
10Condition_NaClWTShoot_vs_MSWTShoot.csv	AT1G03710	0.108309453862233	-0.0166053095920979	0.594845306747876	0.873841552217635	NA	10	non_sig	NA
10Condition_NaClWTShoot_vs_MSWTShoot.csv	AT1G03720	0.545735735097533	0.0380352192014264	0.591648291481948	0.691413344275198	NA	10	non_sig	NA
10Condition_NaClWTShoot_vs_MSWTShoot.csv	AT1G03730	157.369763890272	-0.601697148915756	0.449892242674665	0.065549217329737	0.251109620484981	10	non_sig	0.600136648324499
10Condition_NaClWTShoot_vs_MSWTShoot.csv	AT1G03740	179.28551835679	-0.310234213471928	0.514512131558202	0.303807958450349	0.609757113921134	10	non_sig	0.214843124152943
10Condition_NaClWTShoot_vs_MSWTShoot.csv	AT1G03743	0.242626240341543	-0.0174535719228611	0.594975099707926	0.873833531316696	NA	10	non_sig	NA
10Condition_NaClWTShoot_vs_MSWTShoot.csv	AT1G03746	0.0548583651193489	-0.0164818945604863	0.59481177421175	0.87384354804786	NA	10	non_sig	NA
10Condition_NaClWTShoot_vs_MSWTShoot.csv	AT1G03750	58.3907879183384	0.118321448475407	0.421334172477973	0.693946208093884	0.891908468328527	10	non_sig	0.0496797125964327
10Condition_NaClWTShoot_vs_MSWTShoot.csv	AT1G03760	41.2642300651906	0.0728562434591352	0.512226409315632	0.784172833092198	0.93828419561962	10	non_sig	0.0276655988325114
10Condition_NaClWTShoot_vs_MSWTShoot.csv	AT1G03770	34.4517277435562	-0.288489187072381	0.606873997185178	0.268458351601252	0.572757805166585	10	non_sig	0.242028983818737
10Condition_NaClWTShoot_vs_MSWTShoot.csv	AT1G03780	98.9507012833383	0.229296527292437	0.539402311782662	0.428443719346788	0.722990888994919	10	non_sig	0.140867175574298
10Condition_NaClWTShoot_vs_MSWTShoot.csv	AT1G03790	6.30496465654367	0.209227115632656	0.615756470954694	0.231052849655638	0.528994783470203	10	non_sig	0.276548610613729
10Condition_NaClWTShoot_vs_MSWTShoot.csv	AT1G03800	8.39311380786161	0.0913236276976455	0.58260157458405	0.526629837382888	0.796058664476667	10	non_sig	0.0990549263330518
10Condition_NaClWTShoot_vs_MSWTShoot.csv	AT1G03810	0.118662991771262	-0.00312686406585963	0.594793628400355	0.98983617519124	NA	10	non_sig	NA
10Condition_NaClWTShoot_vs_MSWTShoot.csv	AT1G03820	249.778670713757	0.06787666789502	0.466654130019234	0.812101370825573	0.949216103082602	10	non_sig	0.0226349027549573
10Condition_NaClWTShoot_vs_MSWTShoot.csv	AT1G03830	64.429444436778	0.083423576617411	0.481467303382565	0.765273307199987	0.928571593126915	10	non_sig	0.0321846064085192
10Condition_NaClWTShoot_vs_MSWTShoot.csv	AT1G03840	25.1568938931593	0.368741640923967	0.655600567339525	0.182803327882043	0.462151634774798	10	non_sig	0.335215506389321
10Condition_NaClWTShoot_vs_MSWTShoot.csv	AT1G03850	193.354370818093	-1.05067006823656	0.46743690202084	0.00442195649016292	0.0398010820614978	10	sig	1.40010512071652
10Condition_NaClWTShoot_vs_MSWTShoot.csv	AT1G03860	433.348658055101	-0.217054505561373	0.478815352359961	0.450325285296907	0.741301216713161	10	non_sig	0.130005287061075
10Condition_NaClWTShoot_vs_MSWTShoot.csv	AT1G03870	132.583285939273	-4.45580111944497	0.985650513590751	1.6687294791993e-07	1.27045198489472e-05	10	sig	4.89604174390705
10Condition_NaClWTShoot_vs_MSWTShoot.csv	AT1G03880	0.0943705640232667	-0.00289725812454722	0.59481375095585	0.989839490417968	NA	10	non_sig	NA
10Condition_NaClWTShoot_vs_MSWTShoot.csv	AT1G03890	0.0297971356585723	-0.001755678335639	0.594942777100544	0.98984151140197	NA	10	non_sig	NA
10Condition_NaClWTShoot_vs_MSWTShoot.csv	AT1G03900	361.794789814151	0.163801729746727	0.261218833909325	0.482607707134756	0.767110925761258	10	non_sig	0.115141831666681
10Condition_NaClWTShoot_vs_MSWTShoot.csv	AT1G03905	41.5002577625047	0.048353730902174	0.54212228760811	0.832284438109856	0.958542945202546	10	non_sig	0.0183884248342439
10Condition_NaClWTShoot_vs_MSWTShoot.csv	AT1G03910	246.598329980328	0.0996358183098303	0.473562991743883	0.735550039322513	0.913299994642106	10	non_sig	0.0393865448998891
10Condition_NaClWTShoot_vs_MSWTShoot.csv	AT1G03920	28.1811679692643	2.99085709316593	1.16057451506132	0.00057382049181243	0.00876644692691577	10	sig	2.05717639211857
10Condition_NaClWTShoot_vs_MSWTShoot.csv	AT1G03930	159.690194135885	-0.331991145857106	0.282083223439717	0.177695853390571	0.454726764522426	10	non_sig	0.342249483133098
10Condition_NaClWTShoot_vs_MSWTShoot.csv	AT1G03935	7.93166684323196	-0.183931889584777	0.522385495610029	0.501136397420857	0.779560646215472	10	non_sig	0.108150093057306
10Condition_NaClWTShoot_vs_MSWTShoot.csv	AT1G03940	32.4315923501358	4.91721956311437	0.83633405820935	3.48590494025973e-10	6.62568664787157e-08	10	sig	7.17876910728869
10Condition_NaClWTShoot_vs_MSWTShoot.csv	AT1G03950	70.3561792444402	-0.322481413742028	0.498230279022063	0.300044499787179	0.606174230414194	10	non_sig	0.217402530236296
10Condition_NaClWTShoot_vs_MSWTShoot.csv	AT1G03960	73.0394209787265	-0.0202177050451312	0.446844481015246	0.942798433214942	0.994795364334876	10	non_sig	0.00226624717419054
10Condition_NaClWTShoot_vs_MSWTShoot.csv	AT1G03970	165.19699289004	-0.349639320767201	0.347381775924049	0.216661547754033	0.510541493915827	10	non_sig	0.29196895515131
10Condition_NaClWTShoot_vs_MSWTShoot.csv	AT1G03980	119.553444140271	-0.195014899266819	0.32523660592167	0.472428724817407	0.758241816635082	10	non_sig	0.120192268138177
10Condition_NaClWTShoot_vs_MSWTShoot.csv	AT1G03982	0	NA	NA	NA	NA	10	non_sig	NA
10Condition_NaClWTShoot_vs_MSWTShoot.csv	AT1G03990	4.75309934979856	0.0728188544299114	0.557078506188801	0.738879605634511	0.915125399032148	10	non_sig	0.0385193907682938
10Condition_NaClWTShoot_vs_MSWTShoot.csv	AT1G04000	41.6150013141831	-0.453127661100226	0.58452158734109	0.169120906699371	0.442266673618874	10	non_sig	0.354315785045329
10Condition_NaClWTShoot_vs_MSWTShoot.csv	AT1G04010	30.0576587745669	0.0517159848932356	0.488237890278974	0.854673836446615	0.967568634000077	10	non_sig	0.0143182187531916
10Condition_NaClWTShoot_vs_MSWTShoot.csv	AT1G04020	21.2516857352788	-0.607353199675368	0.939790887390417	0.0484969786619803	0.207420075217981	10	non_sig	0.683149212583119
10Condition_NaClWTShoot_vs_MSWTShoot.csv	AT1G04030	220.908619668592	-1.0448526048449	0.357898088150309	0.00067709786125286	0.00993413043493182	10	sig	2.00287014202559
10Condition_NaClWTShoot_vs_MSWTShoot.csv	AT1G04040	432.565905623218	-2.55505136270717	0.410433095729097	2.6134590539219e-11	6.87397157874281e-09	10	sig	8.16279226783753
10Condition_NaClWTShoot_vs_MSWTShoot.csv	AT1G04050	18.3830965938688	0.485637175936273	0.635890163129337	0.155017372218609	0.420101478448632	10	non_sig	0.37664579006174
10Condition_NaClWTShoot_vs_MSWTShoot.csv	AT1G04070	39.4904643586918	-1.64792592487541	0.696829177382508	0.00152503398287891	0.0181305019351845	10	sig	1.74159017248125
10Condition_NaClWTShoot_vs_MSWTShoot.csv	AT1G04080	398.232171680502	-0.321625149468318	0.43035360041028	0.292109327987523	0.598103766990893	10	non_sig	0.223223462295791
10Condition_NaClWTShoot_vs_MSWTShoot.csv	AT1G04090	3.27283556984296	-0.426577542181984	0.793317641502681	0.0318150814144049	0.157128104675108	10	non_sig	0.803746128049365
10Condition_NaClWTShoot_vs_MSWTShoot.csv	AT1G04100	49.7746778342306	-0.299575837939622	0.532558214001893	0.323703201053874	0.630673572126387	10	non_sig	0.200195367389671
10Condition_NaClWTShoot_vs_MSWTShoot.csv	AT1G04110	29.7499973469666	-0.330261194186202	0.391137781161946	0.264940132277866	0.569053458260682	10	non_sig	0.244846933012523
10Condition_NaClWTShoot_vs_MSWTShoot.csv	AT1G04120	254.05511786501	0.526295352987807	0.582193033063149	0.138789757115142	0.394701672133359	10	non_sig	0.403731033734324
10Condition_NaClWTShoot_vs_MSWTShoot.csv	AT1G04130	48.8178915237767	-2.15739030758572	0.778655243292425	0.00039442861014224	0.00658911720333943	10	sig	2.18117276740908
10Condition_NaClWTShoot_vs_MSWTShoot.csv	AT1G04140	447.359969558671	-0.126581441278897	0.214262753116667	0.524321961298304	0.794824506523248	10	non_sig	0.0997287509183636
10Condition_NaClWTShoot_vs_MSWTShoot.csv	AT1G04150	2.47594746192898	0.0141074911568581	0.585760213692934	0.884270938026013	0.979881664207163	10	non_sig	0.00882636888397295
10Condition_NaClWTShoot_vs_MSWTShoot.csv	AT1G04160	19.6639717327765	0.734185922914041	0.430959691783496	0.0302500372639749	0.151554406196163	10	non_sig	0.819431432711982
10Condition_NaClWTShoot_vs_MSWTShoot.csv	AT1G04170	203.607055617975	-0.00072775618329045	0.420229071855483	0.996148290091739	0.998270830367319	10	non_sig	0.000751618855440309
10Condition_NaClWTShoot_vs_MSWTShoot.csv	AT1G04171	0	NA	NA	NA	NA	10	non_sig	NA
10Condition_NaClWTShoot_vs_MSWTShoot.csv	AT1G04180	21.1190127868955	-0.223219415617276	0.648008545819971	0.0739593381339848	0.270829688826845	10	non_sig	0.567303729252283
10Condition_NaClWTShoot_vs_MSWTShoot.csv	AT1G04190	284.618217364964	0.169067971503574	0.293930194254555	0.505791807331223	0.78240863729589	10	non_sig	0.106566363857931
10Condition_NaClWTShoot_vs_MSWTShoot.csv	AT1G04200	125.160070476051	-0.0505714560021422	0.469137715216238	0.860276811075777	0.969917871868774	10	non_sig	0.0132650382123626
10Condition_NaClWTShoot_vs_MSWTShoot.csv	AT1G04210	156.845135380527	-0.585610104290649	0.27007774755188	0.0147444445772211	0.0934400155748796	10	non_sig	1.02946709784208
10Condition_NaClWTShoot_vs_MSWTShoot.csv	AT1G04220	103.380881896152	3.60135746483814	0.559109165745037	1.04596893803984e-11	3.11291223170402e-09	10	sig	8.5068331240409
10Condition_NaClWTShoot_vs_MSWTShoot.csv	AT1G04230	77.5709063755634	-0.143313348253321	0.425252667314738	0.63163419855018	0.862381726072804	10	non_sig	0.0643004547893267
10Condition_NaClWTShoot_vs_MSWTShoot.csv	AT1G04240	167.371726130525	-0.0881399130992943	0.476208740991844	NA	NA	10	non_sig	NA
10Condition_NaClWTShoot_vs_MSWTShoot.csv	AT1G04250	312.27154797703	-0.0811220162869038	0.409566126208811	0.784147596448498	0.93828419561962	10	non_sig	0.0276655988325114
10Condition_NaClWTShoot_vs_MSWTShoot.csv	AT1G04260	76.6204445921474	-0.215370215155737	0.533347928101678	0.441828399034509	0.733399666919778	10	non_sig	0.134659291614215
10Condition_NaClWTShoot_vs_MSWTShoot.csv	AT1G04270	819.890429011881	0.382314964314708	0.320382739455047	0.164675800896172	0.43485948989821	10	non_sig	0.361651047917813
10Condition_NaClWTShoot_vs_MSWTShoot.csv	AT1G04280	364.91171980613	-0.195074105113367	0.552415578481842	0.453170119369429	0.744034090348965	10	non_sig	0.128407165379846
10Condition_NaClWTShoot_vs_MSWTShoot.csv	AT1G04290	179.975771061927	0.365829946471852	0.316230205942769	0.177257956123345	0.454094926245606	10	non_sig	0.342853350589335
10Condition_NaClWTShoot_vs_MSWTShoot.csv	AT1G04295	150.910326163268	0.338595370099341	0.308033952445271	0.203656423709786	0.492452263125072	10	non_sig	0.307635862356572
10Condition_NaClWTShoot_vs_MSWTShoot.csv	AT1G04300	265.359760914554	0.847700848562616	0.442203857361159	0.0157565681386392	0.0973779707295189	10	non_sig	1.01153928000737
10Condition_NaClWTShoot_vs_MSWTShoot.csv	AT1G04310	22.8524937247127	0.592529610501139	0.668689558959734	0.106367541609362	0.337092875607819	10	non_sig	0.472250426111206
10Condition_NaClWTShoot_vs_MSWTShoot.csv	AT1G04320	0	NA	NA	NA	NA	10	non_sig	NA
10Condition_NaClWTShoot_vs_MSWTShoot.csv	AT1G04330	17.0388714146787	0.451716460251473	0.718110510674695	0.127354293798286	0.37497764315579	10	non_sig	0.425994624921655
10Condition_NaClWTShoot_vs_MSWTShoot.csv	AT1G04340	176.654874077561	-0.0354438905593146	0.502532045306116	0.890380317785151	0.981929172116459	10	non_sig	0.00791983733356567
10Condition_NaClWTShoot_vs_MSWTShoot.csv	AT1G04350	256.051099583228	-0.308556763772163	0.599758076322433	0.264579383890858	0.56860484125013	10	non_sig	0.245189446933184
10Condition_NaClWTShoot_vs_MSWTShoot.csv	AT1G04360	31.0030946060696	-2.38506255832166	4.01260658464096	0.00709937772500885	0.0557311957894281	10	non_sig	1.25390163845863
10Condition_NaClWTShoot_vs_MSWTShoot.csv	AT1G04370	0.530775838415503	0.0439356905793267	0.588845797302636	0.692599989274902	NA	10	non_sig	NA
10Condition_NaClWTShoot_vs_MSWTShoot.csv	AT1G04380	0.428556210949319	-0.0367646906159088	0.594620275849642	0.809698892611098	NA	10	non_sig	NA
10Condition_NaClWTShoot_vs_MSWTShoot.csv	AT1G04390	40.861889269397	0.196861843755043	0.51875629946848	0.498283925220271	0.777987975290099	10	non_sig	0.109027115485265
10Condition_NaClWTShoot_vs_MSWTShoot.csv	AT1G04400	501.938842473718	-0.248838981341451	0.517028052119045	0.396966749478763	0.696260244856898	10	non_sig	0.157228401510014
10Condition_NaClWTShoot_vs_MSWTShoot.csv	AT1G04410	2790.46196656765	-0.069433791832606	0.187977088731525	0.733348967175644	0.912079666457994	10	non_sig	0.0399672261540099
10Condition_NaClWTShoot_vs_MSWTShoot.csv	AT1G04420	1380.36999938875	0.417360859218042	0.401794048699332	0.180314926573893	0.458712942682299	10	non_sig	0.338459005984859
10Condition_NaClWTShoot_vs_MSWTShoot.csv	AT1G04425	12.9715461392379	0.162826365716366	0.446556846686847	0.596190343186968	0.841182383607436	10	non_sig	0.075109831066783
10Condition_NaClWTShoot_vs_MSWTShoot.csv	AT1G04430	415.748139016518	-1.1552886874482	0.250121172832936	6.81899808859658e-07	4.14493793629388e-05	10	sig	4.38248196791875
10Condition_NaClWTShoot_vs_MSWTShoot.csv	AT1G04440	446.380296899478	-0.795949564538827	0.408729007216302	0.014169141965858	0.0909269272723614	10	non_sig	1.04130748494049
10Condition_NaClWTShoot_vs_MSWTShoot.csv	AT1G04445	1.44033899763798	0.242341830385876	0.665329660154424	0.0396498790236352	0.180913285260474	10	non_sig	0.74252953980983
10Condition_NaClWTShoot_vs_MSWTShoot.csv	AT1G04450	0.184103552816468	0.0338826195728872	0.594719616591264	0.822384019071163	NA	10	non_sig	NA
10Condition_NaClWTShoot_vs_MSWTShoot.csv	AT1G04457	0.11210983333152	0.0159969164835645	0.591842991982907	0.937699447205378	NA	10	non_sig	NA
10Condition_NaClWTShoot_vs_MSWTShoot.csv	AT1G04470	0.118188365164669	-0.00409963899956397	0.594712371978567	0.989837469434033	NA	10	non_sig	NA
10Condition_NaClWTShoot_vs_MSWTShoot.csv	AT1G04480	387.08576187658	0.0340041630747105	0.318547781536186	0.896584173301007	0.984292560858766	10	non_sig	0.00687579721695253
10Condition_NaClWTShoot_vs_MSWTShoot.csv	AT1G04490	27.5744844764894	0.109782403405616	0.59735197423856	0.529826088171477	0.79872999385156	10	non_sig	0.0976000066660115
10Condition_NaClWTShoot_vs_MSWTShoot.csv	AT1G04500	0.595148999684028	-0.0169059134763108	0.594906374598474	0.873832208698461	NA	10	non_sig	NA
10Condition_NaClWTShoot_vs_MSWTShoot.csv	AT1G04501	0	NA	NA	NA	NA	10	non_sig	NA
10Condition_NaClWTShoot_vs_MSWTShoot.csv	AT1G04510	122.136130968669	-0.0589727052017346	0.473827792030793	0.837278389642332	0.960554271691798	10	non_sig	0.0174780923010854
10Condition_NaClWTShoot_vs_MSWTShoot.csv	AT1G04520	65.5153255507988	0.14808537838281	0.389556279917271	0.619942736619037	0.855947112609083	10	non_sig	0.0675530687476362
10Condition_NaClWTShoot_vs_MSWTShoot.csv	AT1G04530	220.124967379281	-0.877518239347271	0.727796183697651	0.0314944323906388	0.156150240732124	10	non_sig	0.806457341894542
10Condition_NaClWTShoot_vs_MSWTShoot.csv	AT1G04540	5.60540273774184	-0.395190701410571	0.752061811332039	0.0484168614916961	0.207116072044747	10	non_sig	0.683786198887724
10Condition_NaClWTShoot_vs_MSWTShoot.csv	AT1G04550	74.8949102246133	-0.125184928209166	0.428900793674134	0.680968249017747	0.885645198325238	10	non_sig	0.0527402276280382
10Condition_NaClWTShoot_vs_MSWTShoot.csv	AT1G04555	70.7592036370689	0.273172841745826	0.325229153329798	0.322543064723533	0.629545536609127	10	non_sig	0.200972850809786
10Condition_NaClWTShoot_vs_MSWTShoot.csv	AT1G04560	15.2519056577969	0.1678663498534	0.629611632415468	0.0079099047378824	0.0597900239432877	10	non_sig	1.22337127266388
10Condition_NaClWTShoot_vs_MSWTShoot.csv	AT1G04570	23.0833325333345	0.728928667033424	0.650656381660321	0.0679989390106984	0.256931842813255	10	non_sig	0.590182068170041
10Condition_NaClWTShoot_vs_MSWTShoot.csv	AT1G04580	1.907128985404	-0.374878976997523	0.697962208410036	0.135956410280665	0.390276474757825	10	non_sig	0.40862762650708
10Condition_NaClWTShoot_vs_MSWTShoot.csv	AT1G04590	108.638685410835	1.00140200683528	0.388717529505801	0.00235826832034996	0.0250272045919687	10	sig	1.60158765610814
10Condition_NaClWTShoot_vs_MSWTShoot.csv	AT1G04600	1.13577659215758	-0.0111506670443181	0.59397146217627	0.981062766313672	0.994795364334876	10	non_sig	0.00226624717419054
10Condition_NaClWTShoot_vs_MSWTShoot.csv	AT1G04610	23.9681771991356	-0.093293280752056	0.595022076517285	0.630457933748527	0.861718597744318	10	non_sig	0.064634533942469
10Condition_NaClWTShoot_vs_MSWTShoot.csv	AT1G04620	54.1013176931193	0.149132053432605	0.559767249930029	NA	NA	10	non_sig	NA
10Condition_NaClWTShoot_vs_MSWTShoot.csv	AT1G04625	39.3787775082428	0.219235082779527	0.342661175028689	0.437827868370187	0.73118084648782	10	non_sig	0.135975193605732
10Condition_NaClWTShoot_vs_MSWTShoot.csv	AT1G04630	172.889821625188	-0.250373886033786	0.267057292356942	0.29254054216616	0.598592701584837	10	non_sig	0.222868582652451
10Condition_NaClWTShoot_vs_MSWTShoot.csv	AT1G04635	9.75781121086614	-0.0668143835300766	0.54948704324891	0.757903509980327	0.925038744144522	10	non_sig	0.0338400769736259
10Condition_NaClWTShoot_vs_MSWTShoot.csv	AT1G04640	79.0586041573393	-0.369398355459396	0.585233185530058	0.222822967845569	0.517976377677933	10	non_sig	0.285690045810852
10Condition_NaClWTShoot_vs_MSWTShoot.csv	AT1G04645	0.345232896836648	-0.00453049075860612	0.594669387533906	0.989831868196698	NA	10	non_sig	NA
10Condition_NaClWTShoot_vs_MSWTShoot.csv	AT1G04650	17.3331154118215	-1.99992393248814	1.84912831924466	0.00915494421896509	0.0663277590015188	10	non_sig	1.17830467584674
10Condition_NaClWTShoot_vs_MSWTShoot.csv	AT1G04660	1.35118484547517	-0.0993236023919371	0.605381651368245	0.191490198943953	0.474501448853767	10	non_sig	0.323762457149786
10Condition_NaClWTShoot_vs_MSWTShoot.csv	AT1G04670	1.27503607370039	-0.00546407605890747	0.594580749695563	0.988721938437487	0.995816531995139	10	non_sig	0.00182066808399149
10Condition_NaClWTShoot_vs_MSWTShoot.csv	AT1G04680	351.46500926798	-0.825073337213154	0.493569492785009	0.0205411399129423	0.116717273058514	10	non_sig	0.932864867700233
10Condition_NaClWTShoot_vs_MSWTShoot.csv	AT1G04684	0	NA	NA	NA	NA	10	non_sig	NA
10Condition_NaClWTShoot_vs_MSWTShoot.csv	AT1G04690	457.827558982954	-0.266054824889359	0.470677153893672	0.373461772814467	0.676809014299433	10	non_sig	0.1695338656392
10Condition_NaClWTShoot_vs_MSWTShoot.csv	AT1G04700	4.37427788100585	-0.308638902136559	0.699176881809655	0.04192680582047	0.18805344591212	10	non_sig	0.7257187041086
10Condition_NaClWTShoot_vs_MSWTShoot.csv	AT1G04710	109.718467891254	0.0125799531371875	0.387206407981359	0.96991394810923	0.994795364334876	10	non_sig	0.00226624717419054
10Condition_NaClWTShoot_vs_MSWTShoot.csv	AT1G04720	0	NA	NA	NA	NA	10	non_sig	NA
10Condition_NaClWTShoot_vs_MSWTShoot.csv	AT1G04730	20.9564868760707	0.251320590894486	0.571842006738898	0.361267512570846	0.667215209386968	10	non_sig	0.175734062373994
10Condition_NaClWTShoot_vs_MSWTShoot.csv	AT1G04750	589.348338362467	-0.541826369214882	0.383482236760345	0.0691203838943975	0.258902045983003	10	non_sig	0.586864517523346
10Condition_NaClWTShoot_vs_MSWTShoot.csv	AT1G04760	9.26590795108538	-1.51230922356245	1.21695954795629	0.0129810766441957	0.0854320368691527	10	non_sig	1.06837923907204
10Condition_NaClWTShoot_vs_MSWTShoot.csv	AT1G04770	416.814666232152	0.937483978794402	0.467682080069488	0.0110920631541182	0.0766543182267107	10	non_sig	1.11546337467513
10Condition_NaClWTShoot_vs_MSWTShoot.csv	AT1G04778	4.31787710326597	-0.177287407208881	0.623472280830957	0.163457123663337	0.43326183253629	10	non_sig	0.363249567713767
10Condition_NaClWTShoot_vs_MSWTShoot.csv	AT1G04780	244.519049972792	0.0744733954658371	0.210622677656709	0.710717666906384	0.900818918961653	10	non_sig	0.0453625013622135
10Condition_NaClWTShoot_vs_MSWTShoot.csv	AT1G04790	174.732861758253	-0.294365154019119	0.344698418876756	0.293595604901006	0.599822598816178	10	non_sig	0.221977175861794
10Condition_NaClWTShoot_vs_MSWTShoot.csv	AT1G04800	321.210565072995	-0.863276627767443	0.351878892379274	0.00356952819466561	0.0340121863238907	10	non_sig	1.46836545045824
10Condition_NaClWTShoot_vs_MSWTShoot.csv	AT1G04810	332.982445204776	-0.507610080770701	0.258748660856022	0.0285984116846774	0.146122899033683	10	non_sig	0.835281720104784
10Condition_NaClWTShoot_vs_MSWTShoot.csv	AT1G04820	2053.59113384452	-1.50427507363671	0.364799779339308	3.7966864201454e-06	0.00017262870238899	10	sig	3.76288699394631
10Condition_NaClWTShoot_vs_MSWTShoot.csv	AT1G04830	76.7095817366941	-0.0759475687228274	0.477219657197017	0.791941759996644	0.941342256967845	10	non_sig	0.0262524453425262
10Condition_NaClWTShoot_vs_MSWTShoot.csv	AT1G04840	14.3176677659666	0.752513848861496	0.728115602755941	0.0631281348317997	0.24573284998832	10	non_sig	0.609536782408703
10Condition_NaClWTShoot_vs_MSWTShoot.csv	AT1G04850	742.736686271799	0.253845331548817	0.202505149173525	0.18079643830593	0.45962335932733	10	non_sig	0.337597907378961
10Condition_NaClWTShoot_vs_MSWTShoot.csv	AT1G04860	144.162309749698	-0.704343875784375	0.594521871145599	0.057101220045729	0.230334722507996	10	non_sig	0.637640588058614
10Condition_NaClWTShoot_vs_MSWTShoot.csv	AT1G04870	254.340226705049	0.205624775059622	0.395632923268611	0.495169886538643	0.775981298846704	10	non_sig	0.110148745114941
10Condition_NaClWTShoot_vs_MSWTShoot.csv	AT1G04880	2.46186262648833	-0.170854868250685	0.615255406709013	0.257822637515925	0.561179577325224	10	non_sig	0.250898142377016
10Condition_NaClWTShoot_vs_MSWTShoot.csv	AT1G04890	0.0832482244014563	-0.00284669480234569	0.594817082825754	0.989839490417969	NA	10	non_sig	NA
10Condition_NaClWTShoot_vs_MSWTShoot.csv	AT1G04900	73.5812701639299	0.0225398201692199	0.371595116994063	0.938425359476239	0.994795364334876	10	non_sig	0.00226624717419054
10Condition_NaClWTShoot_vs_MSWTShoot.csv	AT1G04910	120.016356211939	-0.241424294440899	0.35792192174168	0.39879486233274	0.698358321092842	10	non_sig	0.155921687772593
10Condition_NaClWTShoot_vs_MSWTShoot.csv	AT1G04920	1.63089202500757	-0.208945369985282	0.638954002010937	0.0957910919096299	0.316943208518781	10	non_sig	0.499018549884806
10Condition_NaClWTShoot_vs_MSWTShoot.csv	AT1G04930	21.8934518609799	-0.102263495693982	0.488455993526003	0.722312740523888	0.905462916423803	10	non_sig	0.043129331680463
10Condition_NaClWTShoot_vs_MSWTShoot.csv	AT1G04945	872.475459271613	0.762571167438483	0.255914769936489	0.00116440924914357	0.0147831591985452	10	non_sig	1.83023274619271
10Condition_NaClWTShoot_vs_MSWTShoot.csv	AT1G04940	922.580586561172	0.778065921115041	0.246798512443766	0.00063084586283278	0.00939408848999137	10	non_sig	2.02714535318684
10Condition_NaClWTShoot_vs_MSWTShoot.csv	AT1G04950	168.524441328986	-0.0749711748272101	0.34113864436908	0.787424484591832	0.939334694893619	10	non_sig	0.0271796364384927
10Condition_NaClWTShoot_vs_MSWTShoot.csv	AT1G04960	282.188978506415	0.0821514785318464	0.303841899993404	0.755245407947757	0.923954326299526	10	non_sig	0.0343494966655501
10Condition_NaClWTShoot_vs_MSWTShoot.csv	AT1G04970	251.380376520595	-0.0450928211922735	0.504480262482779	0.861805618455216	0.970228043707556	10	non_sig	0.0131261765751106
10Condition_NaClWTShoot_vs_MSWTShoot.csv	AT1G04980	158.754520609621	-0.0365551122401145	0.505217395863057	0.891824239913418	0.982597446120289	10	non_sig	0.00762436897924233
10Condition_NaClWTShoot_vs_MSWTShoot.csv	AT1G04985	276.729755424138	-0.169991445497459	0.340778473711735	0.54007149225857	0.804781307786011	10	non_sig	0.0943221192907131
10Condition_NaClWTShoot_vs_MSWTShoot.csv	AT1G04990	237.219702411437	0.664269679354894	0.340606274931046	0.0221233350802373	0.123023136786876	10	non_sig	0.910013203731849
10Condition_NaClWTShoot_vs_MSWTShoot.csv	AT1G05000	58.1704837565212	1.20493178446309	0.890797901694378	0.0175978792200613	0.105096640680946	10	non_sig	0.978411165580175
10Condition_NaClWTShoot_vs_MSWTShoot.csv	AT1G05010	541.733710505496	-1.27111437895486	0.561667479461603	0.00242068734593265	0.0255380463486472	10	sig	1.59281232917341
10Condition_NaClWTShoot_vs_MSWTShoot.csv	AT1G05020	13.907503445217	-0.049914738961804	0.544258674319579	0.804929131768106	0.947442394760795	10	non_sig	0.0234471860016273
10Condition_NaClWTShoot_vs_MSWTShoot.csv	AT1G05030	39.3049393050274	0.115164691459915	0.517543941622779	0.678928182875395	0.884699092390114	10	non_sig	0.05320441826959
10Condition_NaClWTShoot_vs_MSWTShoot.csv	AT1G05040	0.737619712126121	-0.0204912829731984	0.595514344231266	0.607377116153581	NA	10	non_sig	NA
10Condition_NaClWTShoot_vs_MSWTShoot.csv	AT1G05055	121.449396528871	-0.0961002697835895	0.506481506125864	0.720607237880199	0.904893206379628	10	non_sig	0.0434026723050188
10Condition_NaClWTShoot_vs_MSWTShoot.csv	AT1G05060	164.877678147999	0.101068424436018	0.501254834076341	0.719931421002302	0.90447612914977	10	non_sig	0.0436028905126629
10Condition_NaClWTShoot_vs_MSWTShoot.csv	AT1G05061	0.802936034179546	-0.0625543875537047	0.59379981957272	0.715749328165914	NA	10	non_sig	NA
10Condition_NaClWTShoot_vs_MSWTShoot.csv	AT1G05065	13.3605200183106	-0.455274701062949	0.665967058118608	0.144849349214095	0.404250698834818	10	non_sig	0.393349220648913
10Condition_NaClWTShoot_vs_MSWTShoot.csv	AT1G05070	224.303844642075	-0.330522051950577	0.35372609695768	0.246633152052233	0.547821979834494	10	non_sig	0.261360546873343
10Condition_NaClWTShoot_vs_MSWTShoot.csv	AT1G05080	0.0548583651193489	-0.0164818945604863	0.59481177421175	0.87384354804786	NA	10	non_sig	NA
10Condition_NaClWTShoot_vs_MSWTShoot.csv	AT1G05085	0	NA	NA	NA	NA	10	non_sig	NA
10Condition_NaClWTShoot_vs_MSWTShoot.csv	AT1G05090	163.399466925909	0.116621960493673	0.48782499686436	0.687851033908606	0.888908689329024	10	non_sig	0.0511428484305015
10Condition_NaClWTShoot_vs_MSWTShoot.csv	AT1G05100	39.0619690062012	0.383757684140375	0.607388862881456	0.215068392254166	0.508930722276574	10	non_sig	0.293341331574219
10Condition_NaClWTShoot_vs_MSWTShoot.csv	AT1G05120	166.756242836973	0.04323437353717	0.458178728659574	0.879804490901582	0.977911418416872	10	non_sig	0.00970048287607269
10Condition_NaClWTShoot_vs_MSWTShoot.csv	AT1G05135	85.4625684087021	-0.306890141568566	0.494426398236135	0.32144716438056	0.628576091726677	10	non_sig	0.201642141658623
10Condition_NaClWTShoot_vs_MSWTShoot.csv	AT1G05136	0.104403735446597	-0.0183806844241467	0.595124941561689	0.769432254341804	NA	10	non_sig	NA
10Condition_NaClWTShoot_vs_MSWTShoot.csv	AT1G05140	99.456158006699	-0.139549569920314	0.524951805159026	0.596177789057566	0.841182383607436	10	non_sig	0.075109831066783
10Condition_NaClWTShoot_vs_MSWTShoot.csv	AT1G05150	153.419704484397	-0.117485048976198	0.49696128163461	0.67482004363279	0.882658454331564	10	non_sig	0.0542073146488397
10Condition_NaClWTShoot_vs_MSWTShoot.csv	AT1G05160	76.9192140738649	-0.0384572405026755	0.447294578539409	0.893120806864947	0.983222348679723	10	non_sig	0.0073482584800514
10Condition_NaClWTShoot_vs_MSWTShoot.csv	AT1G05170	108.725818649222	0.218353128885497	0.385729994506025	0.467708062096205	0.754469798042844	10	non_sig	0.122358140654282
10Condition_NaClWTShoot_vs_MSWTShoot.csv	AT1G05180	247.125605381653	-0.095877041781167	0.203038136575119	0.603656960335021	0.846362369948912	10	non_sig	0.0724436540126202
10Condition_NaClWTShoot_vs_MSWTShoot.csv	AT1G05190	1710.70188222555	-0.145248656048756	0.545281759351566	NA	NA	10	non_sig	NA
10Condition_NaClWTShoot_vs_MSWTShoot.csv	AT1G05200	92.1870433154916	-0.755470490707852	0.760446436811534	0.0502350685378634	0.212122135731284	10	non_sig	0.673414008879319
10Condition_NaClWTShoot_vs_MSWTShoot.csv	AT1G05205	224.000934505947	-0.289768613141947	0.295945919745729	0.257333247055577	0.560977201432608	10	non_sig	0.251054788464354
10Condition_NaClWTShoot_vs_MSWTShoot.csv	AT1G05210	43.8111022850841	-0.469118676562486	0.694262409837738	0.129665238130461	0.379019881427264	10	non_sig	0.421338008586832
10Condition_NaClWTShoot_vs_MSWTShoot.csv	AT1G05220	22.7985505743067	0.119265910834428	0.514029844433709	0.662813188300095	0.877644415988306	10	non_sig	0.0566814060230045
10Condition_NaClWTShoot_vs_MSWTShoot.csv	AT1G05230	48.0857856817799	-0.0222746794141716	0.465986871960902	0.93284430123272	0.994795364334876	10	non_sig	0.00226624717419054
10Condition_NaClWTShoot_vs_MSWTShoot.csv	AT1G05240	43.7976986251985	-0.280461207537046	0.64628294488057	0.200193830012255	0.487372974456691	10	non_sig	0.312138556746989
10Condition_NaClWTShoot_vs_MSWTShoot.csv	AT1G05250	43.044445436494	-0.21078117201011	0.608259144741295	0.312618487502585	0.619898261044219	10	non_sig	0.207679581941634
10Condition_NaClWTShoot_vs_MSWTShoot.csv	AT1G05260	357.976546038027	0.785026722268547	0.480910211652372	0.0294339901245243	0.148898304126622	10	non_sig	0.827110248605408
10Condition_NaClWTShoot_vs_MSWTShoot.csv	AT1G05270	109.538833101773	-0.52799853563985	0.315333046993634	0.0499170831141841	0.211285533181501	10	non_sig	0.675130238274402
10Condition_NaClWTShoot_vs_MSWTShoot.csv	AT1G05280	26.2838906502465	-0.0128081286847942	0.593710945158902	0.971561100168915	0.994795364334876	10	non_sig	0.00226624717419054
10Condition_NaClWTShoot_vs_MSWTShoot.csv	AT1G05290	0.0297971356585723	-0.001755678335639	0.594942777100544	0.98984151140197	NA	10	non_sig	NA
10Condition_NaClWTShoot_vs_MSWTShoot.csv	AT1G05291	0	NA	NA	NA	NA	10	non_sig	NA
10Condition_NaClWTShoot_vs_MSWTShoot.csv	AT1G05300	88.2178254954028	-1.04480181306552	0.61442287471857	0.0120305957809913	0.0812774566383246	10	non_sig	1.09002989493741
10Condition_NaClWTShoot_vs_MSWTShoot.csv	AT1G05310	20.3261018134381	-0.137271238541535	0.489965560159764	0.620033950814871	0.855947112609083	10	non_sig	0.0675530687476362
10Condition_NaClWTShoot_vs_MSWTShoot.csv	AT1G05320	43.5554253135156	-0.0305907876694828	0.447311166707588	0.911536946032801	0.990667970130141	10	non_sig	0.00407187821125076
10Condition_NaClWTShoot_vs_MSWTShoot.csv	AT1G05330	0.829401972615434	-0.0589112781078178	0.596488105138689	0.578434841074237	NA	10	non_sig	NA
10Condition_NaClWTShoot_vs_MSWTShoot.csv	AT1G05340	189.802611640905	-0.097804760185199	0.47395803096973	0.736017677184369	0.913682615945666	10	non_sig	0.0392046380527618
10Condition_NaClWTShoot_vs_MSWTShoot.csv	AT1G05350	139.159072276279	-0.533830566639294	0.743773640776022	0.0972197630024773	0.319593758279267	10	non_sig	0.495401711120695
10Condition_NaClWTShoot_vs_MSWTShoot.csv	AT1G05360	106.582260807897	-0.0691108955341787	0.401791306721652	0.815725018063269	0.951353988189621	10	non_sig	0.0216578568666834
10Condition_NaClWTShoot_vs_MSWTShoot.csv	AT1G05370	12.6375342291013	-0.0151958260822453	0.545759869004152	0.941305087265555	0.994795364334876	10	non_sig	0.00226624717419054
10Condition_NaClWTShoot_vs_MSWTShoot.csv	AT1G05380	122.736496420325	0.0685344952751699	0.488571445403413	0.811976134947447	0.949216103082602	10	non_sig	0.0226349027549573
10Condition_NaClWTShoot_vs_MSWTShoot.csv	AT1G05385	125.780987358725	-0.921317509962069	0.575613565163613	0.0188378652012098	0.110068464801358	10	non_sig	0.958337090878332
10Condition_NaClWTShoot_vs_MSWTShoot.csv	AT1G05390	0	NA	NA	NA	NA	10	non_sig	NA
10Condition_NaClWTShoot_vs_MSWTShoot.csv	AT1G05400	14.0946655657604	0.0970485534420659	0.450413211134546	0.7432804034432	0.917381037609973	10	non_sig	0.0374502410368941
10Condition_NaClWTShoot_vs_MSWTShoot.csv	AT1G05410	116.169854456694	-0.0903275004394584	0.394498880705845	0.759031562067013	0.92554271818964	10	non_sig	0.0336035316967138
10Condition_NaClWTShoot_vs_MSWTShoot.csv	AT1G05420	3.37795669599604	-0.268550275920806	0.680139401505702	0.0256341473794335	0.135836768359365	10	non_sig	0.866982659111239
10Condition_NaClWTShoot_vs_MSWTShoot.csv	AT1G05430	150.796806859764	-0.509059456361109	0.271419445766457	0.0341501417285269	0.164418171349704	10	non_sig	0.784050186304506
10Condition_NaClWTShoot_vs_MSWTShoot.csv	AT1G05440	17.5161819604456	-0.299036134963868	0.607375557294195	0.255769281048413	0.559062270555651	10	non_sig	0.252539815990986
10Condition_NaClWTShoot_vs_MSWTShoot.csv	AT1G05450	4.33954366237961	0.160030088273474	0.585983240301247	0.412239265524289	0.709171609395285	10	non_sig	0.149248659040898
10Condition_NaClWTShoot_vs_MSWTShoot.csv	AT1G05460	53.0254679333202	0.0422120357102186	0.451175302811588	0.897577755240619	0.984424222552388	10	non_sig	0.00681770867157604
10Condition_NaClWTShoot_vs_MSWTShoot.csv	AT1G05470	33.0421681653205	0.199230427890574	0.525624990862462	0.491601705854401	0.773669137298568	10	non_sig	0.111444727387284
10Condition_NaClWTShoot_vs_MSWTShoot.csv	AT1G05490	3.06395149233622	0.163944053675453	0.603467722612209	0.32316080660215	0.630105503881607	10	non_sig	0.200586726868016
10Condition_NaClWTShoot_vs_MSWTShoot.csv	AT1G05500	213.279865556224	0.0912794423912307	0.223754706213171	0.662690733696334	0.877644415988306	10	non_sig	0.0566814060230045
10Condition_NaClWTShoot_vs_MSWTShoot.csv	AT1G05510	8.41338983374391	3.85356393790782	1.39967965513617	0.0004220770973179	0.00693356183665738	10	sig	2.15904360685823
10Condition_NaClWTShoot_vs_MSWTShoot.csv	AT1G05520	130.020993214524	-0.308976658847766	0.444594680955293	0.320929086885659	0.628233187733983	10	non_sig	0.201879124815859
10Condition_NaClWTShoot_vs_MSWTShoot.csv	AT1G05530	8.45562771300919	-0.267480484422253	0.648411398829471	0.157142456156835	0.42321864209361	10	non_sig	0.373435210585177
10Condition_NaClWTShoot_vs_MSWTShoot.csv	AT1G05540	7.48224459322174	-0.0324487937118124	0.516418031389951	0.882638794353415	0.979035873348573	10	non_sig	0.00920139470156165
10Condition_NaClWTShoot_vs_MSWTShoot.csv	AT1G05550	0.853936954373516	-0.0855699966276818	0.600680967315778	0.358101907595272	NA	10	non_sig	NA
10Condition_NaClWTShoot_vs_MSWTShoot.csv	AT1G05560	554.100642554798	0.252983322976197	0.239151106417576	0.241423986056187	0.541655772906166	10	non_sig	0.266276623831197
10Condition_NaClWTShoot_vs_MSWTShoot.csv	AT1G05562	450.552536470726	0.0696408646749529	0.248188795798747	0.759450298044342	0.925819929246948	10	non_sig	0.0334734748074513
10Condition_NaClWTShoot_vs_MSWTShoot.csv	AT1G05570	99.9077650169503	0.581389875992426	0.602863022560458	0.112565836254852	0.348739291110278	10	non_sig	0.457499119583923
10Condition_NaClWTShoot_vs_MSWTShoot.csv	AT1G05575	27.7120015414742	-6.59485230356378	2.59510293132556	9.30512884770914e-06	0.00035071765242451	10	sig	3.45504237453019
10Condition_NaClWTShoot_vs_MSWTShoot.csv	AT1G05577	3.13912096145708	-0.0112655716972004	0.59387757631383	0.975192830737687	0.994795364334876	10	non_sig	0.00226624717419054
10Condition_NaClWTShoot_vs_MSWTShoot.csv	AT1G05580	0.098903416069058	0.0392041522101725	0.595118947762129	0.841240585548187	NA	10	non_sig	NA
10Condition_NaClWTShoot_vs_MSWTShoot.csv	AT1G05590	88.3657261860167	-0.603437407399307	0.658234960185051	0.0890464847122731	0.303117831798344	10	non_sig	0.518388514230103
10Condition_NaClWTShoot_vs_MSWTShoot.csv	AT1G05600	45.3384117705416	0.0237585463744324	0.460352496203516	0.941321518549948	0.994795364334876	10	non_sig	0.00226624717419054
10Condition_NaClWTShoot_vs_MSWTShoot.csv	AT1G05610	2.22968755305772	-0.0945935267858161	0.598918160650891	0.483122279131462	0.767631512374573	10	non_sig	0.114847205159238
10Condition_NaClWTShoot_vs_MSWTShoot.csv	AT1G05615	0.170184543749498	-0.00317445526305248	0.594790254385723	0.989835581756557	NA	10	non_sig	NA
10Condition_NaClWTShoot_vs_MSWTShoot.csv	AT1G05620	175.334607981088	-0.0790426308902284	0.272408575428234	0.753771105896844	0.923224095373977	10	non_sig	0.0346928693189772
10Condition_NaClWTShoot_vs_MSWTShoot.csv	AT1G05630	34.4837819741051	-0.418051264869997	0.401820177316667	0.177449451557359	0.454299143323478	10	non_sig	0.34265808213813
10Condition_NaClWTShoot_vs_MSWTShoot.csv	AT1G05640	30.4544276918248	0.166284584794274	0.548222150532952	0.517899234385962	0.790737481190533	10	non_sig	0.101967675027679
10Condition_NaClWTShoot_vs_MSWTShoot.csv	AT1G05650	3.99689791030208	-0.0704994718209519	0.594014170614272	0.695268218530074	0.892622140608851	10	non_sig	0.0493323451170478
10Condition_NaClWTShoot_vs_MSWTShoot.csv	AT1G05660	10.071270083993	-0.0891921785593782	0.594569246867379	0.632785109024235	0.863175032839217	10	non_sig	0.0639011300222872
10Condition_NaClWTShoot_vs_MSWTShoot.csv	AT1G05670	17.2405524669702	-0.0398158693520334	0.523746905689769	0.867132446129427	0.971909645776113	10	non_sig	0.0123741076712526
10Condition_NaClWTShoot_vs_MSWTShoot.csv	AT1G05675	30.6438177905157	-2.7079117653412	1.32394631355011	0.00108181559858058	0.0139824513576269	10	sig	1.8544166828276
10Condition_NaClWTShoot_vs_MSWTShoot.csv	AT1G05680	1182.31813684028	0.766340698620064	0.525934684841988	0.0406588196183088	0.184217116899298	10	non_sig	0.734670018929942
10Condition_NaClWTShoot_vs_MSWTShoot.csv	AT1G05690	25.2489841555891	-0.291087259800795	0.523139062818068	0.339609134018518	0.646589509713563	10	non_sig	0.189371345673226
10Condition_NaClWTShoot_vs_MSWTShoot.csv	AT1G05700	6.01624790852325	-0.0928755089869723	0.595133811871723	0.633444502507553	0.863688595196232	10	non_sig	0.0636428151203815
10Condition_NaClWTShoot_vs_MSWTShoot.csv	AT1G05710	103.038907559669	2.19178031539595	0.357465295055938	1.02446563579396e-10	2.21477872734476e-08	10	sig	7.65466965648083
10Condition_NaClWTShoot_vs_MSWTShoot.csv	AT1G05720	435.099021022141	1.19300893912328	0.271385926781131	2.28221606450156e-06	0.00011271392959939	10	sig	3.94802240893773
10Condition_NaClWTShoot_vs_MSWTShoot.csv	AT1G05730	194.170673775825	1.13089534978715	0.334229087336289	0.00015235665669948	0.00319141238110178	10	sig	2.49601707444469
10Condition_NaClWTShoot_vs_MSWTShoot.csv	AT1G05740	0.0972804021245688	-0.0030026209163603	0.594805591833646	0.98983791219994	NA	10	non_sig	NA
10Condition_NaClWTShoot_vs_MSWTShoot.csv	AT1G05750	41.7360732156185	0.293298387930563	0.540916928603207	0.336082506572274	0.643199158227011	10	non_sig	0.191654532632745
10Condition_NaClWTShoot_vs_MSWTShoot.csv	AT1G05760	31.9989642040585	0.370813901666985	0.587639879807535	0.238885563019269	0.538598518838391	10	non_sig	0.268734845245337
10Condition_NaClWTShoot_vs_MSWTShoot.csv	AT1G05770	15.8054212976788	0.964532929743788	1.23453354116041	0.0323755224620768	0.158868837846028	10	non_sig	0.798961281387535
10Condition_NaClWTShoot_vs_MSWTShoot.csv	AT1G05780	47.7675970264611	-0.118096411521206	0.443424052555253	0.691105600065294	0.890348927010383	10	non_sig	0.0504397603464476
10Condition_NaClWTShoot_vs_MSWTShoot.csv	AT1G05785	53.2128078755708	-0.37085045444565	0.507666249287546	0.247868529226165	0.549384377264454	10	non_sig	0.260123694686678
10Condition_NaClWTShoot_vs_MSWTShoot.csv	AT1G05790	112.519138261097	-0.231828956777705	0.508324380350836	0.427653634539822	0.722289416891502	10	non_sig	0.141288748450374
10Condition_NaClWTShoot_vs_MSWTShoot.csv	AT1G05800	0.0354527481838345	-0.00179221607850814	0.59493889300232	0.98984151140197	NA	10	non_sig	NA
10Condition_NaClWTShoot_vs_MSWTShoot.csv	AT1G05805	138.01692605487	-1.00585674298186	0.589000985315163	0.0127995676525502	0.0847485964535803	10	non_sig	1.07186748554391
10Condition_NaClWTShoot_vs_MSWTShoot.csv	AT1G05810	34.6464055238034	-0.331544212048764	0.574006243366418	0.263895828250723	0.567958217222778	10	non_sig	0.245683612699265
10Condition_NaClWTShoot_vs_MSWTShoot.csv	AT1G05820	7.87611378043115	-0.235639570345962	0.571788920289953	0.365118294187836	0.670109516999567	10	non_sig	0.173854214102518
10Condition_NaClWTShoot_vs_MSWTShoot.csv	AT1G05830	158.029166671843	0.13624153519137	0.390523897727851	0.649609172788827	0.871214596103984	10	non_sig	0.0598748571339204
10Condition_NaClWTShoot_vs_MSWTShoot.csv	AT1G05835	142.210808940669	0.177205101122552	0.473801953997084	0.565922738324238	0.822723141586658	10	non_sig	0.0847462866709058
10Condition_NaClWTShoot_vs_MSWTShoot.csv	AT1G05840	207.990912943047	-0.231856947241455	0.53174364470447	0.405357997527156	0.704002838112979	10	non_sig	0.15242559004209
10Condition_NaClWTShoot_vs_MSWTShoot.csv	AT1G05850	756.541789451168	-0.813057464126724	0.463234768852922	0.0177543077884153	0.105649887634206	10	non_sig	0.976130960512948
10Condition_NaClWTShoot_vs_MSWTShoot.csv	AT1G05860	41.2444049354114	-0.458793467949568	0.710246977284953	0.119529412038101	0.361125379863562	10	non_sig	0.442341988318222
10Condition_NaClWTShoot_vs_MSWTShoot.csv	AT1G05870	255.736315055708	0.99174967647239	0.300645503435221	0.00027784368615656	0.00505322691425705	10	non_sig	2.29643119940732
10Condition_NaClWTShoot_vs_MSWTShoot.csv	AT1G05880	4.33722434624332	-0.0910337686135062	0.594703782270832	0.623597418575838	0.857742655317904	10	non_sig	0.0666429920343215
10Condition_NaClWTShoot_vs_MSWTShoot.csv	AT1G05890	370.399946836157	0.182392284678439	0.226795883696339	0.384711271704176	0.686020037535826	10	non_sig	0.163663199068539
10Condition_NaClWTShoot_vs_MSWTShoot.csv	AT1G05894	3.37645276430143	0.16519083356563	0.602788485962783	0.342137717200805	0.649252308178616	10	non_sig	0.187586497721064
10Condition_NaClWTShoot_vs_MSWTShoot.csv	AT1G05900	120.770492275407	0.361408046210926	0.534629559265991	0.269600705859234	0.574125989728669	10	non_sig	0.240992792898507
10Condition_NaClWTShoot_vs_MSWTShoot.csv	AT1G05910	143.568286085568	-0.225557324313747	0.293324202900686	0.381099772835561	0.682714383544381	10	non_sig	0.165760947260889
10Condition_NaClWTShoot_vs_MSWTShoot.csv	AT1G05920	0.0572874096289542	-0.016467892096234	0.594822974688995	0.87384354804786	NA	10	non_sig	NA
10Condition_NaClWTShoot_vs_MSWTShoot.csv	AT1G05925	0	NA	NA	NA	NA	10	non_sig	NA
10Condition_NaClWTShoot_vs_MSWTShoot.csv	AT1G05930	0.132014250410561	-0.00316755783034054	0.594788441359786	0.989835729033122	NA	10	non_sig	NA
10Condition_NaClWTShoot_vs_MSWTShoot.csv	AT1G05940	165.175114705731	-0.167405093613682	0.408678121901131	0.570663449504023	0.826020353945839	10	non_sig	0.0830092511088506
10Condition_NaClWTShoot_vs_MSWTShoot.csv	AT1G05950	22.446659297413	0.0710261535071044	0.485347023898856	0.808674500743566	0.948877872966695	10	non_sig	0.0227896806282978
10Condition_NaClWTShoot_vs_MSWTShoot.csv	AT1G05960	424.26920879634	0.116775004409576	0.505751809552188	0.673591745580878	0.882293930498166	10	non_sig	0.0543867083741081
10Condition_NaClWTShoot_vs_MSWTShoot.csv	AT1G05970	133.701760014237	0.479637860145337	0.284084701642324	0.0569585309703524	0.230066379413433	10	non_sig	0.63814684200951
10Condition_NaClWTShoot_vs_MSWTShoot.csv	AT1G05980	0	NA	NA	NA	NA	10	non_sig	NA
10Condition_NaClWTShoot_vs_MSWTShoot.csv	AT1G05990	1.16634796679064	0.153423900298235	0.618497885441711	0.211647278690649	0.503692140419772	10	non_sig	0.297834825792982
10Condition_NaClWTShoot_vs_MSWTShoot.csv	AT1G06000	184.682544107839	0.931249786370316	0.410673350059616	0.0060875846843853	0.0503076417696984	10	non_sig	1.29836604026541
10Condition_NaClWTShoot_vs_MSWTShoot.csv	AT1G06002	107.725954672166	0.600317837001805	0.385104191882202	0.0560582177606897	0.227811689697458	10	non_sig	0.642423994739593
10Condition_NaClWTShoot_vs_MSWTShoot.csv	AT1G06010	44.8751123423105	0.152685713319285	0.402175856502883	0.612849807396589	0.851878332300148	10	non_sig	0.0696224279842906
10Condition_NaClWTShoot_vs_MSWTShoot.csv	AT1G06020	0.87153088606202	-0.0330502999288434	0.59467429856074	0.819708237947587	NA	10	non_sig	NA
10Condition_NaClWTShoot_vs_MSWTShoot.csv	AT1G06030	0.616939854910934	-0.0467548532380469	0.594590973710875	0.780255322299851	NA	10	non_sig	NA
10Condition_NaClWTShoot_vs_MSWTShoot.csv	AT1G06040	693.660259052748	-0.541302711433194	0.536815748681184	0.117111115410805	0.356924899687992	10	non_sig	0.447423153865878
10Condition_NaClWTShoot_vs_MSWTShoot.csv	AT1G06050	45.7607494855057	0.00711366877725319	0.467091112329675	0.983645932455485	0.994795364334876	10	non_sig	0.00226624717419054
10Condition_NaClWTShoot_vs_MSWTShoot.csv	AT1G06060	93.983941066133	-0.131158330545041	0.479740978169071	0.652403812001558	0.872617608511547	10	non_sig	0.0591760276519241
10Condition_NaClWTShoot_vs_MSWTShoot.csv	AT1G06070	189.753924857805	0.85628077859611	0.287779357541112	0.00095161703161505	0.0127453278179372	10	non_sig	1.89464898972078
10Condition_NaClWTShoot_vs_MSWTShoot.csv	AT1G06080	25.8946244363503	-0.149494839376466	0.543513934121195	0.557215874721054	0.816494595888975	10	non_sig	0.0880466853711154
10Condition_NaClWTShoot_vs_MSWTShoot.csv	AT1G06090	106.299705881813	2.80566520399203	0.869485229298412	0.0001080365205757	0.00242960245879577	10	sig	2.61446478157675
10Condition_NaClWTShoot_vs_MSWTShoot.csv	AT1G06100	3.64816576507485	-0.184616250366971	0.58606492334293	0.383620594648507	0.685034640923025	10	non_sig	0.164287466491036
10Condition_NaClWTShoot_vs_MSWTShoot.csv	AT1G06110	507.798303295747	0.423080404591751	0.378308237443967	0.162930836095525	0.43270893690289	10	non_sig	0.363804135058891
10Condition_NaClWTShoot_vs_MSWTShoot.csv	AT1G06120	1.95310690708252	-0.00893399820539208	0.594125486218618	0.978845636037785	0.994795364334876	10	non_sig	0.00226624717419054
10Condition_NaClWTShoot_vs_MSWTShoot.csv	AT1G06130	254.664294426703	0.0241920593764305	0.503000960243985	0.934459294863917	0.994795364334876	10	non_sig	0.00226624717419054
10Condition_NaClWTShoot_vs_MSWTShoot.csv	AT1G06135	0.855270737364299	-0.0596214377097212	0.59633364099583	0.577765339561918	NA	10	non_sig	NA
10Condition_NaClWTShoot_vs_MSWTShoot.csv	AT1G06137	1.94239261014244	-0.00847306565555408	0.594178320425847	0.979844324510111	0.994795364334876	10	non_sig	0.00226624717419054
10Condition_NaClWTShoot_vs_MSWTShoot.csv	AT1G06140	9.72036811852787	0.13974266369702	0.537131311530152	0.590549234993122	0.838251869373483	10	non_sig	0.0766254693841611
10Condition_NaClWTShoot_vs_MSWTShoot.csv	AT1G06150	82.7886806232896	-0.436361348177885	0.602519913688486	0.182422698749197	0.461565481344442	10	non_sig	0.335766677803335
10Condition_NaClWTShoot_vs_MSWTShoot.csv	AT1G06149	64.8764674059041	-0.361639832499172	0.543760116991426	0.252367654192909	0.554748888583665	10	non_sig	0.255903559186021
10Condition_NaClWTShoot_vs_MSWTShoot.csv	AT1G06148	7.58632556930242	1.23509522384038	0.993073177377279	0.0201486289823627	0.115132904279863	10	non_sig	0.938800539923965
10Condition_NaClWTShoot_vs_MSWTShoot.csv	AT1G06160	35.6313928662583	-8.28911952102697	2.94294697095316	1.02746888421362e-06	5.93085061728948e-05	10	sig	4.22688301457801
10Condition_NaClWTShoot_vs_MSWTShoot.csv	AT1G06170	3.55744602577841	-0.132976589857106	0.60351962247683	0.402485907909311	0.701900905467752	10	non_sig	0.153724197337901
10Condition_NaClWTShoot_vs_MSWTShoot.csv	AT1G06180	71.0177345312181	0.960470932427428	1.0179179491266	0.0358463909526895	0.169722292370214	10	non_sig	0.770261111026262
10Condition_NaClWTShoot_vs_MSWTShoot.csv	AT1G06190	504.857630328489	-0.0546107102912979	0.323669834889334	0.853314506936782	0.966941468521751	10	non_sig	0.0145998140942185
10Condition_NaClWTShoot_vs_MSWTShoot.csv	AT1G06200	774.232996099185	0.373615603640518	0.269159398245825	0.123063591358019	0.367425202102882	10	non_sig	0.434831058267456
10Condition_NaClWTShoot_vs_MSWTShoot.csv	AT1G06210	296.772602530674	0.341800194081179	0.244341570075463	0.125390108268499	0.371389391376621	10	non_sig	0.430170505906944
10Condition_NaClWTShoot_vs_MSWTShoot.csv	AT1G06220	299.180292400426	-0.298926544955841	0.499687277208948	0.331009715217135	0.637948429440307	10	non_sig	0.195214427414789
10Condition_NaClWTShoot_vs_MSWTShoot.csv	AT1G06225	27.2206902637307	0.121323918914469	0.600783951274255	0.512646067398712	0.787649834429024	10	non_sig	0.103666813949801
10Condition_NaClWTShoot_vs_MSWTShoot.csv	AT1G06230	244.594574551394	0.651687005089118	0.328479466447096	0.0206147162689649	0.117019281154223	10	non_sig	0.931742574074499
10Condition_NaClWTShoot_vs_MSWTShoot.csv	AT1G06240	106.438495960104	-0.128927242894707	0.511867842095053	0.644756209260853	0.868620416897219	10	non_sig	0.06116996677486
10Condition_NaClWTShoot_vs_MSWTShoot.csv	AT1G06250	9.04516003382546	0.243246306678632	0.58415570429829	0.352740415828317	0.659114790774691	10	non_sig	0.181038942524965
10Condition_NaClWTShoot_vs_MSWTShoot.csv	AT1G06265	27.8946997374911	-0.08353510797933	0.500438609229918	0.75800216170125	0.925038744144522	10	non_sig	0.0338400769736259
10Condition_NaClWTShoot_vs_MSWTShoot.csv	AT1G06260	12.5206670991568	-0.264662320206969	0.603754480054492	0.280943829396204	0.586687449831378	10	non_sig	0.231593201927313
10Condition_NaClWTShoot_vs_MSWTShoot.csv	AT1G06270	29.0573125150998	-3.78299088948394	1.36810766603141	0.00186190416103508	0.0210925258633036	10	sig	1.67587140969578
10Condition_NaClWTShoot_vs_MSWTShoot.csv	AT1G06280	0.296328243872113	0.0118557045148349	0.591664802235922	0.960292859589158	NA	10	non_sig	NA
10Condition_NaClWTShoot_vs_MSWTShoot.csv	AT1G06290	139.380459051586	0.0555798147709671	0.402110515716714	0.850320693790722	0.965603720668643	10	non_sig	0.0152010694820126
10Condition_NaClWTShoot_vs_MSWTShoot.csv	AT1G06310	7.8752001158513	-0.0849552397113807	0.594689644335017	0.656125381633615	0.874247391281389	10	non_sig	0.0583656549338311
10Condition_NaClWTShoot_vs_MSWTShoot.csv	AT1G06320	2.11227720793237	-0.00907196739248945	0.59406780989861	0.97657020007183	0.994795364334876	10	non_sig	0.00226624717419054
10Condition_NaClWTShoot_vs_MSWTShoot.csv	AT1G06330	1.31700157939229	-0.0694411437210622	0.59399434239807	0.696838605027015	0.893434668672455	10	non_sig	0.0489371992550295
10Condition_NaClWTShoot_vs_MSWTShoot.csv	AT1G06340	0.258047461107932	-0.00571774031275833	0.594603155262065	0.989830672271394	NA	10	non_sig	NA
10Condition_NaClWTShoot_vs_MSWTShoot.csv	AT1G06350	21.979379081873	-0.0466563460138794	0.53601587332026	0.841308297957715	0.962247905338176	10	non_sig	0.0167130256228875
10Condition_NaClWTShoot_vs_MSWTShoot.csv	AT1G06360	330.655622401494	-0.213294629611609	0.245818009209383	0.330882869637851	0.6379130941624	10	non_sig	0.195238483185626
10Condition_NaClWTShoot_vs_MSWTShoot.csv	AT1G06370	52.8787369511045	0.356464290967654	0.570999231497573	0.26450861858344	0.56860484125013	10	non_sig	0.245189446933184
10Condition_NaClWTShoot_vs_MSWTShoot.csv	AT1G06380	38.7268750206848	0.0232796172529571	0.467040013056211	0.938047219323845	0.994795364334876	10	non_sig	0.00226624717419054
10Condition_NaClWTShoot_vs_MSWTShoot.csv	AT1G06390	392.360746990834	-0.36158305919851	0.304455101908258	0.160165844396728	0.428764447955729	10	non_sig	0.367781232402867
10Condition_NaClWTShoot_vs_MSWTShoot.csv	AT1G06400	280.032580094026	-0.496664543306992	0.354650453553164	0.0794684065333025	0.283351175372205	10	non_sig	0.547674981516912
10Condition_NaClWTShoot_vs_MSWTShoot.csv	AT1G06410	575.094500098007	-0.799166186434397	0.705327158332513	0.038629242668624	0.177935221104359	10	non_sig	0.749738077676245
10Condition_NaClWTShoot_vs_MSWTShoot.csv	AT1G06420	22.2289038044659	1.08854269233259	0.937029988479257	0.0262780298636339	0.137978595501227	10	non_sig	0.860188280096566
10Condition_NaClWTShoot_vs_MSWTShoot.csv	AT1G06430	262.39819686719	-0.540243451115934	0.520482735985627	0.11229006769517	0.348573460660522	10	non_sig	0.457705681848661
10Condition_NaClWTShoot_vs_MSWTShoot.csv	AT1G06440	7.24199079241144	0.0228845950847291	0.519699127911163	0.928529941457383	0.994795364334876	10	non_sig	0.00226624717419054
10Condition_NaClWTShoot_vs_MSWTShoot.csv	AT1G06450	303.780999756351	0.250088794878221	0.336296889264265	0.377617055360413	0.68012640446846	10	non_sig	0.16741036426226
10Condition_NaClWTShoot_vs_MSWTShoot.csv	AT1G06460	1142.06639737474	-0.251820882505231	0.390758266893329	0.391488372220669	0.691769435110831	10	non_sig	0.16003863060722
10Condition_NaClWTShoot_vs_MSWTShoot.csv	AT1G06470	142.911084096332	-0.375483813133558	0.407495325704904	0.216261581881252	0.510274622546353	10	non_sig	0.2921960298691
10Condition_NaClWTShoot_vs_MSWTShoot.csv	AT1G06475	28.023728775545	1.49050851752975	0.727178408048692	0.00405502606611252	0.0373192680044315	10	sig	1.42806688327371
10Condition_NaClWTShoot_vs_MSWTShoot.csv	AT1G06480	0	NA	NA	NA	NA	10	non_sig	NA
10Condition_NaClWTShoot_vs_MSWTShoot.csv	AT1G06490	20.6978692395434	0.509199134176479	0.735964953279262	0.114890410798771	0.353115431044078	10	non_sig	0.452083303476661
10Condition_NaClWTShoot_vs_MSWTShoot.csv	AT1G06500	106.257200122757	-0.518695060987524	0.320102034053583	0.0576942450760657	0.23190198946642	10	non_sig	0.634695525572526
10Condition_NaClWTShoot_vs_MSWTShoot.csv	AT1G06515	243.518950932319	-0.344533489574063	0.206597621290503	0.074182364571557	0.271429517247613	10	non_sig	0.566342925723046
10Condition_NaClWTShoot_vs_MSWTShoot.csv	AT1G06510	201.532127325046	-0.336158638058146	0.533097713134873	0.274844937341145	0.580011657068762	10	non_sig	0.236563277902987
10Condition_NaClWTShoot_vs_MSWTShoot.csv	AT1G06520	10.732685245363	-0.512907947167619	0.889186572147829	0.048689854347047	0.207949310424315	10	non_sig	0.6820425154501
10Condition_NaClWTShoot_vs_MSWTShoot.csv	AT1G06530	309.634135274372	0.0491287462010053	0.448130691274522	0.871526679618737	0.973575869842486	10	non_sig	0.0116301986688332
10Condition_NaClWTShoot_vs_MSWTShoot.csv	AT1G06540	1.28498034649731	-0.104325883006165	0.602181203284683	0.371072627090765	0.67472033027152	10	non_sig	0.170876203744638
10Condition_NaClWTShoot_vs_MSWTShoot.csv	AT1G06550	177.346149641908	1.14001667258651	0.332326997998657	0.00012383868231646	0.00272088901626464	10	sig	2.56528917251898
10Condition_NaClWTShoot_vs_MSWTShoot.csv	AT1G06560	155.201563317632	-0.112457409416282	0.359560213328782	0.70301511547202	0.896390248869267	10	non_sig	0.047502876462393
10Condition_NaClWTShoot_vs_MSWTShoot.csv	AT1G06570	404.468445210791	-1.25510477508564	0.344586568039745	3.75700262061886e-05	0.00106818203541069	10	sig	2.97135473023096
10Condition_NaClWTShoot_vs_MSWTShoot.csv	AT1G06580	11.9112193868349	0.0845941132885327	0.415663516702098	0.780903204990171	0.936988160399692	10	non_sig	0.0282658967382275
10Condition_NaClWTShoot_vs_MSWTShoot.csv	AT1G06590	50.6600334180538	0.598144389896868	0.829916912618616	NA	NA	10	non_sig	NA
10Condition_NaClWTShoot_vs_MSWTShoot.csv	AT1G06610	0	NA	NA	NA	NA	10	non_sig	NA
10Condition_NaClWTShoot_vs_MSWTShoot.csv	AT1G06620	113.191554086785	-0.623241981942836	0.630753186603483	0.087514781390183	0.299896058009658	10	non_sig	0.523029242796341
10Condition_NaClWTShoot_vs_MSWTShoot.csv	AT1G06630	136.602231844252	-0.474932160883839	0.32949198222431	0.0858117682371305	0.296745575702319	10	non_sig	0.527615747394072
10Condition_NaClWTShoot_vs_MSWTShoot.csv	AT1G06640	2152.75141361771	1.66331695502321	0.502071973651522	0.0001094320655043	0.00245136384466928	10	sig	2.61059222362969
10Condition_NaClWTShoot_vs_MSWTShoot.csv	AT1G06645	90.5175870105272	-0.0198240221458702	0.535579543934131	NA	NA	10	non_sig	NA
10Condition_NaClWTShoot_vs_MSWTShoot.csv	AT1G06650	360.058359335931	-0.789371036166144	0.286722197795128	0.00186860523991185	0.0211252874582239	10	non_sig	1.67519737276071
10Condition_NaClWTShoot_vs_MSWTShoot.csv	AT1G06660	34.9391832494828	0.0812869043741651	0.461660954913832	0.786196589608918	0.938916897275517	10	non_sig	0.027372845062772
10Condition_NaClWTShoot_vs_MSWTShoot.csv	AT1G06670	294.92287757336	0.374915543713966	0.513526468784885	0.257559960081131	0.56114112403613	10	non_sig	0.250927902233091
10Condition_NaClWTShoot_vs_MSWTShoot.csv	AT1G06680	14561.589756812	-0.281619581820133	0.569166600687642	0.302057845165621	0.607669000071581	10	non_sig	0.216332918402153
10Condition_NaClWTShoot_vs_MSWTShoot.csv	AT1G06690	120.841445833688	-0.211973188482061	0.562842657697707	0.403199594726663	0.702457551702828	10	non_sig	0.153379914295788
10Condition_NaClWTShoot_vs_MSWTShoot.csv	AT1G06700	337.847720547206	0.496882303984681	0.231455470083194	0.0198491584446399	0.113972266328581	10	non_sig	0.943200815731839
10Condition_NaClWTShoot_vs_MSWTShoot.csv	AT1G06710	12.8415752329038	1.61899806707018	0.93347001598153	0.00634684130221481	0.0518234423598895	10	non_sig	1.2854737424839
10Condition_NaClWTShoot_vs_MSWTShoot.csv	AT1G06720	175.077367449748	0.171557267777347	0.449455527469045	0.588035807572721	0.836820896084494	10	non_sig	0.0773674836621708
10Condition_NaClWTShoot_vs_MSWTShoot.csv	AT1G06730	89.692880881179	-0.416069899229415	0.63659588343669	0.165561752748203	0.43619373717841	10	non_sig	0.360320574264846
10Condition_NaClWTShoot_vs_MSWTShoot.csv	AT1G06740.1	56.2642214350876	0.485450700243481	0.609367584261194	0.164953694188638	0.435242240187316	10	non_sig	0.361268963056974
10Condition_NaClWTShoot_vs_MSWTShoot.csv	AT1G06750	22.5189259721743	0.604413308267896	0.627792865735238	0.102967680759097	0.330958033612424	10	non_sig	0.480227072466093
10Condition_NaClWTShoot_vs_MSWTShoot.csv	AT1G06760	578.179744123144	-1.30826422484383	0.234286248139193	3.98590062712504e-09	5.3415730275554e-07	10	sig	6.27233082975297
10Condition_NaClWTShoot_vs_MSWTShoot.csv	AT1G06770	57.2551197137032	0.586049160398113	0.348782928973204	0.0451714003703187	0.197434257273741	10	non_sig	0.704577489689988
10Condition_NaClWTShoot_vs_MSWTShoot.csv	AT1G06780	179.493889788593	0.632466815657285	0.420322424105668	0.0544284084148854	0.223968649171398	10	non_sig	0.649812769365657
10Condition_NaClWTShoot_vs_MSWTShoot.csv	AT1G06790	39.2732355515804	-0.3617068374144	0.600952324407854	0.226065035443714	0.522175824234266	10	non_sig	0.282183239071293
10Condition_NaClWTShoot_vs_MSWTShoot.csv	AT1G06800	77.2698051134686	-0.291379082316349	0.560688078095703	0.313073442252063	0.620394312284643	10	non_sig	0.207332192410201
10Condition_NaClWTShoot_vs_MSWTShoot.csv	AT1G06810	0.0548224237025658	0.0442743136470952	0.595679181012411	0.822375912585701	NA	10	non_sig	NA
10Condition_NaClWTShoot_vs_MSWTShoot.csv	AT1G06820	170.024307590327	-0.666688551484902	0.726934211713399	0.0684057094118972	0.25748771959314	10	non_sig	0.589243479011583
10Condition_NaClWTShoot_vs_MSWTShoot.csv	AT1G06830	12.8524364979965	-0.748836776451528	0.722666780677345	0.0554702822355468	0.22638592835437	10	non_sig	0.645150571423585
10Condition_NaClWTShoot_vs_MSWTShoot.csv	AT1G06840	89.8777524440496	-0.0477464156405523	0.437421023122976	0.871775541483328	0.973651697662728	10	non_sig	0.011596374575058
10Condition_NaClWTShoot_vs_MSWTShoot.csv	AT1G06850	79.6503157146549	-0.145144232150739	0.374674482529067	0.615945810356338	0.853696273746573	10	non_sig	0.0686966142030583
10Condition_NaClWTShoot_vs_MSWTShoot.csv	AT1G06860	2.05230187105881	-0.00893590089780795	0.594082775654019	0.97359093444805	0.994795364334876	10	non_sig	0.00226624717419054
10Condition_NaClWTShoot_vs_MSWTShoot.csv	AT1G06870	139.837127925426	-0.250675261073802	0.56313262976141	0.35793429650834	0.664306726936067	10	non_sig	0.177631349761639
10Condition_NaClWTShoot_vs_MSWTShoot.csv	AT1G06880	0	NA	NA	NA	NA	10	non_sig	NA
10Condition_NaClWTShoot_vs_MSWTShoot.csv	AT1G06890	240.238430970797	-0.107820494708249	0.490652860205942	0.696644118226761	0.89327036337959	10	non_sig	0.0490170746468372
10Condition_NaClWTShoot_vs_MSWTShoot.csv	AT1G06900	440.696925561338	0.648825850882951	0.32638941421873	0.0211116547405908	0.119205703255416	10	non_sig	0.923702965794582
10Condition_NaClWTShoot_vs_MSWTShoot.csv	AT1G06910	49.9916824752235	0.077389299880128	0.488380476509438	0.789528384196917	0.940583698055867	10	non_sig	0.0266025526000753
10Condition_NaClWTShoot_vs_MSWTShoot.csv	AT1G06920	0.0297971356585723	-0.001755678335639	0.594942777100544	0.98984151140197	NA	10	non_sig	NA
10Condition_NaClWTShoot_vs_MSWTShoot.csv	AT1G06923	3.2457844609061	-0.0812390107427398	0.594212947564345	0.655384336492001	0.873961978997054	10	non_sig	0.0585074605817846
10Condition_NaClWTShoot_vs_MSWTShoot.csv	AT1G06925	0.0305411616017652	-0.00157813331227583	0.594940558528454	0.989841511401969	NA	10	non_sig	NA
10Condition_NaClWTShoot_vs_MSWTShoot.csv	AT1G06930	8.94987640021273	-0.017326448032368	0.593525043529182	0.968695375932656	0.994795364334876	10	non_sig	0.00226624717419054
10Condition_NaClWTShoot_vs_MSWTShoot.csv	AT1G06950	294.679726349405	-0.734427745147998	0.184619684993997	2.52786046029066e-05	0.00077652078160885	10	non_sig	3.1098469169898
10Condition_NaClWTShoot_vs_MSWTShoot.csv	AT1G06960	81.0478325549992	-0.231024115353052	0.516710196743262	0.427681318633304	0.722289416891502	10	non_sig	0.141288748450374
10Condition_NaClWTShoot_vs_MSWTShoot.csv	AT1G06970	0.0574093989909214	-0.00188901228779563	0.594926276481052	0.989839754248667	NA	10	non_sig	NA
10Condition_NaClWTShoot_vs_MSWTShoot.csv	AT1G06980	38.5106491708446	-0.529467498449407	0.609173208695131	0.121364552871163	0.364415880620928	10	non_sig	0.43840270547577
10Condition_NaClWTShoot_vs_MSWTShoot.csv	AT1G06990	0.146800805966638	-0.00321581289481889	0.594785913585772	0.989834978300359	NA	10	non_sig	NA
10Condition_NaClWTShoot_vs_MSWTShoot.csv	AT1G07000	119.990603029713	-0.522379627423221	0.741972754445391	0.0965474480356109	0.318068044736064	10	non_sig	0.497479960857775
10Condition_NaClWTShoot_vs_MSWTShoot.csv	AT1G07010	162.043659674912	0.370409773369942	0.466794283978534	0.26165841667621	0.565159959742062	10	non_sig	0.247828614479275
10Condition_NaClWTShoot_vs_MSWTShoot.csv	AT1G07020	91.0191663908209	-0.291995363766874	0.548705067370172	0.317027951683344	0.624302873659492	10	non_sig	0.204604666011226
10Condition_NaClWTShoot_vs_MSWTShoot.csv	AT1G07025	0.529650047904684	-0.017432313221128	0.594977165642674	0.873827807076391	NA	10	non_sig	NA
10Condition_NaClWTShoot_vs_MSWTShoot.csv	AT1G07030	304.635330493535	0.980208373545241	0.365077520939056	0.00183335299259657	0.0208812709633911	10	non_sig	1.68024307101514
10Condition_NaClWTShoot_vs_MSWTShoot.csv	AT1G07040	229.588957122454	-0.376975941621042	0.582781600592876	0.218173172336523	0.512837872321649	10	non_sig	0.290019910297013
10Condition_NaClWTShoot_vs_MSWTShoot.csv	AT1G07050	151.691126690896	0.0238226507350335	0.3159592264255	0.941715747244091	0.994795364334876	10	non_sig	0.00226624717419054
10Condition_NaClWTShoot_vs_MSWTShoot.csv	AT1G07051	0.45556222985369	-0.0202471854408165	0.59551237979849	0.609571745134547	NA	10	non_sig	NA
10Condition_NaClWTShoot_vs_MSWTShoot.csv	AT1G07060	0.918372082514597	-0.0570470628633436	0.594398581513029	0.747436300518653	NA	10	non_sig	NA
10Condition_NaClWTShoot_vs_MSWTShoot.csv	AT1G07070	86.4890410036695	-0.103422152040087	0.516614286255778	0.694769134809973	0.892430183302022	10	non_sig	0.0494257496613533
10Condition_NaClWTShoot_vs_MSWTShoot.csv	AT1G07080	1208.99925832854	0.508411944208599	0.320421946585716	0.0662880592544854	0.253062792406025	10	non_sig	0.596771704073731
10Condition_NaClWTShoot_vs_MSWTShoot.csv	AT1G07090	104.760491355599	-1.56068352149347	0.469750310116014	9.04121329312167e-05	0.00212719141504288	10	sig	2.67219342840638
10Condition_NaClWTShoot_vs_MSWTShoot.csv	AT1G07100	0.0329126686791102	-0.00177524844418229	0.594939703628309	0.989841511401969	NA	10	non_sig	NA
10Condition_NaClWTShoot_vs_MSWTShoot.csv	AT1G07110	503.902833730923	-0.0910175179770307	0.451189134519393	0.751322308281777	0.922108896390172	10	non_sig	0.0352177879391005
10Condition_NaClWTShoot_vs_MSWTShoot.csv	AT1G07119	8.37844677689866	0.408792794531746	0.612496036853903	0.201747814674283	0.48949210387251	10	non_sig	0.310254309524288
10Condition_NaClWTShoot_vs_MSWTShoot.csv	AT1G07120	10.7443041600805	0.9000072906679	0.947508392500301	0.041933719174853	0.18805344591212	10	non_sig	0.7257187041086
10Condition_NaClWTShoot_vs_MSWTShoot.csv	AT1G07128	94.5648953533748	-0.0678612970374212	0.263657693886793	0.775942624005728	0.934147684355937	10	non_sig	0.0295844584266711
10Condition_NaClWTShoot_vs_MSWTShoot.csv	AT1G07130	98.4163023742696	0.0260333321748646	0.249105681563358	0.909969257422677	0.990023050045011	10	non_sig	0.00435469389657026
10Condition_NaClWTShoot_vs_MSWTShoot.csv	AT1G07135	2999.12127496978	-0.0488650356077514	0.442368460205639	0.866504519569026	0.9718013786739	10	non_sig	0.0124224891482519
10Condition_NaClWTShoot_vs_MSWTShoot.csv	AT1G07140	737.573321438777	-0.245934658175721	0.179735851361045	0.148926157136814	0.410981673524473	10	non_sig	0.386177543731345
10Condition_NaClWTShoot_vs_MSWTShoot.csv	AT1G07150	26.5272150332451	0.16248868597729	0.491188157169602	0.581921760997361	0.832933692210232	10	non_sig	0.079389570325993
10Condition_NaClWTShoot_vs_MSWTShoot.csv	AT1G07160	8.47487386403093	-0.611234467584505	1.08361307429126	0.0122385698596047	0.0822033293454533	10	non_sig	1.08511059259283
10Condition_NaClWTShoot_vs_MSWTShoot.csv	AT1G07170	314.170197206163	0.900421577847144	0.341081566772901	0.00242962546093674	0.0255780247224549	10	non_sig	1.59213299720143
10Condition_NaClWTShoot_vs_MSWTShoot.csv	AT1G07175	4.42356632060372	0.239196090141319	0.635425809370065	0.161948580960706	0.431328771064933	10	non_sig	0.365191572000126
10Condition_NaClWTShoot_vs_MSWTShoot.csv	AT1G07180	209.510473985397	-0.719735841513127	0.914829960630277	0.0449286419488597	0.196865057663849	10	non_sig	0.70583136161939
10Condition_NaClWTShoot_vs_MSWTShoot.csv	AT1G07190	0	NA	NA	NA	NA	10	non_sig	NA
10Condition_NaClWTShoot_vs_MSWTShoot.csv	AT1G07200	144.028599298318	0.252781084109173	0.508456714104531	0.408875469967911	0.706700136156637	10	non_sig	0.150764825011766
10Condition_NaClWTShoot_vs_MSWTShoot.csv	AT1G07210	97.7416865515858	0.00031049781635911	0.495773078631674	0.998837598621743	0.999540105581736	10	non_sig	0.000199775549462113
10Condition_NaClWTShoot_vs_MSWTShoot.csv	AT1G07220	106.358344642094	0.139030717301054	0.508972936989411	0.626505842552452	0.859517308301075	10	non_sig	0.0657453733993108
10Condition_NaClWTShoot_vs_MSWTShoot.csv	AT1G07230	226.114556604929	-0.10308327200493	0.346991530773691	0.714851556676862	0.903161223553146	10	non_sig	0.0442347167411989
10Condition_NaClWTShoot_vs_MSWTShoot.csv	AT1G07240	246.594154172631	-0.476499102348778	0.719312545945217	0.110768195174071	0.34615627445916	10	non_sig	0.460727791921118
10Condition_NaClWTShoot_vs_MSWTShoot.csv	AT1G07250	296.439398516352	0.00353349112632394	0.398732080436956	0.994886879938983	0.997765896045092	10	non_sig	0.000971344466339824
10Condition_NaClWTShoot_vs_MSWTShoot.csv	AT1G07260	85.6122680355999	-1.24005704271368	0.726495926616483	0.0104013953142885	0.0729370792601698	10	non_sig	1.13705163184467
10Condition_NaClWTShoot_vs_MSWTShoot.csv	AT1G07270	5.62091538067775	-0.0687741581215593	0.568380579810469	0.702980440903004	0.896390248869267	10	non_sig	0.047502876462393
10Condition_NaClWTShoot_vs_MSWTShoot.csv	AT1G07280	637.366110398102	-0.20574514063403	0.528357718665768	NA	NA	10	non_sig	NA
10Condition_NaClWTShoot_vs_MSWTShoot.csv	AT1G07290	7.85402958561801	0.020420036036263	0.547561631133471	0.918603573531341	0.993333309316922	10	non_sig	0.00290500114360356
10Condition_NaClWTShoot_vs_MSWTShoot.csv	AT1G07300	27.6385333306623	0.395953843698463	0.540055198427446	0.234486965727171	0.533403147369849	10	non_sig	0.272944426063981
10Condition_NaClWTShoot_vs_MSWTShoot.csv	AT1G07310	696.841951596005	-0.119189594895791	0.223152416251374	0.562257025786485	0.820140606438423	10	non_sig	0.0861116849754133
10Condition_NaClWTShoot_vs_MSWTShoot.csv	AT1G07320	570.878869377003	-0.223482297947714	0.370455825600711	0.439658455886291	0.732005954192498	10	non_sig	0.135485386342661
10Condition_NaClWTShoot_vs_MSWTShoot.csv	AT1G07330	0.163902208699994	-0.00324974230585218	0.5947823910151	0.989834769963324	NA	10	non_sig	NA
10Condition_NaClWTShoot_vs_MSWTShoot.csv	AT1G07340	0.457845001827001	0.0414586869484591	0.594521085356504	0.774908185536178	NA	10	non_sig	NA
10Condition_NaClWTShoot_vs_MSWTShoot.csv	AT1G07350	119.554471366382	0.401105082966606	0.592023557807818	0.217864240918378	0.512427070192503	10	non_sig	0.290367935670732
10Condition_NaClWTShoot_vs_MSWTShoot.csv	AT1G07360	313.405557134287	-1.0120876494336	0.29031268450361	0.00010972234434271	0.00245546605757594	10	sig	2.6098660648349
10Condition_NaClWTShoot_vs_MSWTShoot.csv	AT1G07370	48.3786116113273	0.00862829121866053	0.501168015932185	0.975634853706926	0.994795364334876	10	non_sig	0.00226624717419054
10Condition_NaClWTShoot_vs_MSWTShoot.csv	AT1G07380	63.9452745918745	-0.644029449857142	0.915165618890079	0.0534185786174163	0.221203496132402	10	non_sig	0.655208013266926
10Condition_NaClWTShoot_vs_MSWTShoot.csv	AT1G07390	9.23837823736428	0.684909756118296	0.895061340403675	0.0670965139764696	0.254807952174642	10	non_sig	0.593787022444713
10Condition_NaClWTShoot_vs_MSWTShoot.csv	AT1G07400	10.4682596031005	-0.505933240559547	0.765490066873213	0.0933171166628039	0.311955513558689	10	non_sig	0.505907334165839
10Condition_NaClWTShoot_vs_MSWTShoot.csv	AT1G07410	19.7098754289853	0.269693445318494	0.566891085292206	0.345733051371916	0.653051319258063	10	non_sig	0.185052688870647
10Condition_NaClWTShoot_vs_MSWTShoot.csv	AT1G07420	233.879526681102	0.526963041312469	0.204400332876792	0.00599851175878479	0.0496969976371338	10	non_sig	1.30366984766529
10Condition_NaClWTShoot_vs_MSWTShoot.csv	AT1G07430	161.696429024251	3.76171705196464	1.10277742327096	4.22545415343683e-05	0.0011582596576574	10	sig	2.93619406992918
10Condition_NaClWTShoot_vs_MSWTShoot.csv	AT1G07440	175.823974578505	0.116201706238199	0.304156795742021	0.668658289656112	0.88005315675286	10	non_sig	0.0554910949098074
10Condition_NaClWTShoot_vs_MSWTShoot.csv	AT1G07450	28.9641157094649	0.267934646514641	0.449703233241716	0.410540309585585	0.707789778397779	10	non_sig	0.150095713551421
10Condition_NaClWTShoot_vs_MSWTShoot.csv	AT1G07460	0.0668774061466293	-0.00282885747902853	0.594819595578923	0.989839490417968	NA	10	non_sig	NA
10Condition_NaClWTShoot_vs_MSWTShoot.csv	AT1G07470	251.316474170888	0.652139056578489	0.355102938309719	0.0286986415508865	0.146475798556745	10	non_sig	0.834234125627375
10Condition_NaClWTShoot_vs_MSWTShoot.csv	AT1G07473	3.60155739475949	0.0525733068009745	0.534299710084351	0.826085148609636	0.956089154894507	10	non_sig	0.0195016080655571
10Condition_NaClWTShoot_vs_MSWTShoot.csv	AT1G07476	8.24979556363889	0.672298234833004	0.800122364867383	0.0759557877049375	0.275848309199104	10	non_sig	0.559329673688295
10Condition_NaClWTShoot_vs_MSWTShoot.csv	AT1G07480	230.927308359433	0.0360559983497723	0.295872146130266	0.886595507333783	0.980721889696113	10	non_sig	0.00845413114624335
10Condition_NaClWTShoot_vs_MSWTShoot.csv	AT1G07485	4.47770071288555	-0.733088766191979	1.21046893215107	0.0420060902250685	0.188190017087162	10	non_sig	0.725403418310197
10Condition_NaClWTShoot_vs_MSWTShoot.csv	AT1G07490	4.31450530565102	-0.733169351451732	1.21055135343002	0.041999076932087	0.188190017087162	10	non_sig	0.725403418310197
10Condition_NaClWTShoot_vs_MSWTShoot.csv	AT1G07500	8.96037571022373	1.8317786187692	1.5243149361091	0.0101205768984432	0.0714489033286276	10	non_sig	1.14600443282096
10Condition_NaClWTShoot_vs_MSWTShoot.csv	AT1G07510	143.402179365655	0.307071511730261	0.502370430149995	0.336773841607704	0.643972226626461	10	non_sig	0.191132862582689
10Condition_NaClWTShoot_vs_MSWTShoot.csv	AT1G07520	60.1651397885131	0.113686315367746	0.498615116964727	0.689759952787504	0.889707254197819	10	non_sig	0.0507528684120207
10Condition_NaClWTShoot_vs_MSWTShoot.csv	AT1G07530	137.302684160565	-0.0128393704925417	0.373401232214665	0.963398421757625	0.994795364334876	10	non_sig	0.00226624717419054
10Condition_NaClWTShoot_vs_MSWTShoot.csv	AT1G07540	0.326079091343977	-0.00438202383580253	0.594682301898286	0.989832864743051	NA	10	non_sig	NA
10Condition_NaClWTShoot_vs_MSWTShoot.csv	AT1G07550	13.1237390543913	0.248267783356556	0.652816516169763	0.1127621554979	0.349149784541261	10	non_sig	0.456988221624025
10Condition_NaClWTShoot_vs_MSWTShoot.csv	AT1G07560	26.4713715696389	-0.089642177887689	0.594686598976786	0.63573674441783	0.864345490066982	10	non_sig	0.0633126296990034
10Condition_NaClWTShoot_vs_MSWTShoot.csv	AT1G07570	73.090588106134	-0.149096680155141	0.496515639960242	0.598684679274087	0.842822097938627	10	non_sig	0.074264086154832
10Condition_NaClWTShoot_vs_MSWTShoot.csv	AT1G07580	0	NA	NA	NA	NA	10	non_sig	NA
10Condition_NaClWTShoot_vs_MSWTShoot.csv	AT1G07590	8417.0787685196	0.475267404730841	0.35997363572438	0.108239201723662	0.341231193657924	10	non_sig	0.46695127464907
10Condition_NaClWTShoot_vs_MSWTShoot.csv	AT1G07600	5319.5208479619	0.242506129333459	0.335430246074159	0.385588117964129	0.686580948318266	10	non_sig	0.163308251820615
10Condition_NaClWTShoot_vs_MSWTShoot.csv	AT1G07610	3126.16646355774	1.09147947278003	0.62494782146467	0.0126287652863291	0.0839506916872325	10	non_sig	1.07597572126851
10Condition_NaClWTShoot_vs_MSWTShoot.csv	AT1G07615	161.18635651768	1.51870690285329	0.443276366535506	8.24482859128414e-05	0.00196401758833542	10	sig	2.7068546273012
10Condition_NaClWTShoot_vs_MSWTShoot.csv	AT1G07620	39.9709752762842	0.13942641343323	0.511946050859932	0.612793210029138	0.851877756666636	10	non_sig	0.0696227214470222
10Condition_NaClWTShoot_vs_MSWTShoot.csv	AT1G07630	154.78777422061	0.0131303184044654	0.461519083151049	0.959214634572864	0.994795364334876	10	non_sig	0.00226624717419054
10Condition_NaClWTShoot_vs_MSWTShoot.csv	AT1G07640	203.653646300631	-0.115834442928038	0.437810663603448	0.691371526019495	0.890482795091207	10	non_sig	0.0503744670700614
10Condition_NaClWTShoot_vs_MSWTShoot.csv	AT1G07650	123.527044186203	-0.245078308392318	0.487440364738909	0.417071619131461	0.713995233435547	10	non_sig	0.146304687522914
10Condition_NaClWTShoot_vs_MSWTShoot.csv	AT1G07645	0.494780268155538	-0.00857818778883362	0.594194896097976	0.982243138759681	NA	10	non_sig	NA
10Condition_NaClWTShoot_vs_MSWTShoot.csv	AT1G07660	590.52277385356	1.84163141936697	0.321705006117892	1.32146437766298e-09	2.06004610057992e-07	10	sig	6.68612306069713
10Condition_NaClWTShoot_vs_MSWTShoot.csv	AT1G07670	388.925754421401	0.357261905071927	0.347588560963222	0.215029334585599	0.508893135532746	10	non_sig	0.293373407292074
10Condition_NaClWTShoot_vs_MSWTShoot.csv	AT1G07680	0.203906196509588	-0.00445596455442361	0.594681605594811	0.989832204717841	NA	10	non_sig	NA
10Condition_NaClWTShoot_vs_MSWTShoot.csv	AT1G07690	0	NA	NA	NA	NA	10	non_sig	NA
10Condition_NaClWTShoot_vs_MSWTShoot.csv	AT1G07700	243.184718788201	-0.196866981631225	0.446003863840492	0.509440485921486	0.784868971507081	10	non_sig	0.105202839689306
10Condition_NaClWTShoot_vs_MSWTShoot.csv	AT1G07705	108.472918662475	-0.305281995564311	0.471828339496611	0.316183514681123	0.623395610224312	10	non_sig	0.205236260227402
10Condition_NaClWTShoot_vs_MSWTShoot.csv	AT1G07702	12.4719249626432	-0.443443363615157	0.671639090982942	0.144934932372818	0.404348919791686	10	non_sig	0.393243712758971
10Condition_NaClWTShoot_vs_MSWTShoot.csv	AT1G07710	6.08030981450861	-0.243396374358576	0.644331220069571	0.144220429060114	0.403486186343741	10	non_sig	0.394171329089074
10Condition_NaClWTShoot_vs_MSWTShoot.csv	AT1G07720	51.6823657164562	0.0347057167633997	0.4915237119898	0.912161318789105	0.990765191969486	10	non_sig	0.00402925965697445
10Condition_NaClWTShoot_vs_MSWTShoot.csv	AT1G07725	113.606000511778	0.304890115811379	0.526715045642681	0.335208670655971	0.642278370843146	10	non_sig	0.19227670289892
10Condition_NaClWTShoot_vs_MSWTShoot.csv	AT1G07728	113.710772804992	0.305120173834514	0.526641494475337	0.334903402749669	0.641928995984276	10	non_sig	0.192513006756047
10Condition_NaClWTShoot_vs_MSWTShoot.csv	AT1G07740	49.9342274332289	-0.157949857144743	0.527453098674602	0.561510047416053	0.819433499750766	10	non_sig	0.0864862853676086
10Condition_NaClWTShoot_vs_MSWTShoot.csv	AT1G07730	30.1102653739023	-0.0785744321481389	0.519104224706811	0.768443635131455	0.930278336527434	10	non_sig	0.0313870923786445
10Condition_NaClWTShoot_vs_MSWTShoot.csv	AT1G07745	67.0919379681549	0.18369192960909	0.518612261608135	0.526558446147793	0.796055769357621	10	non_sig	0.0990565057851306
10Condition_NaClWTShoot_vs_MSWTShoot.csv	AT1G07747	0.046512059313263	-0.00182427245775613	0.594934064401284	0.989841511401969	NA	10	non_sig	NA
10Condition_NaClWTShoot_vs_MSWTShoot.csv	AT1G07750	526.40402620023	0.0701854786379903	0.335443957346961	0.797833899228814	0.943793187834374	10	non_sig	0.0251231616578482
10Condition_NaClWTShoot_vs_MSWTShoot.csv	AT1G07760	0	NA	NA	NA	NA	10	non_sig	NA
10Condition_NaClWTShoot_vs_MSWTShoot.csv	AT1G07770	553.294027782429	-0.0508062928306703	0.322136300002999	0.850171238207851	0.965580814529966	10	non_sig	0.0152113719771375
10Condition_NaClWTShoot_vs_MSWTShoot.csv	AT1G07780	65.0608694608264	0.779475832431668	0.481117785173692	0.0315248874306797	0.156184345745573	10	non_sig	0.806362497328193
10Condition_NaClWTShoot_vs_MSWTShoot.csv	AT1G07790	94.3529466100629	-0.799403374221241	0.505485040475415	0.0273508181718684	0.141881253376991	10	non_sig	0.848074983631822
10Condition_NaClWTShoot_vs_MSWTShoot.csv	AT1G07795	1.24966625598267	0.129744360568068	0.608066811331902	0.34489929867743	0.652731950643433	10	non_sig	0.185265128458425
10Condition_NaClWTShoot_vs_MSWTShoot.csv	AT1G07800.1	0.0350932982349132	-0.00179072694339603	0.594939122042539	0.989841511401969	NA	10	non_sig	NA
10Condition_NaClWTShoot_vs_MSWTShoot.csv	AT1G07810	251.961000696385	-0.42361030555983	0.374907041611444	0.152448997965133	0.416061277116449	10	non_sig	0.3808427021768
10Condition_NaClWTShoot_vs_MSWTShoot.csv	AT1G07820	346.103648580875	-0.586568938619516	0.401904825983601	0.0570736362475739	0.230263987367853	10	non_sig	0.637773979145578
10Condition_NaClWTShoot_vs_MSWTShoot.csv	AT1G07830	196.583719569542	1.29954043044692	0.400858766635531	0.00019898673337929	0.00388413967812603	10	sig	2.4107051607546
10Condition_NaClWTShoot_vs_MSWTShoot.csv	AT1G07840	112.132542361546	0.0323940063892382	0.501169329895691	0.910645174135037	0.990335270049283	10	non_sig	0.00421775360173297
10Condition_NaClWTShoot_vs_MSWTShoot.csv	AT1G07850	0.224711074315448	-0.00442065868532455	0.594684764297019	0.989833422260618	NA	10	non_sig	NA
10Condition_NaClWTShoot_vs_MSWTShoot.csv	AT1G07870	81.152319244237	-0.128616803645003	0.38615911423365	0.663411863434061	0.877644415988306	10	non_sig	0.0566814060230045
10Condition_NaClWTShoot_vs_MSWTShoot.csv	AT1G07860	0.278069332361636	-0.00349848602431455	0.594760523944753	0.989831485752712	NA	10	non_sig	NA
10Condition_NaClWTShoot_vs_MSWTShoot.csv	AT1G07880	28.5575318029224	0.243700794799878	0.586987818075976	0.346475403872737	0.653728272079814	10	non_sig	0.184602732499668
10Condition_NaClWTShoot_vs_MSWTShoot.csv	AT1G07885	0.52490603435183	0.0407132661324871	0.594381541775356	0.633979059551142	NA	10	non_sig	NA
10Condition_NaClWTShoot_vs_MSWTShoot.csv	AT1G07890	1704.58498941226	-1.23987568588395	0.282060003872109	1.56900913111206e-06	8.1347088797656e-05	10	sig	4.08965798472757
10Condition_NaClWTShoot_vs_MSWTShoot.csv	AT1G07900	15.1081571082118	0.727490227011912	1.00123922204875	0.052446065784807	0.218360109652005	10	non_sig	0.660826696280123
10Condition_NaClWTShoot_vs_MSWTShoot.csv	AT1G07901	14.1493242196379	0.156382544172884	0.491956668651138	0.597118862428099	0.841825291526075	10	non_sig	0.0747780305894075
10Condition_NaClWTShoot_vs_MSWTShoot.csv	AT1G07910	55.5538824911412	-0.975479405499059	0.97155785159223	0.0264296778756263	0.138595537345046	10	non_sig	0.858250753401149
10Condition_NaClWTShoot_vs_MSWTShoot.csv	AT1G07920	2740.22740396699	-0.177998292599408	0.237133446058354	0.413300679024626	0.710410918131437	10	non_sig	0.148490372612622
10Condition_NaClWTShoot_vs_MSWTShoot.csv	AT1G07930	1709.69784476426	-0.131595300377846	0.25026472509819	0.563294392949728	0.821012386159779	10	non_sig	0.0856502908704898
10Condition_NaClWTShoot_vs_MSWTShoot.csv	AT1G07940	1888.46441336775	-0.0634826689999582	0.209696663485649	0.748515372743014	0.920209115879788	10	non_sig	0.0361134687927178
10Condition_NaClWTShoot_vs_MSWTShoot.csv	AT1G07950	114.617568493738	0.832804321625328	0.3876322056531	0.00970942484808622	0.0692718492586375	10	non_sig	1.15944321842492
10Condition_NaClWTShoot_vs_MSWTShoot.csv	AT1G07960	209.527768299596	0.425013701887818	0.375796091346517	0.158582987323979	0.425686744467177	10	non_sig	0.370909873182952
10Condition_NaClWTShoot_vs_MSWTShoot.csv	AT1G07970	99.4925383882665	0.181844827726184	0.50555731605582	0.538188026089356	0.803555555113395	10	non_sig	0.0949840922109907
10Condition_NaClWTShoot_vs_MSWTShoot.csv	AT1G07980	152.48007983662	-0.372091915070654	0.286690824430678	0.137052231247666	0.392013470613079	10	non_sig	0.406699009223388
10Condition_NaClWTShoot_vs_MSWTShoot.csv	AT1G07985	73.4427826985549	2.81886780824103	0.785094674270763	2.52222533437581e-05	0.00077582974177927	10	sig	3.11023357554412
10Condition_NaClWTShoot_vs_MSWTShoot.csv	AT1G07990	189.551946052066	-0.0128622989922862	0.479615514806905	0.972987891505082	0.994795364334876	10	non_sig	0.00226624717419054
10Condition_NaClWTShoot_vs_MSWTShoot.csv	AT1G08000	53.9879437627148	-0.494251268742595	0.529992848311413	0.142788958100452	0.401048138721652	10	non_sig	0.396803494895008
10Condition_NaClWTShoot_vs_MSWTShoot.csv	AT1G08005	1.31204830890952	-0.0447678885338059	0.585450396201465	0.691112179859517	0.890348927010383	10	non_sig	0.0504397603464476
10Condition_NaClWTShoot_vs_MSWTShoot.csv	AT1G08010	162.028072406776	-0.164541984403821	0.272767321784828	0.496828810742631	0.777049483140741	10	non_sig	0.10955132409394
10Condition_NaClWTShoot_vs_MSWTShoot.csv	AT1G08030	69.4239203460631	-1.03983096464056	0.740847550785706	0.0192165809655412	0.11162665891162	10	non_sig	0.952232073896821
10Condition_NaClWTShoot_vs_MSWTShoot.csv	AT1G08032	0	NA	NA	NA	NA	10	non_sig	NA
10Condition_NaClWTShoot_vs_MSWTShoot.csv	AT1G08035	2.72162570854842	-0.180731429755848	0.618597342776818	0.238536654165418	0.538367566920448	10	non_sig	0.268921111361627
10Condition_NaClWTShoot_vs_MSWTShoot.csv	AT1G08040	129.814032091696	-0.019394719590356	0.452677299671885	0.94216486714934	0.994795364334876	10	non_sig	0.00226624717419054
10Condition_NaClWTShoot_vs_MSWTShoot.csv	AT1G08050	26.754940491159	-0.462487320078374	0.826062617329602	0.032786305716031	0.160130217772499	10	non_sig	0.795526705722607
10Condition_NaClWTShoot_vs_MSWTShoot.csv	AT1G08060	79.7493654702674	1.27702170776936	0.44874180752092	0.00071285143900824	0.0102740274064861	10	sig	1.98825928010771
10Condition_NaClWTShoot_vs_MSWTShoot.csv	AT1G08065	0	NA	NA	NA	NA	10	non_sig	NA
10Condition_NaClWTShoot_vs_MSWTShoot.csv	AT1G08070	14.0692295064077	0.294055716485444	0.598176359538136	0.288196148399862	0.594087062930533	10	non_sig	0.226149904884812
10Condition_NaClWTShoot_vs_MSWTShoot.csv	AT1G08080	4.4724045384075	-0.0678116741133841	0.52359023671019	0.784640399643544	0.938358177550958	10	non_sig	0.0276313568852799
10Condition_NaClWTShoot_vs_MSWTShoot.csv	AT1G08090	82.1862208061046	-3.35744338099736	2.04043518527967	0.00558212401347023	0.0469948397842336	10	sig	1.3279498266657
10Condition_NaClWTShoot_vs_MSWTShoot.csv	AT1G08100	1.72130607536568	-0.200463022401138	0.627393784028645	0.17697859114271	0.453812255485522	10	non_sig	0.343123779896949
10Condition_NaClWTShoot_vs_MSWTShoot.csv	AT1G08105.1	3.59832263760891	0.311440636915711	0.625644691181169	0.232490431297785	0.530912692310189	10	non_sig	0.274976892036149
10Condition_NaClWTShoot_vs_MSWTShoot.csv	AT1G08110	439.15287817378	0.0634163755844752	0.238238784670391	0.777500391513227	0.934991549743762	10	non_sig	0.0291923141715878
10Condition_NaClWTShoot_vs_MSWTShoot.csv	AT1G08115	0	NA	NA	NA	NA	10	non_sig	NA
10Condition_NaClWTShoot_vs_MSWTShoot.csv	AT1G08120	6.79283535408319	-0.109360736938427	0.529812544079186	0.669892508348539	0.880333565851308	10	non_sig	0.0553527388047566
10Condition_NaClWTShoot_vs_MSWTShoot.csv	AT1G08125	113.74020412963	-0.352957860271016	0.594075641864892	0.23534296814699	0.53455441154291	10	non_sig	0.272008081979745
10Condition_NaClWTShoot_vs_MSWTShoot.csv	AT1G08130	113.270854372041	-0.0410386738234672	0.423044584997426	0.886676032410903	0.980721889696113	10	non_sig	0.00845413114624335
10Condition_NaClWTShoot_vs_MSWTShoot.csv	AT1G08135	0.0589178158394322	-0.00190239226535713	0.594934465515099	0.989841511401969	NA	10	non_sig	NA
10Condition_NaClWTShoot_vs_MSWTShoot.csv	AT1G08140	0.259972711971101	0.0222001623802516	0.592200343121589	0.845629201232932	NA	10	non_sig	NA
10Condition_NaClWTShoot_vs_MSWTShoot.csv	AT1G08150	0.118641422351724	-0.00303118304945359	0.594801164589158	0.989836797555705	NA	10	non_sig	NA
10Condition_NaClWTShoot_vs_MSWTShoot.csv	AT1G08160	48.750628261635	0.0207800279504333	0.520071397824412	0.936919584654544	0.994795364334876	10	non_sig	0.00226624717419054
10Condition_NaClWTShoot_vs_MSWTShoot.csv	AT1G08165	10.6326420819286	0.882391368437396	0.862273069826491	0.0442064494856656	0.194851893905273	10	non_sig	0.710295368631301
10Condition_NaClWTShoot_vs_MSWTShoot.csv	AT1G08170	3.78852689089396	0.0830821182024371	0.60074147692378	NA	NA	10	non_sig	NA
10Condition_NaClWTShoot_vs_MSWTShoot.csv	AT1G08180	25.4774859009244	-0.237848742506173	0.53173981864798	0.40911513190114	0.706844812355137	10	non_sig	0.150675925009036
10Condition_NaClWTShoot_vs_MSWTShoot.csv	AT1G08190	387.979892357394	-0.00244775233130157	0.242864418361716	0.989151854595327	0.995816531995139	10	non_sig	0.00182066808399149
10Condition_NaClWTShoot_vs_MSWTShoot.csv	AT1G08200	732.540903082819	-1.2002206735572	0.265122150255062	1.03887024746213e-06	5.95409863665628e-05	10	sig	4.22518397503012
10Condition_NaClWTShoot_vs_MSWTShoot.csv	AT1G08210	136.713453435812	0.235417949394359	0.436077168417095	0.448505592986785	0.739763702098285	10	non_sig	0.130906981975961
10Condition_NaClWTShoot_vs_MSWTShoot.csv	AT1G08220	49.3047423505065	0.0625151676792328	0.536775283077495	0.773912799451528	0.933174728346815	10	non_sig	0.0300370310100243
10Condition_NaClWTShoot_vs_MSWTShoot.csv	AT1G08230	277.61294910888	1.23721970230573	0.265021920645919	6.02137171128521e-07	3.70929446601645e-05	10	sig	4.43070868840507
10Condition_NaClWTShoot_vs_MSWTShoot.csv	AT1G08240	0	NA	NA	NA	NA	10	non_sig	NA
10Condition_NaClWTShoot_vs_MSWTShoot.csv	AT1G08250	152.602196243343	-0.0271882333946371	0.343027866966529	0.890281925436427	0.981929172116459	10	non_sig	0.00791983733356567
10Condition_NaClWTShoot_vs_MSWTShoot.csv	AT1G08260	52.1135053093746	0.529203515155057	0.646524153380877	0.133967927007242	0.386943410045116	10	non_sig	0.412352545322703
10Condition_NaClWTShoot_vs_MSWTShoot.csv	AT1G08270	16.7995102844907	0.22319978562645	0.541026055502372	0.432379307280474	0.726658721668893	10	non_sig	0.138669509492427
10Condition_NaClWTShoot_vs_MSWTShoot.csv	AT1G08280	38.4364938191345	0.0748470317979153	0.493386481614015	0.793016515790962	0.941642907708466	10	non_sig	0.0261137602788403
10Condition_NaClWTShoot_vs_MSWTShoot.csv	AT1G08290	72.2703758275218	2.37851491323613	0.831936709454439	0.0002915451359954	0.005264813503917	10	sig	2.27861700826848
10Condition_NaClWTShoot_vs_MSWTShoot.csv	AT1G08300	15.4419440374459	1.0281910039795	1.13325007626647	0.031375455789186	0.155772201517821	10	non_sig	0.807510042199891
10Condition_NaClWTShoot_vs_MSWTShoot.csv	AT1G08310	29.6283625550251	1.54954801048554	0.788790745668873	0.00453241777514489	0.0405563786549084	10	sig	1.391940830805
10Condition_NaClWTShoot_vs_MSWTShoot.csv	AT1G08315	59.1095371626813	-0.431600977150376	0.481752719898442	0.184287247634725	0.464437101814292	10	non_sig	0.333073093693162
10Condition_NaClWTShoot_vs_MSWTShoot.csv	AT1G08320	85.4372862912985	0.898247709055648	1.12588702673351	0.0365957425636464	0.171850007497648	10	non_sig	0.764850444578911
10Condition_NaClWTShoot_vs_MSWTShoot.csv	AT1G08340	24.4520095206993	0.632849980306381	0.629760611508463	0.0926011599637594	0.310150275026236	10	non_sig	0.508427829387541
10Condition_NaClWTShoot_vs_MSWTShoot.csv	AT1G08350	75.5587631225136	-0.090186721269179	0.429683771933338	0.761974691811341	0.92712180299186	10	non_sig	0.0328632055617996
10Condition_NaClWTShoot_vs_MSWTShoot.csv	AT1G08360	942.386537765594	-0.206890922294094	0.388315966288149	0.486198177576847	0.76977459149862	10	non_sig	0.113636428073926
10Condition_NaClWTShoot_vs_MSWTShoot.csv	AT1G08370	170.805838862317	0.068222229526707	0.491475900492693	0.810781731694818	0.949216103082602	10	non_sig	0.0226349027549573
10Condition_NaClWTShoot_vs_MSWTShoot.csv	AT1G08380	24688.1462134459	-0.180421131497357	0.568332585413239	0.419592373321602	0.715843313204043	10	non_sig	0.145182027493356
10Condition_NaClWTShoot_vs_MSWTShoot.csv	AT1G08390	76.0069906342925	0.250698284346025	0.502840407277901	0.420393369241938	0.716795717972341	10	non_sig	0.144604597746794
10Condition_NaClWTShoot_vs_MSWTShoot.csv	AT1G08400	39.7456236551018	-0.0082857396802169	0.493513304231069	0.958755288119738	0.994795364334876	10	non_sig	0.00226624717419054
10Condition_NaClWTShoot_vs_MSWTShoot.csv	AT1G08410	154.522032014387	0.141529744783262	0.483268160484049	0.634963946051904	0.864109068721023	10	non_sig	0.0634314369723245
10Condition_NaClWTShoot_vs_MSWTShoot.csv	AT1G08420	236.411589546152	0.0509627109738023	0.488012504159403	0.858623411860677	0.96912840989998	10	non_sig	0.0136186749449025
10Condition_NaClWTShoot_vs_MSWTShoot.csv	AT1G08430	216.714630783159	2.10354017208651	1.71866790838083	0.00923573766018254	0.0667023106007081	10	non_sig	1.17585912164932
10Condition_NaClWTShoot_vs_MSWTShoot.csv	AT1G08440	4.54141453192361	-0.103501700275185	0.600017623723794	0.464296193496139	0.752375853386472	10	non_sig	0.123565151065957
10Condition_NaClWTShoot_vs_MSWTShoot.csv	AT1G08450	424.932798273732	-0.115886226993324	0.226474628766722	0.578235600183986	0.830715088154435	10	non_sig	0.0805479014371286
10Condition_NaClWTShoot_vs_MSWTShoot.csv	AT1G08460	71.7793155718302	-0.248257400686342	0.471231721089772	0.418533615265079	0.715061233684824	10	non_sig	0.145656766153131
10Condition_NaClWTShoot_vs_MSWTShoot.csv	AT1G08465	63.0721717710348	0.553108768702891	0.405390643552524	0.0866554167364203	0.298591363997769	10	non_sig	0.524922757302058
10Condition_NaClWTShoot_vs_MSWTShoot.csv	AT1G08470	46.1310950575323	-0.0802771923337718	0.460546935065544	0.781648771244178	0.937422191848	10	non_sig	0.0280647695238845
10Condition_NaClWTShoot_vs_MSWTShoot.csv	AT1G08480	1214.73594791805	1.18051902367173	0.20783495408951	3.17697377657264e-09	4.3857548833698e-07	10	sig	6.35795564438094
10Condition_NaClWTShoot_vs_MSWTShoot.csv	AT1G08490	309.164304643831	-0.968939209459871	0.372622297299625	0.00197496063797839	0.0219380504022844	10	non_sig	1.6588019700681
10Condition_NaClWTShoot_vs_MSWTShoot.csv	AT1G08500	57.6287923421057	0.219205486994022	0.368914805142904	0.455365277950834	0.745578513186409	10	non_sig	0.127506616398494
10Condition_NaClWTShoot_vs_MSWTShoot.csv	AT1G08510	472.076443771831	-0.286569447950788	0.16559743495047	0.0716716753033631	0.265808077561396	10	non_sig	0.575431825548898
10Condition_NaClWTShoot_vs_MSWTShoot.csv	AT1G08520	655.930463984983	-0.341819453157436	0.504032865213856	0.274007699086713	0.578991280061883	10	non_sig	0.237327976945317
10Condition_NaClWTShoot_vs_MSWTShoot.csv	AT1G08530	68.9063131536829	-0.429721433283353	0.642149073182755	0.163915456533366	0.433801432257607	10	non_sig	0.362709018433977
10Condition_NaClWTShoot_vs_MSWTShoot.csv	AT1G08540	180.501028431205	-0.274449152124562	0.509325239913904	0.359313774243271	0.665644811800381	10	non_sig	0.176757448642616
10Condition_NaClWTShoot_vs_MSWTShoot.csv	AT1G08550	311.874443025156	-0.303960305776787	0.456212131343263	0.324387944776915	0.631427104785654	10	non_sig	0.199676779418482
10Condition_NaClWTShoot_vs_MSWTShoot.csv	AT1G08560	93.4813553476045	-0.0760462657992983	0.513083211904522	0.768521246467419	0.930295963448701	10	non_sig	0.0313788634413325
10Condition_NaClWTShoot_vs_MSWTShoot.csv	AT1G08570	724.202372634501	0.77060909139479	0.511851139446833	0.0388469754924613	0.17829306837277	10	non_sig	0.748865540873854
10Condition_NaClWTShoot_vs_MSWTShoot.csv	AT1G08580	482.624738269789	0.647425246993965	0.357198891713897	0.0308118006147228	0.153730290199649	10	non_sig	0.8132405529915
10Condition_NaClWTShoot_vs_MSWTShoot.csv	AT1G08590	38.9139283257807	-0.0619364838808783	0.512157594861247	0.813304161057188	0.950002929047255	10	non_sig	0.0222750556931532
10Condition_NaClWTShoot_vs_MSWTShoot.csv	AT1G08592	22.1825552905098	-0.0640052706585222	0.530992091777361	0.80098366076473	0.945602864995673	10	non_sig	0.0242912206316793
10Condition_NaClWTShoot_vs_MSWTShoot.csv	AT1G08600	103.659271469735	0.987707339662129	0.711260584841763	0.0266155437570278	0.139256570964655	10	non_sig	0.856184303038534
10Condition_NaClWTShoot_vs_MSWTShoot.csv	AT1G08610	44.907774321119	-0.345421999275889	0.400183805511394	0.253164093818623	0.555913029316554	10	non_sig	0.25499314698326
10Condition_NaClWTShoot_vs_MSWTShoot.csv	AT1G08620	214.97605522862	0.208493504148148	0.232256666330938	0.329539861990791	0.636787883353427	10	non_sig	0.196005208842638
10Condition_NaClWTShoot_vs_MSWTShoot.csv	AT1G08630	15.1153993132534	-0.0538698053532655	0.488969822472561	0.831724979288805	0.958496512778268	10	non_sig	0.0184094628421631
10Condition_NaClWTShoot_vs_MSWTShoot.csv	AT1G08640	206.985090990803	-0.302319468789246	0.394669181716999	0.312988218249281	0.620345788739019	10	non_sig	0.207366161664681
10Condition_NaClWTShoot_vs_MSWTShoot.csv	AT1G08650	1034.86320867411	1.4314990304948	0.427003043216865	0.00011659991809104	0.00258164610915394	10	sig	2.58810329087488
10Condition_NaClWTShoot_vs_MSWTShoot.csv	AT1G08660	258.400056906355	0.397753398569851	0.283439923259446	0.112317252674075	0.348573460660522	10	non_sig	0.457705681848661
10Condition_NaClWTShoot_vs_MSWTShoot.csv	AT1G08670	30.7595855440853	0.018787543766571	0.577401426403242	0.864737708432751	0.971337557248922	10	non_sig	0.0126298187277876
10Condition_NaClWTShoot_vs_MSWTShoot.csv	AT1G08680	136.353642738378	-0.289425371473497	0.574813721875514	0.301329814486727	0.606854418846511	10	non_sig	0.216915481370714
10Condition_NaClWTShoot_vs_MSWTShoot.csv	AT1G08695	0.0987380060373306	-0.00169063675627231	0.594911581193827	0.989838129391171	NA	10	non_sig	NA
10Condition_NaClWTShoot_vs_MSWTShoot.csv	AT1G08700	147.820783262495	0.20626995346748	0.517348860925759	0.485649623454249	0.769437691584456	10	non_sig	0.113826543209596
10Condition_NaClWTShoot_vs_MSWTShoot.csv	AT1G08710	214.684381671466	0.178788159947926	0.349967433211602	0.527973286230518	0.797180012749103	10	non_sig	0.0984435986589445
10Condition_NaClWTShoot_vs_MSWTShoot.csv	AT1G08720	153.553484226926	-0.0994924172188477	0.505856481125744	0.712584837841052	0.902087843551295	10	non_sig	0.044751169650904
10Condition_NaClWTShoot_vs_MSWTShoot.csv	AT1G08730	7.67083200572129	0.345783246317676	0.64233454023953	0.199915314304177	0.486941700810474	10	non_sig	0.312523031664035
10Condition_NaClWTShoot_vs_MSWTShoot.csv	AT1G08735.1	0.2451133120491	-0.00442236453966967	0.594682588543606	0.989834010240259	NA	10	non_sig	NA
10Condition_NaClWTShoot_vs_MSWTShoot.csv	AT1G08740.1	0.20199538394718	-0.0187704125094453	0.595199856907778	0.761381996707339	NA	10	non_sig	NA
10Condition_NaClWTShoot_vs_MSWTShoot.csv	AT1G08750	35.8535410002137	-0.191295939111872	0.497287348704255	0.511272739300347	0.786383387731173	10	non_sig	0.104365669505635
10Condition_NaClWTShoot_vs_MSWTShoot.csv	AT1G08760	86.1106814977044	-0.0315700952658221	0.477016952491116	0.908041660896554	0.989240917570974	10	non_sig	0.00469792839265553
10Condition_NaClWTShoot_vs_MSWTShoot.csv	AT1G08770	134.037056976343	-0.624459895817744	0.351433281217116	0.0315798814306104	0.156337127427925	10	non_sig	0.805937872126005
10Condition_NaClWTShoot_vs_MSWTShoot.csv	AT1G08780	121.56314128827	0.145569604135477	0.276031977625699	0.556872898954352	0.816200790050396	10	non_sig	0.0882029891824963
10Condition_NaClWTShoot_vs_MSWTShoot.csv	AT1G08790	0	NA	NA	NA	NA	10	non_sig	NA
10Condition_NaClWTShoot_vs_MSWTShoot.csv	AT1G08800	93.552441130367	-0.974543540997061	0.795309363858747	0.0252583351204966	0.134502193914159	10	non_sig	0.871270631668694
10Condition_NaClWTShoot_vs_MSWTShoot.csv	AT1G08810	105.397052999226	0.77122762858463	0.448886347420002	0.028116386646586	0.144400519137867	10	non_sig	0.840431245420772
10Condition_NaClWTShoot_vs_MSWTShoot.csv	AT1G08820	216.698418840692	-0.140814444107837	0.300397171842085	0.587599530406068	0.836594512586396	10	non_sig	0.0774849883822878
10Condition_NaClWTShoot_vs_MSWTShoot.csv	AT1G08830	809.464426920161	-1.53370815595198	0.64190055472743	0.00132653839030332	0.0163435235226832	10	sig	1.78665430756539
10Condition_NaClWTShoot_vs_MSWTShoot.csv	AT1G08840	306.112834555639	-0.987892685774464	0.602553782462982	0.0151010865896232	0.0947321380475786	10	non_sig	1.02350266081803
10Condition_NaClWTShoot_vs_MSWTShoot.csv	AT1G08845	53.7377488010493	0.269331062841531	0.42227011413536	0.388195152624382	0.688696406399574	10	non_sig	0.161972183146387
10Condition_NaClWTShoot_vs_MSWTShoot.csv	AT1G08860	0.768794616729684	-0.026397611374936	0.594775022553779	0.841018073735668	NA	10	non_sig	NA
10Condition_NaClWTShoot_vs_MSWTShoot.csv	AT1G08870	0	NA	NA	NA	NA	10	non_sig	NA
10Condition_NaClWTShoot_vs_MSWTShoot.csv	AT1G08880	240.880196351637	-0.683959662116531	0.279869975487666	0.00590658212083318	0.0491307571255946	10	non_sig	1.30864654315331
10Condition_NaClWTShoot_vs_MSWTShoot.csv	AT1G08890	408.725740723574	-0.665611589083542	0.368538158279716	0.0268843829779694	0.140241866679523	10	non_sig	0.853122316229571
10Condition_NaClWTShoot_vs_MSWTShoot.csv	AT1G08900	169.269073877637	-0.468591902338992	0.71968367061274	0.110590934682845	0.345790948177389	10	non_sig	0.461186379506469
10Condition_NaClWTShoot_vs_MSWTShoot.csv	AT1G08910	72.6952114246153	0.0542897777610033	0.48871581799847	0.844924070185898	0.963141002703962	10	non_sig	0.0163101280223446
10Condition_NaClWTShoot_vs_MSWTShoot.csv	AT1G08920	473.145190415975	0.020120568145517	0.449718730898795	0.948272029990255	0.994795364334876	10	non_sig	0.00226624717419054
10Condition_NaClWTShoot_vs_MSWTShoot.csv	AT1G08930	730.948780349723	-5.78383789026155	0.928442000569929	9.66182167113407e-12	2.91329349231195e-09	10	sig	8.53561576128001
10Condition_NaClWTShoot_vs_MSWTShoot.csv	AT1G08940	148.011917621035	1.03565330365948	0.367261281745246	0.00109965829133354	0.0141571738225839	10	sig	1.84902343561235
10Condition_NaClWTShoot_vs_MSWTShoot.csv	AT1G08950	0	NA	NA	NA	NA	10	non_sig	NA
10Condition_NaClWTShoot_vs_MSWTShoot.csv	AT1G08960	61.4689704022922	-0.054691156473938	0.491214438975419	0.839199942246887	0.961603373995183	10	non_sig	0.0170040215217441
10Condition_NaClWTShoot_vs_MSWTShoot.csv	AT1G08970	180.668796553207	0.380531065420891	0.308667699812276	0.153173751526795	0.416929527258349	10	non_sig	0.379937346727216
10Condition_NaClWTShoot_vs_MSWTShoot.csv	AT1G08980	326.728280241932	-0.714288242556498	0.31003532059076	0.00768631409079911	0.0586936266926865	10	non_sig	1.23140905450144
10Condition_NaClWTShoot_vs_MSWTShoot.csv	AT1G08985	0.0573878295713832	-0.00283750755831152	0.594824571998226	0.989839490417968	NA	10	non_sig	NA
10Condition_NaClWTShoot_vs_MSWTShoot.csv	AT1G08990	84.0797457149057	1.11638816096498	2.61435985090982	0.009930195089301	0.070495771581915	10	non_sig	1.15183693171377
10Condition_NaClWTShoot_vs_MSWTShoot.csv	AT1G09000	42.9013932966213	1.25720258256726	0.775669907429752	0.0117179682208926	0.0798005823922657	10	non_sig	1.09799393911513
10Condition_NaClWTShoot_vs_MSWTShoot.csv	AT1G09010	198.350080321447	-0.0484841349237034	0.261555863358275	0.833290709183683	0.958955952978119	10	non_sig	0.0182013405017747
10Condition_NaClWTShoot_vs_MSWTShoot.csv	AT1G09020	177.291322482302	-0.320616289052346	0.521884814372561	0.298558204145281	0.604930133173587	10	non_sig	0.218294781594377
10Condition_NaClWTShoot_vs_MSWTShoot.csv	AT1G09026	0	NA	NA	NA	NA	10	non_sig	NA
10Condition_NaClWTShoot_vs_MSWTShoot.csv	AT1G09030	1.03571563754808	-0.0462504478839236	0.593974226002429	0.768197919124546	0.930248547593432	10	non_sig	0.0314009993743137
10Condition_NaClWTShoot_vs_MSWTShoot.csv	AT1G09040	26.5601258179902	-0.157805400490568	0.507339900910381	0.574227817984117	0.828379246306852	10	non_sig	0.081770790183363
10Condition_NaClWTShoot_vs_MSWTShoot.csv	AT1G09050	29.0537779214102	0.118106118442341	0.475777134649251	0.690361406568682	0.89005126104974	10	non_sig	0.0505849801529037
10Condition_NaClWTShoot_vs_MSWTShoot.csv	AT1G09060	128.431846240259	-0.212630915043075	0.511858974945468	0.455454321784009	0.745620177025457	10	non_sig	0.127482348169831
10Condition_NaClWTShoot_vs_MSWTShoot.csv	AT1G09070	1557.61827837523	-1.40189440199593	0.402647462344454	5.87534886008585e-05	0.00147793078460733	10	sig	2.8303459046198
10Condition_NaClWTShoot_vs_MSWTShoot.csv	AT1G09080	1.70668034167533	-0.00666006052299784	0.594374469697729	0.982659157892637	0.994795364334876	10	non_sig	0.00226624717419054
10Condition_NaClWTShoot_vs_MSWTShoot.csv	AT1G09090	79.2875971926589	0.312558655470765	0.552828120763719	0.299532721540078	0.60587564559122	10	non_sig	0.217616504506147
10Condition_NaClWTShoot_vs_MSWTShoot.csv	AT1G09100	113.112678584567	0.513067106726922	0.466003754501715	0.129122953042727	0.378467529244212	10	non_sig	0.421971375014588
10Condition_NaClWTShoot_vs_MSWTShoot.csv	AT1G09110	0.0354527481838345	-0.00179221607850814	0.59493889300232	0.98984151140197	NA	10	non_sig	NA
10Condition_NaClWTShoot_vs_MSWTShoot.csv	AT1G09130	318.131393490644	-0.645585572677936	0.254872493472366	0.00489377920936773	0.0427385077598593	10	non_sig	1.36918064555455
10Condition_NaClWTShoot_vs_MSWTShoot.csv	AT1G09140	549.761856509301	0.203315826646403	0.303482838119827	0.431403045456453	0.725793421164384	10	non_sig	0.139186972708836
10Condition_NaClWTShoot_vs_MSWTShoot.csv	AT1G09150	251.82876581118	0.187704169665145	0.252187947443266	0.416342588148535	0.713338822430791	10	non_sig	0.146704139488839
10Condition_NaClWTShoot_vs_MSWTShoot.csv	AT1G09155	10.0946555479618	2.29348676120449	1.98472169216097	0.010090971339307	0.0713057968583281	10	non_sig	1.14687516241674
10Condition_NaClWTShoot_vs_MSWTShoot.csv	AT1G09157	0.330364514040252	-0.0168548618140518	0.59487875084499	0.873836890976341	NA	10	non_sig	NA
10Condition_NaClWTShoot_vs_MSWTShoot.csv	AT1G09160	119.888778544777	-0.40749068216554	0.539887597511643	0.204068550670312	0.492853056883626	10	non_sig	0.30728254542265
10Condition_NaClWTShoot_vs_MSWTShoot.csv	AT1G09170	4.78617585531943	-0.184439155636281	0.608922997310719	0.293024526602323	0.599228096699878	10	non_sig	0.222407831564194
10Condition_NaClWTShoot_vs_MSWTShoot.csv	AT1G09176	0.695732324245222	-0.0363736051315284	0.594424081478389	0.805250908375715	NA	10	non_sig	NA
10Condition_NaClWTShoot_vs_MSWTShoot.csv	AT1G09180	11.9182550292761	0.0857946488448414	0.565809678693129	0.678430042250695	0.884402005132085	10	non_sig	0.0533502814519704
10Condition_NaClWTShoot_vs_MSWTShoot.csv	AT1G09190	28.4328299793321	0.305668253657953	0.565253634913277	0.311950917061215	0.619318257963007	10	non_sig	0.208086116477265
10Condition_NaClWTShoot_vs_MSWTShoot.csv	AT1G09195	44.9412000836632	-0.46070727199012	0.595216056356243	0.161070684510235	0.430278781285743	10	non_sig	0.366250070133408
10Condition_NaClWTShoot_vs_MSWTShoot.csv	AT1G09200	209.744477566689	-0.713785576758913	0.331503151891558	0.0102824338761613	0.0722798327319362	10	non_sig	1.14098286114267
10Condition_NaClWTShoot_vs_MSWTShoot.csv	AT1G09210	805.125772480772	0.580225876710456	0.326909593179113	0.0382557890099676	0.177176568502914	10	non_sig	0.751593713841484
10Condition_NaClWTShoot_vs_MSWTShoot.csv	AT1G09220	14.6265430640296	0.103683359707191	0.536448678049693	0.670035315740925	0.880369777852132	10	non_sig	0.0553348747253874
10Condition_NaClWTShoot_vs_MSWTShoot.csv	AT1G09230	242.09562269463	0.0270664011847757	0.293695022945543	0.917444041917021	0.992958754469459	10	non_sig	0.0030687908584366
10Condition_NaClWTShoot_vs_MSWTShoot.csv	AT1G09240	115.204302279366	-3.36722725364127	0.902181441937858	4.99936616795842e-06	0.00021098614199803	10	sig	3.67574606911668
10Condition_NaClWTShoot_vs_MSWTShoot.csv	AT1G09245	0	NA	NA	NA	NA	10	non_sig	NA
10Condition_NaClWTShoot_vs_MSWTShoot.csv	AT1G09250	294.058591333208	-2.70980652292085	0.293421407030951	1.71821406313562e-21	5.62494192440227e-18	10	sig	17.2498819571351
10Condition_NaClWTShoot_vs_MSWTShoot.csv	AT1G09260	0.561513454848455	0.0632040247523611	0.591871936822938	0.601941348983571	NA	10	non_sig	NA
10Condition_NaClWTShoot_vs_MSWTShoot.csv	AT1G09270	556.54357763009	-0.403618710260272	0.265688655264502	0.0893808363943494	0.303789429702187	10	non_sig	0.517427341407651
10Condition_NaClWTShoot_vs_MSWTShoot.csv	AT1G09280	196.123054644469	0.0170011448845368	0.341574655119941	0.962149795423833	0.994795364334876	10	non_sig	0.00226624717419054
10Condition_NaClWTShoot_vs_MSWTShoot.csv	AT1G09290	182.36277362851	0.423007177804499	0.53814349401294	0.210721540123695	0.502368125759555	10	non_sig	0.298977923502309
10Condition_NaClWTShoot_vs_MSWTShoot.csv	AT1G09300	162.941469370034	0.949808736975868	0.284484495543145	0.00026760435052384	0.00490593703728356	10	non_sig	2.30927802982221
10Condition_NaClWTShoot_vs_MSWTShoot.csv	AT1G09310	1582.86100644283	-0.269835701014092	0.531924518000787	0.349530505943026	0.656329160454801	10	non_sig	0.182878299775878
10Condition_NaClWTShoot_vs_MSWTShoot.csv	AT1G09320	47.2224338783345	0.181573994745217	0.495976273932381	0.544784333961394	0.808096027918325	10	non_sig	0.092537027941968
10Condition_NaClWTShoot_vs_MSWTShoot.csv	AT1G09330	395.726500820944	-0.0933716497979619	0.304673029672826	0.718589325737119	0.90384724675294	10	non_sig	0.0439049605620354
10Condition_NaClWTShoot_vs_MSWTShoot.csv	AT1G09340	3319.01482468823	-0.484634835542771	0.571885978412552	0.138222272002684	0.394056710092141	10	non_sig	0.404441272824716
10Condition_NaClWTShoot_vs_MSWTShoot.csv	AT1G09350	57.3130035674931	-0.644611302391528	0.485894405553415	0.0596791124459825	0.237308093148037	10	non_sig	0.62468745036421
10Condition_NaClWTShoot_vs_MSWTShoot.csv	AT1G09360	0.0572874096289542	-0.016467892096234	0.594822974688995	0.87384354804786	NA	10	non_sig	NA
10Condition_NaClWTShoot_vs_MSWTShoot.csv	AT1G09370	0.519997904328436	-0.00524629410561587	0.594591680631814	0.988618350687231	NA	10	non_sig	NA
10Condition_NaClWTShoot_vs_MSWTShoot.csv	AT1G09380	2.24644053953776	0.0399926118943756	0.572481149624499	0.805326801280843	0.947472480652623	10	non_sig	0.0234333952641385
10Condition_NaClWTShoot_vs_MSWTShoot.csv	AT1G09390	54.7354905981	-0.261415284133438	0.530177295757006	0.37531907259074	0.678404469749913	10	non_sig	0.168511299340187
10Condition_NaClWTShoot_vs_MSWTShoot.csv	AT1G09400	6.32978316433131	-1.97270976451606	1.2551200052801	0.00787689099233696	0.0595928801519953	10	non_sig	1.2248056244109
10Condition_NaClWTShoot_vs_MSWTShoot.csv	AT1G09410	10.5643537325094	0.348071704401412	0.71023358141936	0.0957411224834917	0.316869376492157	10	non_sig	0.499119730715398
10Condition_NaClWTShoot_vs_MSWTShoot.csv	AT1G09415	115.649127590191	0.11666092732755	0.461129882121263	0.701441474544317	0.895851362045438	10	non_sig	0.0477640416753719
10Condition_NaClWTShoot_vs_MSWTShoot.csv	AT1G09420	29.3938006051854	0.0982504679619478	0.49803371902742	0.733881220162927	0.91222461639842	10	non_sig	0.0398982124921956
10Condition_NaClWTShoot_vs_MSWTShoot.csv	AT1G09421	13.9967313429296	0.307511974696315	0.530871597572285	0.328286651521144	0.635443610630842	10	non_sig	0.196922982762902
10Condition_NaClWTShoot_vs_MSWTShoot.csv	AT1G09430	423.603416726092	-0.564453284209845	0.426537298979039	0.076590303227109	0.276986890388534	10	non_sig	0.557540785327792
10Condition_NaClWTShoot_vs_MSWTShoot.csv	AT1G09440	27.2182634601443	0.00641837793388681	0.505629807501995	0.989154285985644	0.995816531995139	10	non_sig	0.00182066808399149
10Condition_NaClWTShoot_vs_MSWTShoot.csv	AT1G09450	40.0647294684446	-0.0856188296634161	0.514958918158759	0.745674665532036	0.918869166501526	10	non_sig	0.0367463213793184
10Condition_NaClWTShoot_vs_MSWTShoot.csv	AT1G09460	74.5864787431942	0.155643905580462	0.433711396314834	0.617289370212568	0.854989616669157	10	non_sig	0.0680391594831384
10Condition_NaClWTShoot_vs_MSWTShoot.csv	AT1G09470	49.7870935926337	0.828326275328455	0.576600449110466	0.0364075976632978	0.171212088662453	10	non_sig	0.76646557462353
10Condition_NaClWTShoot_vs_MSWTShoot.csv	AT1G09480	20.2938511139651	-0.112322118554968	0.424563306994483	0.700990549860269	0.895573364587051	10	non_sig	0.0478988313333853
10Condition_NaClWTShoot_vs_MSWTShoot.csv	AT1G09483	0.751154352629573	-0.00677313347289636	0.587857648090867	0.915651040800736	NA	10	non_sig	NA
10Condition_NaClWTShoot_vs_MSWTShoot.csv	AT1G09486	23.5366061275122	-0.156926182807133	0.483912345958443	0.59633391354457	0.841218095585557	10	non_sig	0.0750913937027547
10Condition_NaClWTShoot_vs_MSWTShoot.csv	AT1G09490	185.971750739669	-0.691679255873463	0.770340899345133	0.0607456656688946	0.239677629901582	10	non_sig	0.620372498564046
10Condition_NaClWTShoot_vs_MSWTShoot.csv	AT1G09500	24.665933175924	0.674035591977879	1.08432178422741	0.04064893350278	0.184217116899298	10	non_sig	0.734670018929942
10Condition_NaClWTShoot_vs_MSWTShoot.csv	AT1G09510	0.351945251591026	-0.0270661132323206	0.594867514101199	0.840873339483163	NA	10	non_sig	NA
10Condition_NaClWTShoot_vs_MSWTShoot.csv	AT1G09520	137.292284580562	0.208802638439189	0.343361692044716	0.462260510491686	0.750465577846119	10	non_sig	0.124669223066716
10Condition_NaClWTShoot_vs_MSWTShoot.csv	AT1G09530	77.4979475641093	0.415202302517692	0.543302440481297	0.220473709130232	0.515128009627692	10	non_sig	0.288084835100928
10Condition_NaClWTShoot_vs_MSWTShoot.csv	AT1G09540	3.0185511905759	-0.129946574127562	0.60573995389585	0.337964948416052	0.644689251644739	10	non_sig	0.190649570350848
10Condition_NaClWTShoot_vs_MSWTShoot.csv	AT1G09550	0.186888329183928	-0.0165406022783609	0.594835713027984	0.873837640426184	NA	10	non_sig	NA
10Condition_NaClWTShoot_vs_MSWTShoot.csv	AT1G09560	474.152311830608	-0.272942137799741	0.305819550435565	0.296493828769936	0.602945564097544	10	non_sig	0.219721895619758
10Condition_NaClWTShoot_vs_MSWTShoot.csv	AT1G09570	510.776376576322	-0.97545542375918	0.243335622762498	1.51326473782654e-05	0.00051451001086102	10	non_sig	3.28860617071806
10Condition_NaClWTShoot_vs_MSWTShoot.csv	AT1G09575	18.3516375618587	-4.87478986978772	1.53690795028972	0.00037043157370545	0.0063160788266624	10	sig	2.19955245849736
10Condition_NaClWTShoot_vs_MSWTShoot.csv	AT1G09580	127.964948897841	0.0351799127410054	0.501273607611509	0.898198533753848	0.984649712949827	10	non_sig	0.00671824136972179
10Condition_NaClWTShoot_vs_MSWTShoot.csv	AT1G09590	1031.92831059863	-0.0216643539309425	0.345570313096307	0.936382536589392	0.994795364334876	10	non_sig	0.00226624717419054
10Condition_NaClWTShoot_vs_MSWTShoot.csv	AT1G09600	7.93273987673175	-0.256224225995409	0.639364185548252	0.188617295300279	0.470310946464225	10	non_sig	0.327614912953507
10Condition_NaClWTShoot_vs_MSWTShoot.csv	AT1G09610	35.5601380155683	0.536156419540433	0.720579550758336	0.118211797115285	0.358824963859564	10	non_sig	0.445117350217373
10Condition_NaClWTShoot_vs_MSWTShoot.csv	AT1G09620	538.098228908695	-0.041143137666188	0.516407541737492	0.86965786959773	0.972672152847946	10	non_sig	0.0120335175958791
10Condition_NaClWTShoot_vs_MSWTShoot.csv	AT1G09625	0	NA	NA	NA	NA	10	non_sig	NA
10Condition_NaClWTShoot_vs_MSWTShoot.csv	AT1G09630	173.013246713158	-0.0805031072572194	0.258031223570514	0.730277139711641	0.910799550105147	10	non_sig	0.0405771925791833
10Condition_NaClWTShoot_vs_MSWTShoot.csv	AT1G09640	528.845177037136	0.244499408380477	0.354560238581968	0.394599748455626	0.694306498434362	10	non_sig	0.158448769899752
10Condition_NaClWTShoot_vs_MSWTShoot.csv	AT1G09645	212.592294855598	-0.028018717254353	0.477418038852851	0.917607241377192	0.992958754469459	10	non_sig	0.0030687908584366
10Condition_NaClWTShoot_vs_MSWTShoot.csv	AT1G09650	4.42283443756483	-0.433101017545703	0.820193536991819	0.0173166960159659	0.103746249908987	10	non_sig	0.984027592671468
10Condition_NaClWTShoot_vs_MSWTShoot.csv	AT1G09660	294.570232165133	0.308520956577776	0.341668395236303	0.27174276545166	0.57627773580328	10	non_sig	0.239368158840576
10Condition_NaClWTShoot_vs_MSWTShoot.csv	AT1G09665	0.35735050018239	-0.00601244887217992	0.594566246789308	0.98936018194193	NA	10	non_sig	NA
10Condition_NaClWTShoot_vs_MSWTShoot.csv	AT1G09680	20.8995745553508	-0.988934080441539	1.40619138879974	0.02607908494215	0.137417408722536	10	non_sig	0.861958245200686
10Condition_NaClWTShoot_vs_MSWTShoot.csv	AT1G09690	5708.54235380589	1.27491331063962	0.379066454585108	0.00013713487080216	0.00295078187727921	10	sig	2.53006289249772
10Condition_NaClWTShoot_vs_MSWTShoot.csv	AT1G09700	152.162970551328	0.329832199892481	0.339494705479794	0.243144886137716	0.543653840446082	10	non_sig	0.264677539704891
10Condition_NaClWTShoot_vs_MSWTShoot.csv	AT1G09710	40.8767935739982	0.0392643900719187	0.51741471032958	0.883421408940328	0.979446296750502	10	non_sig	0.00901937147558357
10Condition_NaClWTShoot_vs_MSWTShoot.csv	AT1G09720	0.19515229312824	0.0314907818320866	0.594489429920457	0.841248352798883	NA	10	non_sig	NA
10Condition_NaClWTShoot_vs_MSWTShoot.csv	AT1G09730	199.542198377636	-0.367114053333043	0.254705878429846	0.11030846990753	0.345191224231318	10	non_sig	0.461940253850106
10Condition_NaClWTShoot_vs_MSWTShoot.csv	AT1G09740	472.712526962823	0.184848342007092	0.459483112895293	0.545006991291175	0.80832180521834	10	non_sig	0.092415705553458
10Condition_NaClWTShoot_vs_MSWTShoot.csv	AT1G09750	189.292670599968	-2.19142343529117	0.416708990527233	8.77056221662777e-09	1.03811858534318e-06	10	sig	5.98375303375292
10Condition_NaClWTShoot_vs_MSWTShoot.csv	AT1G09760	187.451672893584	-0.318250801899041	0.378555688994303	0.279099768504293	0.58398925265197	10	non_sig	0.233595145279541
10Condition_NaClWTShoot_vs_MSWTShoot.csv	AT1G09770	520.325401014967	0.09264327921702	0.480594200514189	0.753871837513298	0.923224095373977	10	non_sig	0.0346928693189772
10Condition_NaClWTShoot_vs_MSWTShoot.csv	AT1G09780	410.028889748872	0.295642070429107	0.193310319216133	0.105520574745044	0.335414954294324	10	non_sig	0.474417578513698
10Condition_NaClWTShoot_vs_MSWTShoot.csv	AT1G09790	0.168212090716787	-0.00422345182170337	0.594694421266747	0.989833819843679	NA	10	non_sig	NA
10Condition_NaClWTShoot_vs_MSWTShoot.csv	AT1G09794	24.1410227305456	-0.245901122025036	0.458688194625851	0.425462384040287	0.720613155407777	10	non_sig	0.142297813724894
10Condition_NaClWTShoot_vs_MSWTShoot.csv	AT1G09795	376.40294252522	-0.126423433555596	0.516732005296259	0.630137105017681	0.861485616190501	10	non_sig	0.0647519693607511
10Condition_NaClWTShoot_vs_MSWTShoot.csv	AT1G09800	59.6205989526635	0.119025370009992	0.483391307480887	0.685625823656575	0.887822872515911	10	non_sig	0.0516736706651333
10Condition_NaClWTShoot_vs_MSWTShoot.csv	AT1G09810	41.0731947627703	-0.152545975775522	0.508369796436477	0.588483853052347	0.836820896084494	10	non_sig	0.0773674836621708
10Condition_NaClWTShoot_vs_MSWTShoot.csv	AT1G09812	7.92038689749483	0.0024553907401558	0.541370914919771	0.991821057086507	0.996624065473751	10	non_sig	0.00146863013278522
10Condition_NaClWTShoot_vs_MSWTShoot.csv	AT1G09815	204.217710756323	0.136594549694444	0.280528781146822	0.585016859467472	0.835072028874834	10	non_sig	0.0782760629670076
10Condition_NaClWTShoot_vs_MSWTShoot.csv	AT1G09820	25.2901516586362	0.220404577479971	0.541308258384543	0.445894478633092	0.737215693408878	10	non_sig	0.13240542835213
10Condition_NaClWTShoot_vs_MSWTShoot.csv	AT1G09830	108.433838715994	-1.77166000701964	0.37225315324202	1.93832296249986e-07	1.43814114435087e-05	10	sig	4.84219848863699
10Condition_NaClWTShoot_vs_MSWTShoot.csv	AT1G09840	451.101043528962	0.370125017493532	0.331250426618369	0.183241328726062	0.462870181777605	10	non_sig	0.334540795684148
10Condition_NaClWTShoot_vs_MSWTShoot.csv	AT1G09850	134.267495569396	-0.543394182037443	0.305817600769807	0.0391372323351067	0.179158772711008	10	non_sig	0.746761921258956
10Condition_NaClWTShoot_vs_MSWTShoot.csv	AT1G09860	15.856830386497	0.171174386700356	0.39914032818716	0.571952107479697	0.826863965092412	10	non_sig	0.0825659343038912
10Condition_NaClWTShoot_vs_MSWTShoot.csv	AT1G09870	187.562000977534	-0.0784636270750843	0.465687504207577	0.783827348318612	0.938120202332967	10	non_sig	0.0277415114446558
10Condition_NaClWTShoot_vs_MSWTShoot.csv	AT1G09880	3.55682558928888	0.0868708516873421	0.579721654223228	0.591027011422591	0.838376663185397	10	non_sig	0.0765608190899098
10Condition_NaClWTShoot_vs_MSWTShoot.csv	AT1G09890	13.9966509041925	-0.0368838544521959	0.541018793371471	0.870015967815519	0.97288273646906	10	non_sig	0.011939502972608
10Condition_NaClWTShoot_vs_MSWTShoot.csv	AT1G09900	46.2874631707177	-0.229669772787487	0.454848363406911	0.461326356723911	0.749659639526359	10	non_sig	0.125135870243429
10Condition_NaClWTShoot_vs_MSWTShoot.csv	AT1G09910	79.537127214583	0.0370561339256727	0.492702281102958	0.897730169658722	0.984465931372889	10	non_sig	0.00679930854848452
10Condition_NaClWTShoot_vs_MSWTShoot.csv	AT1G09920	162.833493860821	-0.531281556073137	0.304854070495427	0.0444995868847193	0.195672863451447	10	non_sig	0.708469399535996
10Condition_NaClWTShoot_vs_MSWTShoot.csv	AT1G09930	1.12247642453113	-0.00758007987840276	0.594273399467802	0.981410333183185	0.994795364334876	10	non_sig	0.00226624717419054
10Condition_NaClWTShoot_vs_MSWTShoot.csv	AT1G09932	193.145813676068	0.697058129988192	1.02898687743182	0.0485602993534874	0.207652140321799	10	non_sig	0.68266358815075
10Condition_NaClWTShoot_vs_MSWTShoot.csv	AT1G09935	0.0630116429376717	-0.00282407490699784	0.59482136639386	0.989839490417969	NA	10	non_sig	NA
10Condition_NaClWTShoot_vs_MSWTShoot.csv	AT1G09940	62.2006144353874	-0.0677441096132017	0.347104728944603	0.803193346994052	0.946712207577188	10	non_sig	0.0237820227461191
10Condition_NaClWTShoot_vs_MSWTShoot.csv	AT1G09950	27.4810427077031	-0.193704744329924	0.581317628982493	0.389912722559184	0.690149375854047	10	non_sig	0.161056900439453
10Condition_NaClWTShoot_vs_MSWTShoot.csv	AT1G09960	64.521227851905	1.53425932168551	0.505219957567526	0.00029256895673747	0.00527914189968195	10	sig	2.27743666430694
10Condition_NaClWTShoot_vs_MSWTShoot.csv	AT1G09970	1560.67175680119	-0.286364391790075	0.419112180266152	0.34529858169729	0.652764441616135	10	non_sig	0.185243511163666
10Condition_NaClWTShoot_vs_MSWTShoot.csv	AT1G09980	117.37792688551	-0.260494663183398	0.50469579923545	0.393531130690876	0.693224643778316	10	non_sig	0.159126006738997
10Condition_NaClWTShoot_vs_MSWTShoot.csv	AT1G09995	63.5712000456806	0.302213708740097	0.405030507886132	0.3270298312743	0.634457806762771	10	non_sig	0.19759725441939
10Condition_NaClWTShoot_vs_MSWTShoot.csv	AT1G10000	11.3483536736815	-0.0446696696496065	0.528197076204409	0.849643508155041	0.965316342730833	10	non_sig	0.0153303411757495
10Condition_NaClWTShoot_vs_MSWTShoot.csv	AT1G10010	1.0311332327946	0.299366591900985	0.683216036905738	0.095452388966414	0.316455246494432	10	non_sig	0.499687699785
10Condition_NaClWTShoot_vs_MSWTShoot.csv	AT1G10020	85.5123601698441	-0.278166049020615	0.5508520222382	0.328094837574853	0.635233296541512	10	non_sig	0.197066745900142
10Condition_NaClWTShoot_vs_MSWTShoot.csv	AT1G10030	169.885226198917	-0.098523973299989	0.315775184231652	0.710892438223349	0.900990604188168	10	non_sig	0.0452797379560183
10Condition_NaClWTShoot_vs_MSWTShoot.csv	AT1G10040	20.7069836472289	-0.0548000641516731	0.485440093437657	0.852769638017617	0.966567861549694	10	non_sig	0.0147676492795582
10Condition_NaClWTShoot_vs_MSWTShoot.csv	AT1G10050	71.2204432462065	-0.156571301432462	0.405232168166394	0.598726976983798	0.842829866979588	10	non_sig	0.0742600828947412
10Condition_NaClWTShoot_vs_MSWTShoot.csv	AT1G10060	62.7453421371989	-0.488423099332444	0.650524705588668	0.129260717090747	0.378499692416502	10	non_sig	0.421934469088268
10Condition_NaClWTShoot_vs_MSWTShoot.csv	AT1G10070	52.4698692074753	-0.466263759548219	0.617329711538587	0.15263839577628	0.416213883580348	10	non_sig	0.380683437190779
10Condition_NaClWTShoot_vs_MSWTShoot.csv	AT1G10090	139.89902997518	-0.72521608037896	0.690888136764588	0.0559367184880703	0.227479297404191	10	non_sig	0.643058121785942
10Condition_NaClWTShoot_vs_MSWTShoot.csv	AT1G10095	7.18966562447325	0.123864633307118	0.537025950029695	0.63055126316127	0.861743365136191	10	non_sig	0.064622051692377
10Condition_NaClWTShoot_vs_MSWTShoot.csv	AT1G10100	0	NA	NA	NA	NA	10	non_sig	NA
10Condition_NaClWTShoot_vs_MSWTShoot.csv	AT1G10110	21.9738346977002	-0.324275825012284	0.52068532951947	0.299553633467818	0.60587564559122	10	non_sig	0.217616504506147
10Condition_NaClWTShoot_vs_MSWTShoot.csv	AT1G10120	108.2947520441	-0.0264005585937026	0.390499961475967	0.927688777875402	0.994795364334876	10	non_sig	0.00226624717419054
10Condition_NaClWTShoot_vs_MSWTShoot.csv	AT1G10130	161.442280658432	-0.250777521492426	0.232812166864605	0.242110526763816	0.542431690576332	10	non_sig	0.26565494554147
10Condition_NaClWTShoot_vs_MSWTShoot.csv	AT1G10140	192.666107234953	-0.184797654168426	0.491588983081682	0.529959387475213	0.798848852411257	10	non_sig	0.097535384357298
10Condition_NaClWTShoot_vs_MSWTShoot.csv	AT1G10150	81.33533081564	-0.427222018383105	0.584591547601933	0.184432250899939	0.464649237205695	10	non_sig	0.332874771475658
10Condition_NaClWTShoot_vs_MSWTShoot.csv	AT1G10155	3.20784455148834	-0.232772966599631	0.649095961589373	0.0902603677127307	0.305209766342768	10	non_sig	0.515401573597528
10Condition_NaClWTShoot_vs_MSWTShoot.csv	AT1G10160.1	22.5251584756151	-0.162371670792503	0.525123597196884	0.55385584577936	0.814442751660573	10	non_sig	0.0891394374594692
10Condition_NaClWTShoot_vs_MSWTShoot.csv	AT1G10170	162.879725439146	0.429537215102826	0.459758805583866	0.193092981701497	0.47704644163032	10	non_sig	0.321439339278588
10Condition_NaClWTShoot_vs_MSWTShoot.csv	AT1G10180	170.237078777721	0.203198417266955	0.351582928752699	0.476722121814467	0.762432258333601	10	non_sig	0.117798737081296
10Condition_NaClWTShoot_vs_MSWTShoot.csv	AT1G10190	0	NA	NA	NA	NA	10	non_sig	NA
10Condition_NaClWTShoot_vs_MSWTShoot.csv	AT1G10200	420.140542912417	-0.499531166118234	0.282118075773564	0.0455939460191375	0.198591897983699	10	non_sig	0.702038473528184
10Condition_NaClWTShoot_vs_MSWTShoot.csv	AT1G10210	61.8486218103728	0.291473253832538	0.512021046388626	0.355568415543639	0.662096270999826	10	non_sig	0.17907885810684
10Condition_NaClWTShoot_vs_MSWTShoot.csv	AT1G10220	4.35028667561222	-0.171432155304443	0.615146229914668	0.263130992357059	0.566795002926234	10	non_sig	0.246573987308009
10Condition_NaClWTShoot_vs_MSWTShoot.csv	AT1G10230	46.461304074902	0.260823488754469	0.531222960730411	0.390384615589324	0.690495048691336	10	non_sig	0.160839431254417
10Condition_NaClWTShoot_vs_MSWTShoot.csv	AT1G10240	31.0420856710106	-0.0670276576100274	0.473646241922238	0.812231534839192	0.949216103082602	10	non_sig	0.0226349027549573
10Condition_NaClWTShoot_vs_MSWTShoot.csv	AT1G10250	0.045452327326174	0.0430070739523487	0.595498846669137	0.841238733948308	NA	10	non_sig	NA
10Condition_NaClWTShoot_vs_MSWTShoot.csv	AT1G10260.1	0.106902177485768	-0.00196156926833697	0.59491875433008	0.989839632649628	NA	10	non_sig	NA
10Condition_NaClWTShoot_vs_MSWTShoot.csv	AT1G10270	40.6328491812917	-0.245158747638947	0.54701244136985	0.385449553848923	0.686580948318266	10	non_sig	0.163308251820615
10Condition_NaClWTShoot_vs_MSWTShoot.csv	AT1G10280	51.8689751227478	0.146079205689196	0.505570143763325	0.612469313139666	0.85177533394708	10	non_sig	0.0696749405545662
10Condition_NaClWTShoot_vs_MSWTShoot.csv	AT1G10290	321.633130677268	-0.208816173866444	0.242267319789996	0.343510095765113	0.651188311108645	10	non_sig	0.186293403675636
10Condition_NaClWTShoot_vs_MSWTShoot.csv	AT1G10300	4.58851952861719	-0.0911637893016778	0.594771594438548	0.628685695771944	0.860709275289942	10	non_sig	0.0651435169070763
10Condition_NaClWTShoot_vs_MSWTShoot.csv	AT1G10310	351.193889879098	0.613346574859346	0.305717398349513	0.021891050483128	0.122003099582529	10	non_sig	0.913629135599935
10Condition_NaClWTShoot_vs_MSWTShoot.csv	AT1G10320	66.3973405883588	1.23378240853585	0.692729718883309	0.00962060409467089	0.0687666136723263	10	non_sig	1.16262236143132
10Condition_NaClWTShoot_vs_MSWTShoot.csv	AT1G10330	11.7826850206962	-0.312846955321892	0.600243526150322	0.255252113804002	0.558599214217902	10	non_sig	0.252899679557085
10Condition_NaClWTShoot_vs_MSWTShoot.csv	AT1G10340	33.5914159831717	-4.02509908986551	1.64191870171384	0.00201219935255102	0.0222653599049055	10	sig	1.65237028039123
10Condition_NaClWTShoot_vs_MSWTShoot.csv	AT1G10350	54.2418381742175	0.303625284735261	0.535694637245597	0.331471143117165	0.638533348661143	10	non_sig	0.194816415923978
10Condition_NaClWTShoot_vs_MSWTShoot.csv	AT1G10360	92.6714378732441	0.0651271078745137	0.535760081204925	0.805862675217124	0.947810976456355	10	non_sig	0.0232782661084232
10Condition_NaClWTShoot_vs_MSWTShoot.csv	AT1G10370	39.1776029056768	0.275556089944845	0.535128010317448	0.374537164081218	0.677737746990232	10	non_sig	0.168938325407576
10Condition_NaClWTShoot_vs_MSWTShoot.csv	AT1G10380	47.549632272401	-0.0362253690607783	0.536516209414238	NA	NA	10	non_sig	NA
10Condition_NaClWTShoot_vs_MSWTShoot.csv	AT1G10385	0.600830749794969	0.0323284529778074	0.594312700150952	0.802783828371858	NA	10	non_sig	NA
10Condition_NaClWTShoot_vs_MSWTShoot.csv	AT1G10390	211.686685796784	0.503109042235678	0.397649294016848	0.108649159902403	0.342013384326498	10	non_sig	0.465956897963155
10Condition_NaClWTShoot_vs_MSWTShoot.csv	AT1G10400	9.74839822649978	-0.01287758161406	0.593696077902095	0.970222108944028	0.994795364334876	10	non_sig	0.00226624717419054
10Condition_NaClWTShoot_vs_MSWTShoot.csv	AT1G10410	517.147309419341	-0.223595419054323	0.310197622344709	0.391007682935169	0.691330303382634	10	non_sig	0.16031440608094
10Condition_NaClWTShoot_vs_MSWTShoot.csv	AT1G10417	14.0332242210861	-0.108207536194937	0.540408092402388	0.662237587006788	0.877422265078755	10	non_sig	0.0567913493268388
10Condition_NaClWTShoot_vs_MSWTShoot.csv	AT1G10419	0	NA	NA	NA	NA	10	non_sig	NA
10Condition_NaClWTShoot_vs_MSWTShoot.csv	AT1G10430	139.377719416603	-0.350294888423639	0.585368859488649	0.239978342890651	0.539468678210924	10	non_sig	0.268033765578005
10Condition_NaClWTShoot_vs_MSWTShoot.csv	AT1G10440	0	NA	NA	NA	NA	10	non_sig	NA
10Condition_NaClWTShoot_vs_MSWTShoot.csv	AT1G10450	55.1151277931679	0.841447700247395	0.605295714792368	0.0373949541995813	0.174672395115696	10	non_sig	0.757775724646195
10Condition_NaClWTShoot_vs_MSWTShoot.csv	AT1G10455	0.680728059510084	-0.0502463839032812	0.594126531889122	0.760688395079329	NA	10	non_sig	NA
10Condition_NaClWTShoot_vs_MSWTShoot.csv	AT1G10460	19.5615660851246	0.329215718853826	0.648522300641898	0.192110000198609	0.475210625152562	10	non_sig	0.323113857602747
10Condition_NaClWTShoot_vs_MSWTShoot.csv	AT1G10470	436.647608821721	-0.99770203127473	0.344603737028608	0.00068304444609057	0.00997213055213483	10	non_sig	2.00121204447827
10Condition_NaClWTShoot_vs_MSWTShoot.csv	AT1G10480	63.0947256770138	0.432537246993551	0.586910371683437	0.192099845405312	0.475210625152562	10	non_sig	0.323113857602747
10Condition_NaClWTShoot_vs_MSWTShoot.csv	AT1G10490	389.960864164029	0.445117546948112	0.243204282904219	0.045318930425586	0.197777301396444	10	non_sig	0.703823553203635
10Condition_NaClWTShoot_vs_MSWTShoot.csv	AT1G10500	532.46009028474	0.105903090011095	0.490175641185669	0.721334402275453	0.905213250235162	10	non_sig	0.0432490976007622
10Condition_NaClWTShoot_vs_MSWTShoot.csv	AT1G10510	64.5321485468931	-0.483753731329385	0.567377378488469	0.148367899151977	0.410132224990388	10	non_sig	0.387076105899845
10Condition_NaClWTShoot_vs_MSWTShoot.csv	AT1G10520	41.5220926876524	1.72705827163272	1.15664895583434	0.00792482245115398	0.0598449491624315	10	non_sig	1.22297249761261
10Condition_NaClWTShoot_vs_MSWTShoot.csv	AT1G10522	1089.8637782658	0.995369522330978	0.361071147361336	0.00145868334357948	0.0175747568356821	10	non_sig	1.75511067516458
10Condition_NaClWTShoot_vs_MSWTShoot.csv	AT1G10530	41.8123222873116	0.855202662675144	0.624389592363253	0.0368982254188297	0.172880747024719	10	non_sig	0.762253369516692
10Condition_NaClWTShoot_vs_MSWTShoot.csv	AT1G10538	0.0709167535260494	-0.00185492722366237	0.594930711295535	0.989841511401969	NA	10	non_sig	NA
10Condition_NaClWTShoot_vs_MSWTShoot.csv	AT1G10540	3.41602535064524	0.266240896886676	0.670628112777354	0.0893927276491535	0.303789429702187	10	non_sig	0.517427341407651
10Condition_NaClWTShoot_vs_MSWTShoot.csv	AT1G10550	17.0997457688762	-0.448403164926164	0.754682362982313	0.0931008506263213	0.311459721598946	10	non_sig	0.506598108935335
10Condition_NaClWTShoot_vs_MSWTShoot.csv	AT1G10560	88.5073135385208	-0.26936659614368	0.559231026327475	0.3278680879869	0.635062556361069	10	non_sig	0.197183492748496
10Condition_NaClWTShoot_vs_MSWTShoot.csv	AT1G10570	167.515030556043	0.278170463949114	0.284260976144868	0.267135644263614	0.571532109415086	10	non_sig	0.242959365356085
10Condition_NaClWTShoot_vs_MSWTShoot.csv	AT1G10580	392.599815804549	0.738836594220002	0.299800613817322	0.00542939557355181	0.0460080702731302	10	non_sig	1.33716598206462
10Condition_NaClWTShoot_vs_MSWTShoot.csv	AT1G10585	20.3839170034767	0.0482457115288754	0.529533157636155	0.851399690035975	0.965652284912939	10	non_sig	0.0151792275477905
10Condition_NaClWTShoot_vs_MSWTShoot.csv	AT1G10586	0	NA	NA	NA	NA	10	non_sig	NA
10Condition_NaClWTShoot_vs_MSWTShoot.csv	AT1G10588	0.0833192020209979	-0.00296846146283978	0.594809825765149	0.98983793110307	NA	10	non_sig	NA
10Condition_NaClWTShoot_vs_MSWTShoot.csv	AT1G10590	1737.15927044261	0.747180562030812	0.22391756824987	0.00035337412703156	0.00610875678321759	10	non_sig	2.21404716571907
10Condition_NaClWTShoot_vs_MSWTShoot.csv	AT1G10600	238.018109148472	0.145848763690545	0.500633103246453	0.618246663248387	0.855390829793618	10	non_sig	0.0678354099026553
10Condition_NaClWTShoot_vs_MSWTShoot.csv	AT1G10610	39.0685429194895	-0.253140098404873	0.482438394299452	0.406918576393921	0.704986624597315	10	non_sig	0.151819122609571
10Condition_NaClWTShoot_vs_MSWTShoot.csv	AT1G10620	0.32683326016438	-0.0261010169932776	0.594756908454978	0.841539699886147	NA	10	non_sig	NA
10Condition_NaClWTShoot_vs_MSWTShoot.csv	AT1G10630	666.13239672476	-0.290620291226497	0.213179216033075	0.141073963057078	0.398723598595954	10	non_sig	0.399328059705777
10Condition_NaClWTShoot_vs_MSWTShoot.csv	AT1G10640	87.9225599136187	0.369685519487747	0.600159045222708	0.238332794989755	0.538226699144416	10	non_sig	0.269034762530105
10Condition_NaClWTShoot_vs_MSWTShoot.csv	AT1G10650	62.4112380775943	1.65453227065054	0.483984829376095	7.45765452538765e-05	0.00179705164146986	10	sig	2.74543944248861
10Condition_NaClWTShoot_vs_MSWTShoot.csv	AT1G10652	0	NA	NA	NA	NA	10	non_sig	NA
10Condition_NaClWTShoot_vs_MSWTShoot.csv	AT1G10657	26.9864425125598	0.12789221515806	0.574159008210019	NA	NA	10	non_sig	NA
10Condition_NaClWTShoot_vs_MSWTShoot.csv	AT1G10660	196.545481246189	0.161987416518616	0.40478387577348	0.594231443409702	0.839971319143191	10	non_sig	0.0757355426887139
10Condition_NaClWTShoot_vs_MSWTShoot.csv	AT1G10670	1354.14842064735	0.178480524209619	0.217010403683213	0.344485562126921	0.652372668380765	10	non_sig	0.185504242328362
10Condition_NaClWTShoot_vs_MSWTShoot.csv	AT1G10680	5.49957936760153	-0.0804469513901612	0.594669134911412	0.675518480541418	0.883062876283754	10	non_sig	0.0540083724689808
10Condition_NaClWTShoot_vs_MSWTShoot.csv	AT1G10682	2886.98679917536	0.259057631935444	0.422297501631251	0.402222628723468	0.701803820391459	10	non_sig	0.153784271956444
10Condition_NaClWTShoot_vs_MSWTShoot.csv	AT1G10690	46.7124916307624	0.013280169668553	0.481530223652585	0.962420563639081	0.994795364334876	10	non_sig	0.00226624717419054
10Condition_NaClWTShoot_vs_MSWTShoot.csv	AT1G10700	304.619712730158	-0.452659674081574	0.408066365610316	0.144969726532316	0.404348919791686	10	non_sig	0.393243712758971
10Condition_NaClWTShoot_vs_MSWTShoot.csv	AT1G10705	0	NA	NA	NA	NA	10	non_sig	NA
10Condition_NaClWTShoot_vs_MSWTShoot.csv	AT1G10710	2.6131360443333	-0.201005060892364	0.638858630364598	0.0731432761339175	0.268950451474271	10	non_sig	0.57032772235213
10Condition_NaClWTShoot_vs_MSWTShoot.csv	AT1G10717	0	NA	NA	NA	NA	10	non_sig	NA
10Condition_NaClWTShoot_vs_MSWTShoot.csv	AT1G10720	180.851131345265	-0.563822413078473	0.266979224573393	0.0181061901040894	0.107293049612972	10	non_sig	0.969428410489782
10Condition_NaClWTShoot_vs_MSWTShoot.csv	AT1G10730	58.8423494574437	-0.558545204937958	0.711672864009448	0.0978717571554703	0.320391552162754	10	non_sig	0.49431894357865
10Condition_NaClWTShoot_vs_MSWTShoot.csv	AT1G10740	208.578995943793	0.72099156112241	0.63199913619834	0.0669872318285416	0.254700415560455	10	non_sig	0.593970346455838
10Condition_NaClWTShoot_vs_MSWTShoot.csv	AT1G10745	0	NA	NA	NA	NA	10	non_sig	NA
10Condition_NaClWTShoot_vs_MSWTShoot.csv	AT1G10747	1.48316087445463	0.0261692162419014	0.579096201622345	0.870212003616588	0.973006990723481	10	non_sig	0.0118840394626596
10Condition_NaClWTShoot_vs_MSWTShoot.csv	AT1G10750	28.7581236359049	0.0111695254862092	0.512514301672999	0.963277554950577	0.994795364334876	10	non_sig	0.00226624717419054
10Condition_NaClWTShoot_vs_MSWTShoot.csv	AT1G10760	1753.96155611514	-0.0284192403146133	0.227285247067167	0.897491714872858	0.984424222552388	10	non_sig	0.00681770867157604
10Condition_NaClWTShoot_vs_MSWTShoot.csv	AT1G10770	20.5458440304065	-1.42232454020565	0.803289428225545	0.00523195756222512	0.0448375241196526	10	sig	1.34835837669391
10Condition_NaClWTShoot_vs_MSWTShoot.csv	AT1G10780	20.6195859759711	-0.437058657543596	0.67396094111443	0.14843070713597	0.410132224990388	10	non_sig	0.387076105899845
10Condition_NaClWTShoot_vs_MSWTShoot.csv	AT1G10790	6.15341013857275	-0.326880929403143	0.705590380459813	0.0536864182274869	0.22195164353258	10	non_sig	0.653741634713913
10Condition_NaClWTShoot_vs_MSWTShoot.csv	AT1G10800	2.35617283719602	0.102134121610695	0.586175510452453	0.513657020659023	0.78804908602657	10	non_sig	0.103446730319401
10Condition_NaClWTShoot_vs_MSWTShoot.csv	AT1G10810	11.9305894436515	-0.019970582441156	0.540962382184492	0.933725204110767	0.994795364334876	10	non_sig	0.00226624717419054
10Condition_NaClWTShoot_vs_MSWTShoot.csv	AT1G10820	92.3579035117276	-0.02034929113681	0.299452181545469	0.934385811513146	0.994795364334876	10	non_sig	0.00226624717419054
10Condition_NaClWTShoot_vs_MSWTShoot.csv	AT1G10830	159.118840001814	-0.826062293511075	0.892597365915735	0.0380180907272075	0.176539736895655	10	non_sig	0.753157524994916
10Condition_NaClWTShoot_vs_MSWTShoot.csv	AT1G10840	551.32933950286	-0.0944574357598153	0.34412303283878	0.736258055837206	0.913931510078837	10	non_sig	0.0390863490247408
10Condition_NaClWTShoot_vs_MSWTShoot.csv	AT1G10850	185.002709685981	0.406138462272719	0.395666602832247	0.192124869822454	0.475210625152562	10	non_sig	0.323113857602747
10Condition_NaClWTShoot_vs_MSWTShoot.csv	AT1G10865	194.069965112765	0.972971703273368	0.295668526924396	0.00026993946414104	0.00494084086282436	10	non_sig	2.30619913386817
10Condition_NaClWTShoot_vs_MSWTShoot.csv	AT1G10870	91.7846949373217	-0.173956435677274	0.500776073620099	0.543635074268779	0.807489069350749	10	non_sig	0.0928633478238355
10Condition_NaClWTShoot_vs_MSWTShoot.csv	AT1G10880	0.206841862815645	0.0316094567317674	0.594497260340426	0.841247488901803	NA	10	non_sig	NA
10Condition_NaClWTShoot_vs_MSWTShoot.csv	AT1G10890	393.145321429769	0.181909770896457	0.507994916219589	0.54122911831981	0.805900355777568	10	non_sig	0.0937186525015776
10Condition_NaClWTShoot_vs_MSWTShoot.csv	AT1G10900	240.366699787744	-0.0641866115693041	0.496590305855977	0.809342142469958	0.948985833524258	10	non_sig	0.0227402706793082
10Condition_NaClWTShoot_vs_MSWTShoot.csv	AT1G10910	152.641018625712	-0.356786430896969	0.580779364163506	0.235863875680844	0.534995206879365	10	non_sig	0.271650108885627
10Condition_NaClWTShoot_vs_MSWTShoot.csv	AT1G10920	31.3019457152735	-1.34282386645123	0.493702002862383	0.00082247407460143	0.0114715860581659	10	sig	1.94037653251813
10Condition_NaClWTShoot_vs_MSWTShoot.csv	AT1G10930	38.9130164921444	-0.696383502545841	0.683562190110646	0.0653460359061983	0.250676092088744	10	non_sig	0.600887084346741
10Condition_NaClWTShoot_vs_MSWTShoot.csv	AT1G10940	381.79597962742	-0.308045971715663	0.230841510481166	0.149708450931642	0.412333899973309	10	non_sig	0.384750958271353
10Condition_NaClWTShoot_vs_MSWTShoot.csv	AT1G10950	687.57672789777	-0.262680156982084	0.450760648116156	0.392259095426122	0.692354822814342	10	non_sig	0.159671278235334
10Condition_NaClWTShoot_vs_MSWTShoot.csv	AT1G10960	327.760284640295	-0.919984463154578	0.702114919119271	0.0253461541604144	0.134732653384379	10	non_sig	0.870527137268413
10Condition_NaClWTShoot_vs_MSWTShoot.csv	AT1G10970	248.510893228	3.69365954573688	0.874058899793888	1.7849001428012e-06	9.1300829625965e-05	10	sig	4.03952527613118
10Condition_NaClWTShoot_vs_MSWTShoot.csv	AT1G10980	0.866579567561601	-0.0248668272217852	0.594860179697535	0.84735974876097	NA	10	non_sig	NA
10Condition_NaClWTShoot_vs_MSWTShoot.csv	AT1G10990	75.6523557253199	-4.35036182708718	0.899135382164201	5.07534336355462e-07	3.20403770025393e-05	10	sig	4.49430238243926
10Condition_NaClWTShoot_vs_MSWTShoot.csv	AT1G11000	97.406343683711	-0.0475286442458363	0.349604551844162	0.866444129591242	0.971781209559167	10	non_sig	0.0124315027453964
10Condition_NaClWTShoot_vs_MSWTShoot.csv	AT1G11010	0	NA	NA	NA	NA	10	non_sig	NA
10Condition_NaClWTShoot_vs_MSWTShoot.csv	AT1G11020	69.0838262360215	-0.0455717723364568	0.370627786781838	0.873471119530802	0.97412678252749	10	non_sig	0.0113845160486475
10Condition_NaClWTShoot_vs_MSWTShoot.csv	AT1G11030	0	NA	NA	NA	NA	10	non_sig	NA
10Condition_NaClWTShoot_vs_MSWTShoot.csv	AT1G11040	0.386858862808832	-0.00585875719510115	0.594548956618915	0.989131337555922	NA	10	non_sig	NA
10Condition_NaClWTShoot_vs_MSWTShoot.csv	AT1G11050	75.1550316318421	-0.0327585960130898	0.462598740818497	0.907235353264072	0.988699007098849	10	non_sig	0.00493590198394899
10Condition_NaClWTShoot_vs_MSWTShoot.csv	AT1G11055	12.9663580835165	0.0643234372586259	0.477728529642674	0.827272516807869	0.956565143904132	10	non_sig	0.0192854483499993
10Condition_NaClWTShoot_vs_MSWTShoot.csv	AT1G11060	61.7095086435739	0.0072544829549372	0.477725211771723	0.982232061030068	0.994795364334876	10	non_sig	0.00226624717419054
10Condition_NaClWTShoot_vs_MSWTShoot.csv	AT1G11070	11.6014176918531	0.401979122925875	0.700979750757809	0.143843800355674	0.40292440153412	10	non_sig	0.394776430475322
10Condition_NaClWTShoot_vs_MSWTShoot.csv	AT1G11080	314.196758437376	4.33123165634247	0.695959582941081	3.49997711105312e-11	8.71798646487971e-09	10	sig	8.05958380958223
10Condition_NaClWTShoot_vs_MSWTShoot.csv	AT1G11090	77.5054844350312	0.092515961146216	0.486666518047831	0.746784163405143	0.919515679683878	10	non_sig	0.0364408607248413
10Condition_NaClWTShoot_vs_MSWTShoot.csv	AT1G11100	37.3794694022619	0.106490159931557	0.478451854831489	0.713374587365227	0.902306325815522	10	non_sig	0.0446459979053707
10Condition_NaClWTShoot_vs_MSWTShoot.csv	AT1G11110	0.108913774414391	-0.00200485636081287	0.594913006597566	0.989838330725297	NA	10	non_sig	NA
10Condition_NaClWTShoot_vs_MSWTShoot.csv	AT1G11112	2.03130801685251	-0.159971453530105	0.614772021055821	0.20508888591839	0.494472672449084	10	non_sig	0.305857705143678
10Condition_NaClWTShoot_vs_MSWTShoot.csv	AT1G11120	4.80587732884663	-0.533105464205525	0.904774027592703	0.0454053818558227	0.198041440922732	10	non_sig	0.703243922461162
10Condition_NaClWTShoot_vs_MSWTShoot.csv	AT1G11125	7.65226969205004	0.0613321746189274	0.52809685678507	0.803013472340095	0.94669496512736	10	non_sig	0.0237899326145541
10Condition_NaClWTShoot_vs_MSWTShoot.csv	AT1G11130	70.4647291254213	0.165584906830197	0.494236966836346	0.588361496109287	0.836820896084494	10	non_sig	0.0773674836621708
10Condition_NaClWTShoot_vs_MSWTShoot.csv	AT1G11145	0.172693996798213	-0.0165288012597933	0.594846834663777	0.873839964951156	NA	10	non_sig	NA
10Condition_NaClWTShoot_vs_MSWTShoot.csv	AT1G11150.1	34.7991011927417	0.0322637433106658	0.480453526583866	0.919788244613685	0.993729156315634	10	non_sig	0.00273196766079555
10Condition_NaClWTShoot_vs_MSWTShoot.csv	AT1G11160	14.5816768116289	-0.480219548950395	0.772768083380553	0.0999168742434121	0.32494055587679	10	non_sig	0.488196080916327
10Condition_NaClWTShoot_vs_MSWTShoot.csv	AT1G11170	47.7125629067941	0.228587700951256	0.548971723425607	0.416412912318086	0.713405973286578	10	non_sig	0.146663258672266
10Condition_NaClWTShoot_vs_MSWTShoot.csv	AT1G11175	96.3325017398051	0.881968104276306	0.466244988419501	0.0151703213300071	0.0949490618367276	10	non_sig	1.0225093220396
10Condition_NaClWTShoot_vs_MSWTShoot.csv	AT1G11180	65.8763346455051	-0.179306217297316	0.482318105990439	0.539136042970655	0.804185885534287	10	non_sig	0.0946435535762648
10Condition_NaClWTShoot_vs_MSWTShoot.csv	AT1G11185	67.7532617486118	-0.289235554417637	0.644045804795327	0.191871785831845	0.475018353927696	10	non_sig	0.323289609626661
10Condition_NaClWTShoot_vs_MSWTShoot.csv	AT1G11190	89.6572610067979	2.08372773003216	1.13370227091187	0.00375820244128749	0.0352659831630014	10	sig	1.45264400416832
10Condition_NaClWTShoot_vs_MSWTShoot.csv	AT1G11200	178.718444635616	-0.165947717871928	0.5197549001522	0.543733084116267	0.807536936902624	10	non_sig	0.0928376038252037
10Condition_NaClWTShoot_vs_MSWTShoot.csv	AT1G11210	523.004694090788	-0.063738838140049	0.456180478232738	0.812198870385902	0.949216103082602	10	non_sig	0.0226349027549573
10Condition_NaClWTShoot_vs_MSWTShoot.csv	AT1G11220	19.7887864725858	0.321429755294803	0.583179614037759	0.282253173359581	0.587689780184278	10	non_sig	0.230851861520016
10Condition_NaClWTShoot_vs_MSWTShoot.csv	AT1G11230	0	NA	NA	NA	NA	10	non_sig	NA
10Condition_NaClWTShoot_vs_MSWTShoot.csv	AT1G11240	159.845547613167	0.151549947431555	0.35715940252657	0.607316408847133	0.84819983088377	10	non_sig	0.071501818467034
10Condition_NaClWTShoot_vs_MSWTShoot.csv	AT1G11250	0.286894237040091	-0.0188576117531859	0.595214514670843	0.757876469939648	NA	10	non_sig	NA
10Condition_NaClWTShoot_vs_MSWTShoot.csv	AT1G11260	375.131550891174	-2.98591750575606	0.739116902872669	1.54531205541999e-06	8.04826615045555e-05	10	sig	4.09429767024006
10Condition_NaClWTShoot_vs_MSWTShoot.csv	AT1G11270	57.1556812951496	0.011705520463179	0.474179330466365	0.968000621406047	0.994795364334876	10	non_sig	0.00226624717419054
10Condition_NaClWTShoot_vs_MSWTShoot.csv	AT1G11265.1	14.7704821228947	0.174311510655331	0.508203703409482	0.554810547386138	0.814950227799547	10	non_sig	0.0888689145141044
10Condition_NaClWTShoot_vs_MSWTShoot.csv	AT1G11280	89.9946235584872	-0.163352249226878	0.510310573342379	0.550608161221063	0.81163878956271	10	non_sig	0.090637205489748
10Condition_NaClWTShoot_vs_MSWTShoot.csv	AT1G11290	32.0273034814247	0.0257874791419422	0.47692967079798	0.937653047441082	0.994795364334876	10	non_sig	0.00226624717419054
10Condition_NaClWTShoot_vs_MSWTShoot.csv	AT1G11300	47.3866022236326	0.130913498302373	0.505997812108227	0.646840920821878	0.869588764291789	10	non_sig	0.0606860802805477
10Condition_NaClWTShoot_vs_MSWTShoot.csv	AT1G11310	506.339488209588	-0.643541396209925	0.348514812941994	0.0259616791618082	0.137082451537326	10	non_sig	0.863018137393524
10Condition_NaClWTShoot_vs_MSWTShoot.csv	AT1G11320	12.3544308111505	-0.202564127209809	0.539242971293781	0.45780640041286	0.747175519682436	10	non_sig	0.126577365687222
10Condition_NaClWTShoot_vs_MSWTShoot.csv	AT1G11330	89.7401867554489	-0.36251490603392	0.642757856703589	0.18913695657303	0.470859586836236	10	non_sig	0.327108582794046
10Condition_NaClWTShoot_vs_MSWTShoot.csv	AT1G11340	12.6845933729675	0.124168301476612	0.460887547147066	0.698252181966815	0.8942001748717	10	non_sig	0.0485652495364203
10Condition_NaClWTShoot_vs_MSWTShoot.csv	AT1G11350	65.8791200509763	-0.315718852274413	0.607071119251089	0.241320437263975	0.541529488870078	10	non_sig	0.266377888983538
10Condition_NaClWTShoot_vs_MSWTShoot.csv	AT1G11360	358.087588667861	-0.313095698653199	0.249180955248489	0.170044664370869	0.443919337504191	10	non_sig	0.352695936325285
10Condition_NaClWTShoot_vs_MSWTShoot.csv	AT1G11362	2.15041124887729	-0.148928024640442	0.6193411762278	0.0945766433094145	0.314468711270827	10	non_sig	0.502422559116685
10Condition_NaClWTShoot_vs_MSWTShoot.csv	AT1G11370	0	NA	NA	NA	NA	10	non_sig	NA
10Condition_NaClWTShoot_vs_MSWTShoot.csv	AT1G11380	71.5179272476187	0.206619657541468	0.470687374952935	0.501651813859187	0.779971587967959	10	non_sig	0.107921217070381
10Condition_NaClWTShoot_vs_MSWTShoot.csv	AT1G11390	74.4869041303318	0.0877249691803987	0.384338063184313	0.768152691708035	0.930248547593432	10	non_sig	0.0314009993743137
10Condition_NaClWTShoot_vs_MSWTShoot.csv	AT1G11400	191.531989095951	-0.0580920119090892	0.325302004233942	0.831853960932286	0.958496512778268	10	non_sig	0.0184094628421631
10Condition_NaClWTShoot_vs_MSWTShoot.csv	AT1G11410	98.681621619732	0.235114204356218	0.469343872306862	0.455383708108442	0.745578513186409	10	non_sig	0.127506616398494
10Condition_NaClWTShoot_vs_MSWTShoot.csv	AT1G11420	43.047633646547	0.0690564487066041	0.510953188559912	0.791082256614567	0.941077669845143	10	non_sig	0.0263745315215898
10Condition_NaClWTShoot_vs_MSWTShoot.csv	AT1G11430	656.434982207752	0.0409959409964347	0.487460301511114	0.891342237975125	0.982255288551958	10	non_sig	0.00777562422880628
10Condition_NaClWTShoot_vs_MSWTShoot.csv	AT1G11440	82.1423039199421	-0.147309979572841	0.369584497409951	0.605499844261151	0.847366988158079	10	non_sig	0.0719284593107772
10Condition_NaClWTShoot_vs_MSWTShoot.csv	AT1G11450	65.6039122751171	0.16333619352332	0.549290313494573	0.522890125130314	0.793861806511612	10	non_sig	0.100255091896474
10Condition_NaClWTShoot_vs_MSWTShoot.csv	AT1G11460	17.8927838040877	0.492527486732621	0.634281991149297	0.148250050924415	0.410132224990388	10	non_sig	0.387076105899845
10Condition_NaClWTShoot_vs_MSWTShoot.csv	AT1G11470	0.0350932982349132	-0.00179072694339603	0.594939122042539	0.989841511401969	NA	10	non_sig	NA
10Condition_NaClWTShoot_vs_MSWTShoot.csv	AT1G11475	334.982561707929	0.140416273059038	0.2205181379547	0.493828667679607	0.775214258702965	10	non_sig	0.1105782478006
10Condition_NaClWTShoot_vs_MSWTShoot.csv	AT1G11480	644.054639573377	0.186873221323703	0.304115593946216	0.482177114005677	0.76674587871589	10	non_sig	0.115348549686211
10Condition_NaClWTShoot_vs_MSWTShoot.csv	AT1G11482	15.04205347778	-0.124605397286855	0.546806256516987	0.604417889577436	0.846783661891333	10	non_sig	0.0722275299852782
10Condition_NaClWTShoot_vs_MSWTShoot.csv	AT1G11490	1.83838193774242	-0.155074203309205	0.611254510650279	0.288277415199349	0.594097415247662	10	non_sig	0.226142337113499
10Condition_NaClWTShoot_vs_MSWTShoot.csv	AT1G11500	3.02262505663559	-0.209741389658356	0.630329339317993	0.177153305363234	0.454081143048236	10	non_sig	0.342866532981525
10Condition_NaClWTShoot_vs_MSWTShoot.csv	AT1G11510	0.0312008575505639	-0.00175457446509572	0.594942236877824	0.989841511401969	NA	10	non_sig	NA
10Condition_NaClWTShoot_vs_MSWTShoot.csv	AT1G11520	0.178994990661901	-0.00536302044189369	0.594620876300793	0.98983278279996	NA	10	non_sig	NA
10Condition_NaClWTShoot_vs_MSWTShoot.csv	AT1G11530	201.650747586661	-0.2773803320589	0.614725241192261	NA	NA	10	non_sig	NA
10Condition_NaClWTShoot_vs_MSWTShoot.csv	AT1G11540	20.2227345516162	-0.740965481954916	0.808975880530489	0.054861441438661	0.22514412464333	10	non_sig	0.647539381893473
10Condition_NaClWTShoot_vs_MSWTShoot.csv	AT1G11545	248.771076854177	-0.328891868932579	0.552845199785436	0.271835579367602	0.576314565342583	10	non_sig	0.239340404246554
10Condition_NaClWTShoot_vs_MSWTShoot.csv	AT1G11550	0	NA	NA	NA	NA	10	non_sig	NA
10Condition_NaClWTShoot_vs_MSWTShoot.csv	AT1G11560	0.323597278045401	-0.0073311761937979	0.594540082588661	0.989634234880681	NA	10	non_sig	NA
10Condition_NaClWTShoot_vs_MSWTShoot.csv	AT1G11570	6.92141778109077	-0.0785999756066211	0.554574641664276	0.717982802503085	0.903774953419243	10	non_sig	0.043939698568591
10Condition_NaClWTShoot_vs_MSWTShoot.csv	AT1G11572	0	NA	NA	NA	NA	10	non_sig	NA
10Condition_NaClWTShoot_vs_MSWTShoot.csv	AT1G11580	1289.56268050773	-0.973319500258363	0.500382634584552	0.00953523414593006	0.0682202390534291	10	non_sig	1.16608676309627
10Condition_NaClWTShoot_vs_MSWTShoot.csv	AT1G11590	0.299704792979005	-0.0182812142099559	0.594983570785717	0.871214415418	NA	10	non_sig	NA
10Condition_NaClWTShoot_vs_MSWTShoot.csv	AT1G11592	79.1774743196751	-0.250685366115343	0.587372704182864	0.324243193583674	0.631296263735214	10	non_sig	0.199766780994175
10Condition_NaClWTShoot_vs_MSWTShoot.csv	AT1G11593	0	NA	NA	NA	NA	10	non_sig	NA
10Condition_NaClWTShoot_vs_MSWTShoot.csv	AT1G11595	0.053451088742884	-0.00183732402012284	0.594934918463621	0.989841511401969	NA	10	non_sig	NA
10Condition_NaClWTShoot_vs_MSWTShoot.csv	AT1G11600	54.5566971427516	1.13177310965377	0.549075549812132	0.00707794081731622	0.055623488261186	10	non_sig	1.25474177913455
10Condition_NaClWTShoot_vs_MSWTShoot.csv	AT1G11608	0.0306483658097087	-0.00175839024053599	0.594941212668101	0.989841511401969	NA	10	non_sig	NA
10Condition_NaClWTShoot_vs_MSWTShoot.csv	AT1G11610	0	NA	NA	NA	NA	10	non_sig	NA
10Condition_NaClWTShoot_vs_MSWTShoot.csv	AT1G11620	0.156004287752819	-0.0023644740373316	0.594905792720222	0.989837223823331	NA	10	non_sig	NA
10Condition_NaClWTShoot_vs_MSWTShoot.csv	AT1G11630	48.1084252634283	-0.136953452012751	0.412189146799643	0.647173905313918	0.869712476741836	10	non_sig	0.0606242995685914
10Condition_NaClWTShoot_vs_MSWTShoot.csv	AT1G11640	0.0525250522126203	-0.00180385136639621	0.594935249642041	0.989841511401969	NA	10	non_sig	NA
10Condition_NaClWTShoot_vs_MSWTShoot.csv	AT1G11650	719.965170083353	-0.496923597985323	0.156870033442213	0.00100790215273911	0.0132437418189045	10	non_sig	1.87798929422305
10Condition_NaClWTShoot_vs_MSWTShoot.csv	AT1G11655	1.31289505570243	-0.0937213091740196	0.578611624576524	0.587616742651013	0.836594512586396	10	non_sig	0.0774849883822878
10Condition_NaClWTShoot_vs_MSWTShoot.csv	AT1G11660	142.901129489757	0.199036274203186	0.517461689218042	0.499076628871174	0.778319131898586	10	non_sig	0.10884229400727
10Condition_NaClWTShoot_vs_MSWTShoot.csv	AT1G11670	305.15080490703	-1.82382771918071	0.417795130054007	1.07185642733975e-06	6.07113597398546e-05	10	sig	4.21673004021381
10Condition_NaClWTShoot_vs_MSWTShoot.csv	AT1G11680	597.39672868729	-0.49506660122267	0.36439904922235	0.0922334025866273	0.30919579038308	10	non_sig	0.509766427515176
10Condition_NaClWTShoot_vs_MSWTShoot.csv	AT1G11684	0.0579618907317767	-0.00279287440176838	0.594824766367007	0.989839490417968	NA	10	non_sig	NA
10Condition_NaClWTShoot_vs_MSWTShoot.csv	AT1G11690	0.107044132724851	-0.00201745415364371	0.594911161241853	0.989837861811381	NA	10	non_sig	NA
10Condition_NaClWTShoot_vs_MSWTShoot.csv	AT1G11700	197.127655214837	0.2103698526547	0.531740225844697	0.464473910399032	0.752375853386472	10	non_sig	0.123565151065957
10Condition_NaClWTShoot_vs_MSWTShoot.csv	AT1G11710	24.3326842362292	0.406955720709401	0.725769925289895	0.115640967135421	0.354281872042153	10	non_sig	0.450651069155612
10Condition_NaClWTShoot_vs_MSWTShoot.csv	AT1G11720	311.411711419473	0.405441337328483	0.571386127368389	0.224451895342798	0.519917076081629	10	non_sig	0.284065918426707
10Condition_NaClWTShoot_vs_MSWTShoot.csv	AT1G11730	18.6215829173168	0.659884609230703	0.654896641888914	0.0856062422759429	0.296426812933742	10	non_sig	0.528082515326658
10Condition_NaClWTShoot_vs_MSWTShoot.csv	AT1G11735	0.996643379592599	-0.0433272712867141	0.5854758153165	0.685734210968454	0.88783911088932	10	non_sig	0.051665727446173
10Condition_NaClWTShoot_vs_MSWTShoot.csv	AT1G11740	19.9690157147277	-0.580867151882008	0.927394374488343	0.0518318911170338	0.216353299970482	10	non_sig	0.664836476254298
10Condition_NaClWTShoot_vs_MSWTShoot.csv	AT1G11750	559.089754682497	-0.764489667180066	0.273446084395846	0.00178695647401197	0.0204954427219511	10	non_sig	1.68834269605332
10Condition_NaClWTShoot_vs_MSWTShoot.csv	AT1G11755	113.197591466602	-0.437883895948288	0.409854332360959	0.154587948652284	0.419545611924716	10	non_sig	0.37722081688443
10Condition_NaClWTShoot_vs_MSWTShoot.csv	AT1G11760	123.542071221228	0.342166863291854	0.501411879171793	0.296499980878653	0.602945564097544	10	non_sig	0.219721895619758
10Condition_NaClWTShoot_vs_MSWTShoot.csv	AT1G11765	0.131035241054538	-0.00199275237384945	0.594915777909322	0.989839602732651	NA	10	non_sig	NA
10Condition_NaClWTShoot_vs_MSWTShoot.csv	AT1G11770	7.65076760120723	0.310539003486736	0.589812186722042	0.286424497312015	0.592470617154086	10	non_sig	0.227333183080333
10Condition_NaClWTShoot_vs_MSWTShoot.csv	AT1G11780	124.701861058588	-0.106047448194119	0.386432400284736	0.717259670626013	0.903733266156821	10	non_sig	0.0439597311724183
10Condition_NaClWTShoot_vs_MSWTShoot.csv	AT1G11785	0.228925635122339	0.0420995683474496	0.593920396165128	0.726227247903914	NA	10	non_sig	NA
10Condition_NaClWTShoot_vs_MSWTShoot.csv	AT1G11790	118.854570396819	-0.196665586523802	0.502199885380328	0.516868873517637	0.79011187415984	10	non_sig	0.102311411379956
10Condition_NaClWTShoot_vs_MSWTShoot.csv	AT1G11800	24.5346510531125	-0.547779713523703	0.833546084316886	0.0648925524544336	0.24951517425699	10	non_sig	0.602903037633034
10Condition_NaClWTShoot_vs_MSWTShoot.csv	AT1G11803	0.0660477454150312	-0.00190398459849275	0.594923897731069	0.989839688034895	NA	10	non_sig	NA
10Condition_NaClWTShoot_vs_MSWTShoot.csv	AT1G11806	0	NA	NA	NA	NA	10	non_sig	NA
10Condition_NaClWTShoot_vs_MSWTShoot.csv	AT1G11810	9.88665723929761	-0.0850738727635663	0.516985542018993	0.739964624282053	0.915556899198074	10	non_sig	0.0383146603848148
10Condition_NaClWTShoot_vs_MSWTShoot.csv	AT1G11820	130.892150153563	-0.478870569085457	0.653844335861999	0.13457356502928	0.388105690436822	10	non_sig	0.411049989552709
10Condition_NaClWTShoot_vs_MSWTShoot.csv	AT1G11840	1595.85924694946	1.80006236304148	0.311628162308581	9.74721740023045e-10	1.56200862897679e-07	10	sig	6.80631657128673
10Condition_NaClWTShoot_vs_MSWTShoot.csv	AT1G11850	246.417285753421	-0.320465242439351	0.339493782460511	0.242529602741927	0.543019870682363	10	non_sig	0.265184278017403
10Condition_NaClWTShoot_vs_MSWTShoot.csv	AT1G11860	5352.62371052885	-0.0856585423347388	0.208059362293208	0.660478360492741	0.876101071373678	10	non_sig	0.0574457885718603
10Condition_NaClWTShoot_vs_MSWTShoot.csv	AT1G11870	46.6729632950214	-0.188866916615092	0.462016194981601	0.526465842341965	0.796055769357621	10	non_sig	0.0990565057851306
10Condition_NaClWTShoot_vs_MSWTShoot.csv	AT1G11880	37.0882853298966	-0.032082886835232	0.470439284305584	0.909236586672737	0.98978982567063	10	non_sig	0.00445701473764563
10Condition_NaClWTShoot_vs_MSWTShoot.csv	AT1G11890	131.982596161982	-0.695274336936035	0.360312786326028	0.01812781174302	0.107370621324127	10	non_sig	0.969114533740859
10Condition_NaClWTShoot_vs_MSWTShoot.csv	AT1G11900	28.1099384226678	-0.0343266849943833	0.491724345479865	0.898041560436409	0.984618936843249	10	non_sig	0.00673181584394477
10Condition_NaClWTShoot_vs_MSWTShoot.csv	AT1G11905	41.291027478048	-0.25292417985162	0.567449196429204	0.356896567148992	0.66325377601133	10	non_sig	0.178320268829665
10Condition_NaClWTShoot_vs_MSWTShoot.csv	AT1G11910	1172.22080815445	0.476423510894823	0.201298431479297	0.011502842600578	0.078745749090607	10	non_sig	1.10377288130118
10Condition_NaClWTShoot_vs_MSWTShoot.csv	AT1G11915	2.16303034816631	0.372945262485683	0.734955887782628	0.079190177205385	0.282622971630369	10	non_sig	0.548792541543175
10Condition_NaClWTShoot_vs_MSWTShoot.csv	AT1G11920	0.273513021975793	-0.0189687757828582	0.59521737597318	0.773159739874292	NA	10	non_sig	NA
10Condition_NaClWTShoot_vs_MSWTShoot.csv	AT1G11925	0.929362124412633	-0.0338245652494105	0.596253819530294	0.456499857391466	NA	10	non_sig	NA
10Condition_NaClWTShoot_vs_MSWTShoot.csv	AT1G11930	328.32639027639	0.00439408168771115	0.276941864810723	0.989562968509721	0.995816531995139	10	non_sig	0.00182066808399149
10Condition_NaClWTShoot_vs_MSWTShoot.csv	AT1G11940	21.9700847187123	0.136552818131216	0.530537636928097	0.60669391168836	0.84787053996951	10	non_sig	0.0716704544284404
10Condition_NaClWTShoot_vs_MSWTShoot.csv	AT1G11950	45.4574243090886	-0.131505290154509	0.524466586767105	0.619307505452441	0.855890489300442	10	non_sig	0.0675817994992816
10Condition_NaClWTShoot_vs_MSWTShoot.csv	AT1G11960	75.0869376495206	-3.76142262059978	1.02902458452384	6.1376504450207e-06	0.0002502676113845	10	sig	3.60159535137917
10Condition_NaClWTShoot_vs_MSWTShoot.csv	AT1G11970	0.207733193014523	-0.00323979176661817	0.594782665554127	0.989835235516307	NA	10	non_sig	NA
10Condition_NaClWTShoot_vs_MSWTShoot.csv	AT1G11980	0.0595942713171446	-0.00187937567871998	0.594926418080648	0.989839977775196	NA	10	non_sig	NA
10Condition_NaClWTShoot_vs_MSWTShoot.csv	AT1G11990	1.65807629610497	0.145384087020823	0.610912097097679	0.278168908698179	0.582999699261704	10	non_sig	0.234331669270173
10Condition_NaClWTShoot_vs_MSWTShoot.csv	AT1G12000	1052.2243726356	0.0326978931360215	0.3860963754021	0.910956964555083	0.99034535792705	10	non_sig	0.00421332975915433
10Condition_NaClWTShoot_vs_MSWTShoot.csv	AT1G12010	57.2777950064969	0.0313479958316782	0.539181383049533	0.893220822334963	0.983223262706554	10	non_sig	0.0073478547497812
10Condition_NaClWTShoot_vs_MSWTShoot.csv	AT1G12013	0.949968376491742	-0.0299750468336521	0.588873936528947	0.727565558139549	NA	10	non_sig	NA
10Condition_NaClWTShoot_vs_MSWTShoot.csv	AT1G12015	0.192010495004978	-0.00446285153699614	0.59467822601845	0.989832000381747	NA	10	non_sig	NA
10Condition_NaClWTShoot_vs_MSWTShoot.csv	AT1G12020	27.6660776924964	-0.0749100604815439	0.464040039105417	0.796892096691999	0.943555817288098	10	non_sig	0.0252324034765874
10Condition_NaClWTShoot_vs_MSWTShoot.csv	AT1G12030	38.0440298504411	3.5492368022157	1.39553677637911	0.0005540302490103	0.00854960079886871	10	sig	2.06805416303744
10Condition_NaClWTShoot_vs_MSWTShoot.csv	AT1G12040	19.3536756427487	-0.0160817610658115	0.593307656899006	0.971551552556601	0.994795364334876	10	non_sig	0.00226624717419054
10Condition_NaClWTShoot_vs_MSWTShoot.csv	AT1G12050	264.601735071123	-0.0275849118764991	0.28179395324645	0.916872800997024	0.9927734411098	10	non_sig	0.00314984969399928
10Condition_NaClWTShoot_vs_MSWTShoot.csv	AT1G12060	43.4825599850299	-0.0104462202428756	0.481340296700312	0.971896079653981	0.994795364334876	10	non_sig	0.00226624717419054
10Condition_NaClWTShoot_vs_MSWTShoot.csv	AT1G12064	0.235671263357729	-0.00209458725261099	0.594901707317526	0.989837812140227	NA	10	non_sig	NA
10Condition_NaClWTShoot_vs_MSWTShoot.csv	AT1G12070	2.69365230065437	0.238550883499862	0.647553873191315	0.137513214417304	0.392777367766041	10	non_sig	0.405853544656718
10Condition_NaClWTShoot_vs_MSWTShoot.csv	AT1G12080	330.221373006738	-1.68942143147638	0.578741189391996	0.00026449958651152	0.00487909485146852	10	sig	2.31166073895497
10Condition_NaClWTShoot_vs_MSWTShoot.csv	AT1G12090	15170.359647095	-1.77363188207346	0.515533016615144	3.78045313210138e-05	0.00107218891058459	10	sig	2.96972868890033
10Condition_NaClWTShoot_vs_MSWTShoot.csv	AT1G12100	6.44965722787443	-0.0718973958136936	0.561405122273152	0.699178569987648	0.894616390370784	10	non_sig	0.048363149330833
10Condition_NaClWTShoot_vs_MSWTShoot.csv	AT1G12110	472.302420250327	-0.361199330358463	0.65728227125614	0.170694448831618	0.444761927588778	10	non_sig	0.351872396214181
10Condition_NaClWTShoot_vs_MSWTShoot.csv	AT1G12120	374.008718997963	-1.16584577016398	0.395606788797796	0.00054480934176528	0.00843616843841132	10	sig	2.07385475762597
10Condition_NaClWTShoot_vs_MSWTShoot.csv	AT1G12130	7.92064350892477	0.310957054451287	0.705935802657494	0.038746645832519	0.178177316620451	10	non_sig	0.749147585897429
10Condition_NaClWTShoot_vs_MSWTShoot.csv	AT1G12140	167.519405647799	-0.105068740054538	0.355815695074947	0.699642660116717	0.894948992421696	10	non_sig	0.0482017165735468
10Condition_NaClWTShoot_vs_MSWTShoot.csv	AT1G12150	12.0975207119753	-0.0426615724256264	0.513726524639721	0.875199553554291	0.975214413478288	10	non_sig	0.0108998885547414
10Condition_NaClWTShoot_vs_MSWTShoot.csv	AT1G12160	71.2480127091963	0.368764411494957	0.656880771910056	0.175010870048765	0.450775440939363	10	non_sig	0.346039753129609
10Condition_NaClWTShoot_vs_MSWTShoot.csv	AT1G12170	0	NA	NA	NA	NA	10	non_sig	NA
10Condition_NaClWTShoot_vs_MSWTShoot.csv	AT1G12180	0.045452327326174	0.0430070739523487	0.595498846669137	0.841238733948308	NA	10	non_sig	NA
10Condition_NaClWTShoot_vs_MSWTShoot.csv	AT1G12190	0	NA	NA	NA	NA	10	non_sig	NA
10Condition_NaClWTShoot_vs_MSWTShoot.csv	AT1G12200	209.028466862747	1.37784747055948	0.648862548915836	0.00412486890587052	0.0377987527304647	10	sig	1.42252253061816
10Condition_NaClWTShoot_vs_MSWTShoot.csv	AT1G12210	30.7859090606371	0.333761895563639	0.576227410299354	0.27747064522235	0.582388469125789	10	non_sig	0.234787232329319
10Condition_NaClWTShoot_vs_MSWTShoot.csv	AT1G12211	1.38763339203848	0.0973163422977489	0.584129835116776	0.527834556618439	0.797091051035792	10	non_sig	0.0984920666793575
10Condition_NaClWTShoot_vs_MSWTShoot.csv	AT1G12220	31.4176402755127	-0.0575413606875791	0.467860594292966	0.842599655162685	0.962558275117661	10	non_sig	0.0165729680055369
10Condition_NaClWTShoot_vs_MSWTShoot.csv	AT1G12230	443.820324710171	-1.04908376118023	0.276749609628648	3.10532988495356e-05	0.00091940232097669	10	sig	3.03649440423364
10Condition_NaClWTShoot_vs_MSWTShoot.csv	AT1G12240	219.82013481745	-3.40608928697173	0.461566364713723	6.97425049801908e-15	4.31951147061095e-12	10	sig	11.3645653683738
10Condition_NaClWTShoot_vs_MSWTShoot.csv	AT1G12244	68.3699137038626	0.163039448958033	0.438543747444862	0.597961465399849	0.842407182653472	10	non_sig	0.0744779388626105
10Condition_NaClWTShoot_vs_MSWTShoot.csv	AT1G12250	114.607276779746	-2.28729189909641	0.644614151623545	1.78893869701153e-05	0.00058564741686737	10	sig	3.23236376792956
10Condition_NaClWTShoot_vs_MSWTShoot.csv	AT1G12260	10.3167934249678	1.23037959151098	1.78536580158334	0.020145413970142	0.115132904279863	10	non_sig	0.938800539923965
10Condition_NaClWTShoot_vs_MSWTShoot.csv	AT1G12270	220.980554929437	-0.0984746289615664	0.512275179440563	0.708350938960032	0.899959534135837	10	non_sig	0.0457770177791277
10Condition_NaClWTShoot_vs_MSWTShoot.csv	AT1G12280	24.3904539561464	0.354108044369676	0.546389137558433	0.271636044738138	0.576165511832403	10	non_sig	0.239452741316188
10Condition_NaClWTShoot_vs_MSWTShoot.csv	AT1G12290	30.8467113720095	0.0536032823868236	0.509407528968131	0.844765041271671	0.963139376604423	10	non_sig	0.0163108612552264
10Condition_NaClWTShoot_vs_MSWTShoot.csv	AT1G12294	3.14670069206785	0.212075776155658	0.596264956611426	0.341599684466502	0.648880832993564	10	non_sig	0.187835054086076
10Condition_NaClWTShoot_vs_MSWTShoot.csv	AT1G12300	13.6574134218321	-0.744399372693092	1.11661883634065	0.0350911546419156	0.167148765025843	10	non_sig	0.776896827832663
10Condition_NaClWTShoot_vs_MSWTShoot.csv	AT1G12310	817.853639216541	0.962402917326173	0.398546549649237	0.00401255392325725	0.0370026904246934	10	non_sig	1.43176669771356
10Condition_NaClWTShoot_vs_MSWTShoot.csv	AT1G12320	63.8717652409144	0.135823148098696	0.514856964982832	0.635364162866199	0.864213012467678	10	non_sig	0.063379198797338
10Condition_NaClWTShoot_vs_MSWTShoot.csv	AT1G12330	124.121777952662	-0.185470138743547	0.451703090588613	0.532353351558585	0.799788604014802	10	non_sig	0.0970247883104582
10Condition_NaClWTShoot_vs_MSWTShoot.csv	AT1G12340	10.826835917089	0.0135138171432334	0.501997109586234	0.960265067718791	0.994795364334876	10	non_sig	0.00226624717419054
10Condition_NaClWTShoot_vs_MSWTShoot.csv	AT1G12350	145.357079840677	-0.159834455599643	0.366230865942905	0.578478486576615	0.830715088154435	10	non_sig	0.0805479014371286
10Condition_NaClWTShoot_vs_MSWTShoot.csv	AT1G12360	323.016670051298	0.0263676585212191	0.195238412674418	0.886826627608782	0.980721889696113	10	non_sig	0.00845413114624335
10Condition_NaClWTShoot_vs_MSWTShoot.csv	AT1G12370	30.1461246882992	0.0550924398761019	0.523022653048962	0.827289430399546	0.956565143904132	10	non_sig	0.0192854483499993
10Condition_NaClWTShoot_vs_MSWTShoot.csv	AT1G12380	51.26817089604	-0.217171266410034	0.51725694288999	0.455955921165789	0.745858121656067	10	non_sig	0.127343776873097
10Condition_NaClWTShoot_vs_MSWTShoot.csv	AT1G12390	179.549730173415	-0.275749839081251	0.388983802170874	0.359412360963528	0.665666666438229	10	non_sig	0.176743189997997
10Condition_NaClWTShoot_vs_MSWTShoot.csv	AT1G12400	71.7215905717415	-0.237716738389991	0.408508016347092	0.429851010126952	0.724380487324266	10	non_sig	0.140033256813988
10Condition_NaClWTShoot_vs_MSWTShoot.csv	AT1G12410	498.74422536672	-1.51716488469194	0.253696459112473	1.99102994000617e-10	4.07378947367691e-08	10	sig	7.39000141833606
10Condition_NaClWTShoot_vs_MSWTShoot.csv	AT1G12411	0.148292484223731	0.0435302130842468	0.595748999256184	0.732081974626834	NA	10	non_sig	NA
10Condition_NaClWTShoot_vs_MSWTShoot.csv	AT1G12420	122.868875352647	0.0616865891717041	0.393262013868576	0.836203851029819	0.959994361514921	10	non_sig	0.0177313177626685
10Condition_NaClWTShoot_vs_MSWTShoot.csv	AT1G12423	0	NA	NA	NA	NA	10	non_sig	NA
10Condition_NaClWTShoot_vs_MSWTShoot.csv	AT1G12430	59.5185567666797	-0.425322658519316	0.662924221886052	0.152274616956425	0.415766129175912	10	non_sig	0.381150893819273
10Condition_NaClWTShoot_vs_MSWTShoot.csv	AT1G12440	255.40610836842	-0.441106004089244	0.512536399425706	0.162909058019732	0.43270893690289	10	non_sig	0.363804135058891
10Condition_NaClWTShoot_vs_MSWTShoot.csv	AT1G12450	86.3301898153049	-0.019424552315225	0.460781574186471	0.940197225704153	0.994795364334876	10	non_sig	0.00226624717419054
10Condition_NaClWTShoot_vs_MSWTShoot.csv	AT1G12451	0.0306483658097087	-0.00175839024053599	0.594941212668101	0.989841511401969	NA	10	non_sig	NA
10Condition_NaClWTShoot_vs_MSWTShoot.csv	AT1G12460	23.334582625328	-0.525788179823963	0.564674525641216	0.125385199695922	0.371389391376621	10	non_sig	0.430170505906944
10Condition_NaClWTShoot_vs_MSWTShoot.csv	AT1G12470	175.321294961702	0.142923366577418	0.49965193526989	0.625947999045753	0.859093136345362	10	non_sig	0.065959750711003
10Condition_NaClWTShoot_vs_MSWTShoot.csv	AT1G12480	35.3862302621542	0.0663530409375517	0.415223732603556	0.82819026646162	0.957080709479544	10	non_sig	0.0190514371409951
10Condition_NaClWTShoot_vs_MSWTShoot.csv	AT1G12490	3.27114710457009	-0.172123001408039	0.629375852692682	0.0503559925851641	0.212476141793707	10	non_sig	0.672689828291538
10Condition_NaClWTShoot_vs_MSWTShoot.csv	AT1G12500	225.610785879867	-1.97842566738838	0.293775239545959	1.86013951628963e-12	6.66046205551454e-10	10	sig	9.17649564152044
10Condition_NaClWTShoot_vs_MSWTShoot.csv	AT1G12510	0	NA	NA	NA	NA	10	non_sig	NA
10Condition_NaClWTShoot_vs_MSWTShoot.csv	AT1G12520	268.581362609195	-0.41375067757309	0.671308610729485	0.149457313511854	0.411969296224523	10	non_sig	0.385135150416272
10Condition_NaClWTShoot_vs_MSWTShoot.csv	AT1G12530	201.614344121482	0.452465439569081	0.204184025319669	0.0181338366966192	0.107378553421117	10	non_sig	0.969082451047565
10Condition_NaClWTShoot_vs_MSWTShoot.csv	AT1G12540	0.0305411616017652	-0.00157813331227583	0.594940558528454	0.989841511401969	NA	10	non_sig	NA
10Condition_NaClWTShoot_vs_MSWTShoot.csv	AT1G12550	45.3260011196761	-0.196820638883766	0.549863283574006	0.452260914461741	0.743156083634718	10	non_sig	0.128919962629376
10Condition_NaClWTShoot_vs_MSWTShoot.csv	AT1G12560	15.7427075707811	-0.156327782567089	0.607316223923351	0.362688130082691	0.668599564715224	10	non_sig	0.174833910486253
10Condition_NaClWTShoot_vs_MSWTShoot.csv	AT1G12570	9.78270343069216	-0.628183153329265	0.907080289398407	0.052484816983013	0.218481755855173	10	non_sig	0.660584822593934
10Condition_NaClWTShoot_vs_MSWTShoot.csv	AT1G12580	303.222836824393	-0.0844229211921844	0.328758004439791	0.754109226037626	0.923224095373977	10	non_sig	0.0346928693189772
10Condition_NaClWTShoot_vs_MSWTShoot.csv	AT1G12590	0	NA	NA	NA	NA	10	non_sig	NA
10Condition_NaClWTShoot_vs_MSWTShoot.csv	AT1G12600	4.121588453592	-0.280261107662882	0.673684280810255	0.0726357451735297	0.267952468833968	10	non_sig	0.571942237142371
10Condition_NaClWTShoot_vs_MSWTShoot.csv	AT1G12610	8.92525624055204	-0.172478695854165	0.598726253825639	0.331980481050127	0.639202392860381	10	non_sig	0.194361607905401
10Condition_NaClWTShoot_vs_MSWTShoot.csv	AT1G12620	20.403444143672	0.282973347212884	0.560503796643066	0.338943348477869	0.645815729086126	10	non_sig	0.189891381783827
10Condition_NaClWTShoot_vs_MSWTShoot.csv	AT1G12630	5.08035114571839	0.351227921905635	0.693459842198936	0.129123301330846	0.378467529244212	10	non_sig	0.421971375014588
10Condition_NaClWTShoot_vs_MSWTShoot.csv	AT1G12640	319.893336029697	0.191236432836629	0.526346103167436	0.494615604313879	0.775679883912307	10	non_sig	0.11031747118204
10Condition_NaClWTShoot_vs_MSWTShoot.csv	AT1G12650	110.925921937328	0.364690721568724	0.32990106063279	0.190516362617972	0.473060241169515	10	non_sig	0.325083551140357
10Condition_NaClWTShoot_vs_MSWTShoot.csv	AT1G12660	0	NA	NA	NA	NA	10	non_sig	NA
10Condition_NaClWTShoot_vs_MSWTShoot.csv	AT1G12663	0.185227362250998	-0.0031639334112073	0.59478905248555	0.989835213699667	NA	10	non_sig	NA
10Condition_NaClWTShoot_vs_MSWTShoot.csv	AT1G12665	0.442296157426925	0.00994501373716437	0.591606431672171	0.983556844641862	NA	10	non_sig	NA
10Condition_NaClWTShoot_vs_MSWTShoot.csv	AT1G12667	0	NA	NA	NA	NA	10	non_sig	NA
10Condition_NaClWTShoot_vs_MSWTShoot.csv	AT1G12669	0.0362506097564589	-0.00177902135931595	0.59493893185834	0.98984151140197	NA	10	non_sig	NA
10Condition_NaClWTShoot_vs_MSWTShoot.csv	AT1G12670	0.0546154208822595	-0.00171407731180453	0.594933815055991	0.989841511401969	NA	10	non_sig	NA
10Condition_NaClWTShoot_vs_MSWTShoot.csv	AT1G12672	1.5401564436237	0.193858719945341	0.632673566204374	0.150665209451221	0.413638904969951	10	non_sig	0.383378620254652
10Condition_NaClWTShoot_vs_MSWTShoot.csv	AT1G12680	97.5675811255519	-0.550684863688957	0.378943021135345	0.0695230017023918	0.260027600295742	10	non_sig	0.584980551952401
10Condition_NaClWTShoot_vs_MSWTShoot.csv	AT1G12700	14.2691573596127	0.0771574840588901	0.461880853380201	0.796641843573172	0.943405740650241	10	non_sig	0.0253014853882428
10Condition_NaClWTShoot_vs_MSWTShoot.csv	AT1G12710	138.618261884942	0.330803383386429	0.536914631351061	0.29972694849542	0.606012242078794	10	non_sig	0.217518602544001
10Condition_NaClWTShoot_vs_MSWTShoot.csv	AT1G12720.1	0	NA	NA	NA	NA	10	non_sig	NA
10Condition_NaClWTShoot_vs_MSWTShoot.csv	AT1G12725.1	0	NA	NA	NA	NA	10	non_sig	NA
10Condition_NaClWTShoot_vs_MSWTShoot.csv	AT1G12730	49.8418811547638	-0.76190231747009	0.620198831738776	0.0463588405462506	0.200790282120276	10	non_sig	0.697257310071185
10Condition_NaClWTShoot_vs_MSWTShoot.csv	AT1G12740	40.0220665687099	3.62930641665767	3.03231935259839	0.00354796155791918	0.0338913328742444	10	sig	1.46991135094584
10Condition_NaClWTShoot_vs_MSWTShoot.csv	AT1G12750	56.0242094019552	-0.0800953871975727	0.48476087638826	0.771682949490382	0.932023421313204	10	non_sig	0.0305731738914299
10Condition_NaClWTShoot_vs_MSWTShoot.csv	AT1G12760	636.541105024589	-0.157760902199933	0.446339861562043	0.602922148804172	0.845872344604362	10	non_sig	0.0726951738606046
10Condition_NaClWTShoot_vs_MSWTShoot.csv	AT1G12770	294.292772278513	-0.745441157389667	0.262933384583764	0.00164941020630955	0.0192649767012179	10	non_sig	1.71523151188008
10Condition_NaClWTShoot_vs_MSWTShoot.csv	AT1G12775	27.077948849564	0.10330028380921	0.471788395427229	0.729195488561281	0.909995306642179	10	non_sig	0.0409608475741367
10Condition_NaClWTShoot_vs_MSWTShoot.csv	AT1G12780	236.995103338459	-2.08523691031359	0.744360784499282	0.00024278986697416	0.00456046933736071	10	sig	2.3409904599371
10Condition_NaClWTShoot_vs_MSWTShoot.csv	AT1G12790	17.8211899054221	-7.07646746273493	2.67965542121396	4.06246914386603e-06	0.00018147279317901	10	sig	3.74118847618107
10Condition_NaClWTShoot_vs_MSWTShoot.csv	AT1G12800	383.120409361944	-0.426304476287886	0.480237251725701	0.186164840862306	0.466756399693719	10	non_sig	0.33090971872947
10Condition_NaClWTShoot_vs_MSWTShoot.csv	AT1G12805	2.56536060428224	0.213549674914501	0.646275327682802	0.0864113298268385	0.298088519390611	10	non_sig	0.525654750103969
10Condition_NaClWTShoot_vs_MSWTShoot.csv	AT1G12810	313.101331204123	-0.281804083758042	0.234314789528566	0.188927641251491	0.47074761627913	10	non_sig	0.32721187043916
10Condition_NaClWTShoot_vs_MSWTShoot.csv	AT1G12820	203.455159322767	-0.190606314361831	0.476771555210439	0.522798922824474	0.793834341980179	10	non_sig	0.100270117056625
10Condition_NaClWTShoot_vs_MSWTShoot.csv	AT1G12830	135.738746666023	-0.0091780710698358	0.510483205143145	0.965456915833779	0.994795364334876	10	non_sig	0.00226624717419054
10Condition_NaClWTShoot_vs_MSWTShoot.csv	AT1G12840	1335.81429782405	-0.220791691996298	0.222348931342001	0.280202267876327	0.585868172504918	10	non_sig	0.232200094552538
10Condition_NaClWTShoot_vs_MSWTShoot.csv	AT1G12845	966.997674272519	0.843077191452765	0.49054541122529	0.0226024438228822	0.125080319402359	10	non_sig	0.902811018422829
10Condition_NaClWTShoot_vs_MSWTShoot.csv	AT1G12850	245.628739928265	-0.31863707891665	0.229380205023732	0.130071024990921	0.379562919736655	10	non_sig	0.420716221271975
10Condition_NaClWTShoot_vs_MSWTShoot.csv	AT1G12855	1.0750594942873	-0.0277819652264715	0.591161410416012	0.660994847631195	0.876390588218804	10	non_sig	0.0573022950850732
10Condition_NaClWTShoot_vs_MSWTShoot.csv	AT1G12860	154.640082541164	-0.639728313503863	0.230990837825366	0.00256214877082691	0.0265075400597154	10	non_sig	1.57663057358949
10Condition_NaClWTShoot_vs_MSWTShoot.csv	AT1G12870	0.323927243680653	-0.0195132252980546	0.595348561414183	0.696014055476155	NA	10	non_sig	NA
10Condition_NaClWTShoot_vs_MSWTShoot.csv	AT1G12880	84.0511545106511	0.661828337654824	0.394043718434824	0.0388113518439052	0.17820094948005	10	non_sig	0.749089986310099
10Condition_NaClWTShoot_vs_MSWTShoot.csv	AT1G12890	3.87355654201361	-0.310262709607178	0.694140931418511	0.0577347867361747	0.231951327637829	10	non_sig	0.634603137333051
10Condition_NaClWTShoot_vs_MSWTShoot.csv	AT1G12900	4571.64504177139	-0.511826588410913	0.729398700890951	0.0963355104153756	0.317643821104856	10	non_sig	0.498059588262498
10Condition_NaClWTShoot_vs_MSWTShoot.csv	AT1G12910	373.584475120042	-0.655822346639175	0.216136551035062	0.00110567334619575	0.0142026964133531	10	non_sig	1.84762919602039
10Condition_NaClWTShoot_vs_MSWTShoot.csv	AT1G12920	731.703314749284	0.200027975292736	0.436359310399152	0.51918224654447	0.791235523831728	10	non_sig	0.101694222601774
10Condition_NaClWTShoot_vs_MSWTShoot.csv	AT1G12930	193.379261871532	0.50689107133691	0.457731121878751	0.131588636465609	0.38239311121686	10	non_sig	0.417489940107896
10Condition_NaClWTShoot_vs_MSWTShoot.csv	AT1G12935.1	0.0294127031955896	-0.00177578214422055	0.594942721968195	0.989841511401969	NA	10	non_sig	NA
10Condition_NaClWTShoot_vs_MSWTShoot.csv	AT1G12938	0	NA	NA	NA	NA	10	non_sig	NA
10Condition_NaClWTShoot_vs_MSWTShoot.csv	AT1G12940	5.37385537660369	-5.78704830088407	2.92730355634629	0.00031854393724309	0.00565872315183164	10	sig	2.24728155302932
10Condition_NaClWTShoot_vs_MSWTShoot.csv	AT1G12950	10.5272678679199	-0.196301126487314	0.623191481986455	0.231727099901074	0.52986359561547	10	non_sig	0.275835917750113
10Condition_NaClWTShoot_vs_MSWTShoot.csv	AT1G12960	0.0305411616017652	-0.00157813331227583	0.594940558528454	0.989841511401969	NA	10	non_sig	NA
10Condition_NaClWTShoot_vs_MSWTShoot.csv	AT1G12970	52.6195841625857	-0.350660330795118	0.577198406099159	0.247537994184104	0.548870892571159	10	non_sig	0.26052979988137
10Condition_NaClWTShoot_vs_MSWTShoot.csv	AT1G12980	0.106034141657076	-0.0161593379652557	0.594786341295087	0.873841552217635	NA	10	non_sig	NA
10Condition_NaClWTShoot_vs_MSWTShoot.csv	AT1G12990	113.623427825459	-0.260376621017908	0.538601114030095	NA	NA	10	non_sig	NA
10Condition_NaClWTShoot_vs_MSWTShoot.csv	AT1G13000	75.1579658393408	-0.744546320971168	0.548389182603338	0.0428654766719601	0.190590854368381	10	non_sig	0.719897943113439
10Condition_NaClWTShoot_vs_MSWTShoot.csv	AT1G13010	0	NA	NA	NA	NA	10	non_sig	NA
10Condition_NaClWTShoot_vs_MSWTShoot.csv	AT1G13020	119.721050892472	-0.115316146967048	0.437487807303792	0.696492307019257	0.893208511268675	10	non_sig	0.0490471472447911
10Condition_NaClWTShoot_vs_MSWTShoot.csv	AT1G13030	36.0877198769164	0.0876409479816514	0.530630420514318	0.731653366456146	0.9113751451709	10	non_sig	0.0403028195788011
10Condition_NaClWTShoot_vs_MSWTShoot.csv	AT1G13040	12.6566774032919	1.2122825537068	0.986974745708484	0.019927619558097	0.11436547202438	10	non_sig	0.941705073206154
10Condition_NaClWTShoot_vs_MSWTShoot.csv	AT1G13050	12.5403930051183	0.331873164938314	0.569168186626375	0.280369038368754	0.585949556156713	10	non_sig	0.232139770373984
10Condition_NaClWTShoot_vs_MSWTShoot.csv	AT1G13060	526.518841161824	-0.452918303201564	0.436539206818363	0.143794631862913	0.40283591488637	10	non_sig	0.394871816813446
10Condition_NaClWTShoot_vs_MSWTShoot.csv	AT1G13070	0.19966495245249	-0.005425918324973	0.594615584105001	0.989833504185526	NA	10	non_sig	NA
10Condition_NaClWTShoot_vs_MSWTShoot.csv	AT1G13080	174.729879639403	-0.0338446622482439	0.460760126629727	0.902417497953412	0.986755886464165	10	non_sig	0.00579027415334442
10Condition_NaClWTShoot_vs_MSWTShoot.csv	AT1G13090	288.755575313401	0.153024803161035	0.279489281743609	0.537220071525681	0.802783635347411	10	non_sig	0.0954014891376607
10Condition_NaClWTShoot_vs_MSWTShoot.csv	AT1G13100	45.3521656368371	-0.207188266401323	0.578695824712562	0.379501651499333	0.681277676063971	10	non_sig	0.166675841680116
10Condition_NaClWTShoot_vs_MSWTShoot.csv	AT1G13110	863.356154492302	-1.1775551482178	0.494701392899847	0.00208433973456754	0.0229307390097695	10	sig	1.63958194864149
10Condition_NaClWTShoot_vs_MSWTShoot.csv	AT1G13120	97.1441665492965	0.101774742652771	0.361520857239712	0.726823670622323	0.908582085287398	10	non_sig	0.0416358305166932
10Condition_NaClWTShoot_vs_MSWTShoot.csv	AT1G13130	39.0463153155387	-0.0374302305032352	0.559876776133465	0.860110286562864	0.969803548852322	10	non_sig	0.0133162309813105
10Condition_NaClWTShoot_vs_MSWTShoot.csv	AT1G13140	12.0192415470441	-0.0379513148820561	0.512582050994428	0.883848173795097	0.97974482420009	10	non_sig	0.0088870221364408
10Condition_NaClWTShoot_vs_MSWTShoot.csv	AT1G13145	85.6691526092227	0.135964772223708	0.49706499360652	0.643807710212463	0.868050456048356	10	non_sig	0.0614550304150758
10Condition_NaClWTShoot_vs_MSWTShoot.csv	AT1G13150	11.9486682154421	-4.26035036527691	1.37531098310044	0.00075030072976127	0.0106463724601915	10	sig	1.97279834423349
10Condition_NaClWTShoot_vs_MSWTShoot.csv	AT1G13160	82.8147352841374	0.0645443410971567	0.49646319962702	0.820549626824323	0.953175764209065	10	non_sig	0.0208270087134106
10Condition_NaClWTShoot_vs_MSWTShoot.csv	AT1G13170	98.9024378906423	0.258495287748012	0.52857370813989	0.393943286966265	0.693684060559315	10	non_sig	0.158838284584604
10Condition_NaClWTShoot_vs_MSWTShoot.csv	AT1G13180	64.4545306095707	-0.545419464902694	0.668219482563048	0.110576881658453	0.345790948177389	10	non_sig	0.461186379506469
10Condition_NaClWTShoot_vs_MSWTShoot.csv	AT1G13190	149.7025199156	-0.229998342759701	0.386242627050193	0.452668719943641	0.743506504344573	10	non_sig	0.128715227829854
10Condition_NaClWTShoot_vs_MSWTShoot.csv	AT1G13195	152.181585356188	-0.444209782886405	0.398148559383935	0.148314962242625	0.410132224990388	10	non_sig	0.387076105899845
10Condition_NaClWTShoot_vs_MSWTShoot.csv	AT1G13200	0.190307674006194	-0.0168514696942342	0.594877752587721	0.873836021887919	NA	10	non_sig	NA
10Condition_NaClWTShoot_vs_MSWTShoot.csv	AT1G13210	153.318352866518	-2.98018538820899	0.648272949522796	1.66730715855465e-07	1.27045198489472e-05	10	sig	4.89604174390705
10Condition_NaClWTShoot_vs_MSWTShoot.csv	AT1G13220	181.885209913864	0.933721941601432	0.485079635846164	0.0128131987021387	0.0847834383542159	10	non_sig	1.07168897479324
10Condition_NaClWTShoot_vs_MSWTShoot.csv	AT1G13230	0.871337033022431	-0.0604759241470707	0.590816487182488	0.554976736809507	NA	10	non_sig	NA
10Condition_NaClWTShoot_vs_MSWTShoot.csv	AT1G13240	0.778300248802454	0.0361036772486482	0.574332632604572	0.82842603147379	NA	10	non_sig	NA
10Condition_NaClWTShoot_vs_MSWTShoot.csv	AT1G13245	184.430955401109	-1.06682173340305	0.602415458515067	0.00988161706040801	0.070237945581982	10	non_sig	1.15342819977076
10Condition_NaClWTShoot_vs_MSWTShoot.csv	AT1G13250	51.2375266244506	-0.0377788453973569	0.361169028036435	0.889076453630625	0.981639099483602	10	non_sig	0.00804815163415755
10Condition_NaClWTShoot_vs_MSWTShoot.csv	AT1G13260	1212.67447094893	-0.511986997826249	0.656959986211194	0.118219954492045	0.358824963859564	10	non_sig	0.445117350217373
10Condition_NaClWTShoot_vs_MSWTShoot.csv	AT1G13270	794.305018460597	0.131109020055379	0.501951117176886	0.66309352496945	0.877644415988306	10	non_sig	0.0566814060230045
10Condition_NaClWTShoot_vs_MSWTShoot.csv	AT1G13280	249.879670237096	0.44123390984468	0.408903006099586	0.162633963167345	0.432457635175548	10	non_sig	0.364056430882769
10Condition_NaClWTShoot_vs_MSWTShoot.csv	AT1G13290	0.0297971356585723	-0.001755678335639	0.594942777100544	0.98984151140197	NA	10	non_sig	NA
10Condition_NaClWTShoot_vs_MSWTShoot.csv	AT1G13300	47.8870921541768	-0.131399804702055	0.565056819997616	0.557391224834202	0.81659489248821	10	non_sig	0.0879933407626709
10Condition_NaClWTShoot_vs_MSWTShoot.csv	AT1G13310	0.255857793095843	-0.0185516473091921	0.595156309635766	0.773161079698649	NA	10	non_sig	NA
10Condition_NaClWTShoot_vs_MSWTShoot.csv	AT1G13320	254.970850556303	-0.336960222777648	0.253764220144165	0.135352996825435	0.389462444817881	10	non_sig	0.409534414229436
10Condition_NaClWTShoot_vs_MSWTShoot.csv	AT1G13330	22.5700213964829	-0.217293431762612	0.555873387537395	0.424977270678744	0.720210679520511	10	non_sig	0.142540443055764
10Condition_NaClWTShoot_vs_MSWTShoot.csv	AT1G13340	70.1809835691706	-0.306188190468981	0.591695800201734	0.267487283410271	0.571803972633374	10	non_sig	0.242752831687439
10Condition_NaClWTShoot_vs_MSWTShoot.csv	AT1G13350	212.185009761319	0.130182525224096	0.481855404046705	0.662664797647028	0.877644415988306	10	non_sig	0.0566814060230045
10Condition_NaClWTShoot_vs_MSWTShoot.csv	AT1G13360	437.971498503792	-0.32011237509843	0.307510411270855	0.218863554471558	0.513812434242404	10	non_sig	0.28919539003168
10Condition_NaClWTShoot_vs_MSWTShoot.csv	AT1G13370	3.60620800299166	0.112692062560737	0.549810076366371	0.633232612804717	0.863553829744876	10	non_sig	0.0637105854474053
10Condition_NaClWTShoot_vs_MSWTShoot.csv	AT1G13380	87.9088463021767	-0.112320398132689	0.494585806903566	0.686269283682357	0.888154227416552	10	non_sig	0.0515116127122742
10Condition_NaClWTShoot_vs_MSWTShoot.csv	AT1G13390	190.728617617984	0.0211601800283194	0.473676761088315	0.940542089510371	0.994795364334876	10	non_sig	0.00226624717419054
10Condition_NaClWTShoot_vs_MSWTShoot.csv	AT1G13400	1.08192351155904	-0.0566184978182017	0.596174996053163	0.602809176213088	0.845770837084377	10	non_sig	0.0727472937832115
10Condition_NaClWTShoot_vs_MSWTShoot.csv	AT1G13410	14.8552153518434	2.91853941202389	0.94118159886797	0.00013954212515735	0.00299414544953737	10	sig	2.52372710633192
10Condition_NaClWTShoot_vs_MSWTShoot.csv	AT1G13420	111.145576656059	-0.0194157073376236	0.57384406699276	0.918092286079852	0.993249118487673	10	non_sig	0.00294181171041399
10Condition_NaClWTShoot_vs_MSWTShoot.csv	AT1G13430	5.67320999091646	0.0116701525426591	0.554445173005876	0.957334229109856	0.994795364334876	10	non_sig	0.00226624717419054
10Condition_NaClWTShoot_vs_MSWTShoot.csv	AT1G13440	3698.41356585532	-0.0412235631770679	0.181126795990904	0.807104812960705	0.948104054429338	10	non_sig	0.0231439962225114
10Condition_NaClWTShoot_vs_MSWTShoot.csv	AT1G13448	56.8823753969819	-0.0520079726305447	0.34399610021165	0.85573937929483	0.968046373352593	10	non_sig	0.0141038377238953
10Condition_NaClWTShoot_vs_MSWTShoot.csv	AT1G13450	240.33529803203	-0.193894733505141	0.226343303792014	0.352229777760587	0.659023336964687	10	non_sig	0.18109920614114
10Condition_NaClWTShoot_vs_MSWTShoot.csv	AT1G13460	126.531414213803	-0.362613909405948	0.578420107870644	0.228111233229748	0.525056325631449	10	non_sig	0.279794104977281
10Condition_NaClWTShoot_vs_MSWTShoot.csv	AT1G13470	3.69023777532725	-0.548713113384974	0.92711202635382	0.0366912539196048	0.17222793421173	10	non_sig	0.763896407527431
10Condition_NaClWTShoot_vs_MSWTShoot.csv	AT1G13480	11.454666941849	-0.0806844550421718	0.594919448127105	0.681074170173644	0.885729692443648	10	non_sig	0.0526987961618954
10Condition_NaClWTShoot_vs_MSWTShoot.csv	AT1G13485	0.0362506097564589	-0.00177902135931595	0.59493893185834	0.98984151140197	NA	10	non_sig	NA
10Condition_NaClWTShoot_vs_MSWTShoot.csv	AT1G13490	3.41207745335266	0.100719922737049	0.59784066494725	0.595259182022123	0.840788918590913	10	non_sig	0.0753130208458139
10Condition_NaClWTShoot_vs_MSWTShoot.csv	AT1G13500	5.32560439870276	-0.0106316447206423	0.593896062728602	0.968823121076797	0.994795364334876	10	non_sig	0.00226624717419054
10Condition_NaClWTShoot_vs_MSWTShoot.csv	AT1G13510	12.698476088118	-0.0829332733786389	0.594885368260465	0.672051536192671	0.881425596326302	10	non_sig	0.0548143418657404
10Condition_NaClWTShoot_vs_MSWTShoot.csv	AT1G13520	105.906219270668	-0.823787711537607	1.36183449329855	0.0299444609528817	0.150451056171067	10	non_sig	0.822604759152506
10Condition_NaClWTShoot_vs_MSWTShoot.csv	AT1G13530	38.3714069392595	-0.545101532948162	0.920355522670157	0.0278290989623345	0.143419394416158	10	non_sig	0.843392115625098
10Condition_NaClWTShoot_vs_MSWTShoot.csv	AT1G13540	10.096204512691	-0.426950377955236	0.787662752279889	0.0380749544657605	0.176641812300644	10	non_sig	0.752906488175693
10Condition_NaClWTShoot_vs_MSWTShoot.csv	AT1G13550	20.102500393211	-0.2372563731042	0.641922324806104	0.153802863610169	0.418194876897322	10	non_sig	0.378621291816892
10Condition_NaClWTShoot_vs_MSWTShoot.csv	AT1G13560	633.518314755484	0.00390266731079484	0.305022762687255	0.985379836129947	0.995282278065668	10	non_sig	0.00205372888228059
10Condition_NaClWTShoot_vs_MSWTShoot.csv	AT1G13570	143.939001512022	0.0347010279418324	0.497881428860818	0.900933562779013	0.986131733510162	10	non_sig	0.0060650654694702
10Condition_NaClWTShoot_vs_MSWTShoot.csv	AT1G13580	49.4844365340146	-0.135087172427986	0.469052456460334	0.646356646621156	0.869496885412905	10	non_sig	0.0607319693259167
10Condition_NaClWTShoot_vs_MSWTShoot.csv	AT1G13590	80.9571901524656	4.49074109890736	2.0047447396712	9.20888066730469e-05	0.00215697020380198	10	sig	2.66615585416206
10Condition_NaClWTShoot_vs_MSWTShoot.csv	AT1G13600	6.7944371028453	0.196079772726965	0.60890613253429	0.267369531273549	0.571658908253838	10	non_sig	0.242863024437802
10Condition_NaClWTShoot_vs_MSWTShoot.csv	AT1G13605	0.144355743395232	0.0471062142224528	0.596146650509723	0.732080047549788	NA	10	non_sig	NA
10Condition_NaClWTShoot_vs_MSWTShoot.csv	AT1G13607	8.14958165212772	0.0699683514740742	0.600010825213375	0.201195828195331	0.488514897110002	10	non_sig	0.311122188067986
10Condition_NaClWTShoot_vs_MSWTShoot.csv	AT1G13608	38.87085918012	6.0693555698703	1.28857450548272	2.17279154817182e-07	1.58572264706706e-05	10	sig	4.79977277123133
10Condition_NaClWTShoot_vs_MSWTShoot.csv	AT1G13609	2275.6889839265	6.43315804699127	0.802382354786456	1.35610092128919e-16	1.1952464889332e-13	10	sig	12.9225425233813
10Condition_NaClWTShoot_vs_MSWTShoot.csv	AT1G13610	2.36227356480485	0.244522461140825	0.640318603341815	0.180079943610525	0.458459104616534	10	non_sig	0.338699398121532
10Condition_NaClWTShoot_vs_MSWTShoot.csv	AT1G13620	7.50048774036753	-0.113308674963599	0.570414256413686	0.581054752806412	0.83278821160246	10	non_sig	0.079465431038631
10Condition_NaClWTShoot_vs_MSWTShoot.csv	AT1G13630	7.84497594432526	-0.185604546592593	0.608904316984091	0.283992236249201	0.589926633040441	10	non_sig	0.22920199657301
10Condition_NaClWTShoot_vs_MSWTShoot.csv	AT1G13635	48.1057258990402	0.082648433125793	0.411755649023373	0.783141106419177	0.937933216178528	10	non_sig	0.0278280836653962
10Condition_NaClWTShoot_vs_MSWTShoot.csv	AT1G13640	219.087379324165	0.0703109032967164	0.350288094347519	0.808878696455029	0.948923119072563	10	non_sig	0.0227689723093621
10Condition_NaClWTShoot_vs_MSWTShoot.csv	AT1G13650	133.057391909971	-1.54352237182892	0.630156916121294	0.00100936093841405	0.0132454811085144	10	sig	1.87793226243445
10Condition_NaClWTShoot_vs_MSWTShoot.csv	AT1G13660.1	0.282787589175372	-0.016337636911032	0.594803106031566	0.873837899000802	NA	10	non_sig	NA
10Condition_NaClWTShoot_vs_MSWTShoot.csv	AT1G13670	29.6170979480086	-0.233377845813153	0.573872135105617	0.362417047191855	0.66836866678324	10	non_sig	0.174983918087597
10Condition_NaClWTShoot_vs_MSWTShoot.csv	AT1G13680	0.0312008575505639	-0.00175457446509572	0.594942236877824	0.989841511401969	NA	10	non_sig	NA
10Condition_NaClWTShoot_vs_MSWTShoot.csv	AT1G13690	237.539087208521	0.417757346241098	0.380910153639996	0.172023645438456	0.446546580123221	10	non_sig	0.350133232328948
10Condition_NaClWTShoot_vs_MSWTShoot.csv	AT1G13700	50.4481716009738	-0.0561511272490038	0.387525959848079	0.847079592104752	0.96424474491416	10	non_sig	0.0158127193387692
10Condition_NaClWTShoot_vs_MSWTShoot.csv	AT1G13710	9.08611481693646	0.582473906419531	0.823235973080379	0.0889420308846384	0.30285224067643	10	non_sig	0.51876920882647
10Condition_NaClWTShoot_vs_MSWTShoot.csv	AT1G13720	0	NA	NA	NA	NA	10	non_sig	NA
10Condition_NaClWTShoot_vs_MSWTShoot.csv	AT1G13730	113.304371245701	0.00461507522648247	0.51103996898499	0.98974746585633	0.995816531995139	10	non_sig	0.00182066808399149
10Condition_NaClWTShoot_vs_MSWTShoot.csv	AT1G13740	139.91213556458	0.522865735078074	0.488744744531721	0.130205792197027	0.379859444174038	10	non_sig	0.420377071571968
10Condition_NaClWTShoot_vs_MSWTShoot.csv	AT1G13750	79.9878601524001	-0.784030114918714	0.531760962983126	0.0361247666874321	0.170336451318764	10	non_sig	0.768692404811132
10Condition_NaClWTShoot_vs_MSWTShoot.csv	AT1G13755	0.0930241186265261	-0.00196035323618008	0.594917019282362	0.98983884575151	NA	10	non_sig	NA
10Condition_NaClWTShoot_vs_MSWTShoot.csv	AT1G13760	0	NA	NA	NA	NA	10	non_sig	NA
10Condition_NaClWTShoot_vs_MSWTShoot.csv	AT1G13770	58.3846146132702	-0.193996631147468	0.508615712159778	0.500485725782498	0.779258791414032	10	non_sig	0.108318289415492
10Condition_NaClWTShoot_vs_MSWTShoot.csv	AT1G13780	13.2141821594307	-0.0975547154827929	0.497938666122498	0.733456825979107	0.912084687656676	10	non_sig	0.0399648352741802
10Condition_NaClWTShoot_vs_MSWTShoot.csv	AT1G13790	6.32700787545725	-0.268742326310093	0.571390934986002	0.325132680659375	0.63254440190086	10	non_sig	0.198908983474351
10Condition_NaClWTShoot_vs_MSWTShoot.csv	AT1G13800	11.1558744906885	-0.142258802805821	0.548411264963359	0.567309729673567	0.823700802458307	10	non_sig	0.084230510921688
10Condition_NaClWTShoot_vs_MSWTShoot.csv	AT1G13810	17.8598157799912	0.018832447657105	0.466497460379448	0.949636813783497	0.994795364334876	10	non_sig	0.00226624717419054
10Condition_NaClWTShoot_vs_MSWTShoot.csv	AT1G13820	273.924467569359	-0.197563638811402	0.555412003276934	NA	NA	10	non_sig	NA
10Condition_NaClWTShoot_vs_MSWTShoot.csv	AT1G13830	25.640515164919	-0.46094711906712	0.76279039498667	0.114258346692205	0.352069957348201	10	non_sig	0.453371032341226
10Condition_NaClWTShoot_vs_MSWTShoot.csv	AT1G13840	0.0732730924944758	-0.00288885658499982	0.594816973085641	0.989839490417968	NA	10	non_sig	NA
10Condition_NaClWTShoot_vs_MSWTShoot.csv	AT1G13850	0	NA	NA	NA	NA	10	non_sig	NA
10Condition_NaClWTShoot_vs_MSWTShoot.csv	AT1G13860	96.2169236381489	0.606724271755544	0.405858639078681	0.0593252738434631	0.236420636776133	10	non_sig	0.626314617271201
10Condition_NaClWTShoot_vs_MSWTShoot.csv	AT1G13870	32.8879524425064	0.0532626607483326	0.483425953357341	0.82113622027363	0.953523095259128	10	non_sig	0.0206687834547595
10Condition_NaClWTShoot_vs_MSWTShoot.csv	AT1G13880	89.6942150011938	-0.092934233628342	0.510143604289083	0.723595881029444	0.906447856923214	10	non_sig	0.0426571734789422
10Condition_NaClWTShoot_vs_MSWTShoot.csv	AT1G13890	0.0329126686791102	-0.00177524844418229	0.594939703628309	0.989841511401969	NA	10	non_sig	NA
10Condition_NaClWTShoot_vs_MSWTShoot.csv	AT1G13900	60.210892049003	-0.210287245078158	0.43029899906	0.489849415279091	0.772619533383967	10	non_sig	0.112034316209795
10Condition_NaClWTShoot_vs_MSWTShoot.csv	AT1G13910	89.9228467538306	0.444009012949169	0.562705258916388	0.191111666182405	0.473886547243927	10	non_sig	0.324325619936717
10Condition_NaClWTShoot_vs_MSWTShoot.csv	AT1G13920	154.404272128055	0.443452259848486	0.607287211238254	0.187125072360044	0.468229525999053	10	non_sig	0.329541203680505
10Condition_NaClWTShoot_vs_MSWTShoot.csv	AT1G13930	22439.8355654553	0.10069203068328	0.460038463066856	NA	NA	10	non_sig	NA
10Condition_NaClWTShoot_vs_MSWTShoot.csv	AT1G13940	127.721726831457	0.284144650780975	0.522934300745607	0.363577576027216	0.669147906725773	10	non_sig	0.174477876290265
10Condition_NaClWTShoot_vs_MSWTShoot.csv	AT1G13950	110.644027013347	-0.299444374374705	0.553168511472998	0.313087054307926	0.620394312284643	10	non_sig	0.207332192410201
10Condition_NaClWTShoot_vs_MSWTShoot.csv	AT1G13960	251.37451026655	-0.44831066537817	0.325823161021977	0.101071945315433	0.327079015850977	10	non_sig	0.485347317667923
10Condition_NaClWTShoot_vs_MSWTShoot.csv	AT1G13970	55.9252162306599	2.47899036293674	0.726493063308975	5.04711567356217e-05	0.00132444283801023	10	sig	2.8779667807963
10Condition_NaClWTShoot_vs_MSWTShoot.csv	AT1G13980	202.431217066328	-0.0786875902723578	0.361799537762635	0.782223140736092	0.937853381998089	10	non_sig	0.0278650511371615
10Condition_NaClWTShoot_vs_MSWTShoot.csv	AT1G13990	460.503115369581	-0.681443020766203	0.270001599374093	0.00484186889581475	0.0424631716863723	10	non_sig	1.37198757035735
10Condition_NaClWTShoot_vs_MSWTShoot.csv	AT1G14000	320.499295289425	-0.751729696046605	0.437157285730673	0.0222837229217671	0.123764855665345	10	non_sig	0.907402660303374
10Condition_NaClWTShoot_vs_MSWTShoot.csv	AT1G14010	169.622196750391	-0.403703748402714	0.261137656347668	0.087221533636103	0.299295939665316	10	non_sig	0.523899174883528
10Condition_NaClWTShoot_vs_MSWTShoot.csv	AT1G14020	97.607637973121	0.121988947645979	0.477530175249962	0.683322970791594	0.886802471176624	10	non_sig	0.0521731053445631
10Condition_NaClWTShoot_vs_MSWTShoot.csv	AT1G14030	225.697182776616	-0.197266810542727	0.453187847628032	0.50703232531481	0.783067311424328	10	non_sig	0.106200904961591
10Condition_NaClWTShoot_vs_MSWTShoot.csv	AT1G14040	84.8769066194151	-1.25607333008459	0.6607482772721	0.00736650698370823	0.0571271993362632	10	non_sig	1.24315706672574
10Condition_NaClWTShoot_vs_MSWTShoot.csv	AT1G14048	0.0572874096289542	-0.016467892096234	0.594822974688995	0.87384354804786	NA	10	non_sig	NA
10Condition_NaClWTShoot_vs_MSWTShoot.csv	AT1G14060	102.904787074799	0.154698132061512	0.338866316479116	0.582687505112227	0.833616360791097	10	non_sig	0.0790337703742457
10Condition_NaClWTShoot_vs_MSWTShoot.csv	AT1G14070	81.1612984478134	0.00068949532546832	0.53300370860011	0.994671358847982	0.997765896045092	10	non_sig	0.000971344466339824
10Condition_NaClWTShoot_vs_MSWTShoot.csv	AT1G14071	1.86763460651571	0.0466628792086942	0.56363239670604	0.795555928158642	0.942870430341821	10	non_sig	0.0255479840959815
10Condition_NaClWTShoot_vs_MSWTShoot.csv	AT1G14080	86.0038369322826	0.166542677609899	0.556208551227529	0.490723868209919	0.772934783414565	10	non_sig	0.111857148252488
10Condition_NaClWTShoot_vs_MSWTShoot.csv	AT1G14090	33.3253720872829	0.257493283992496	0.472653611963293	0.413547584297836	0.710622108710949	10	non_sig	0.148361284966867
10Condition_NaClWTShoot_vs_MSWTShoot.csv	AT1G14100	0.923596448463765	0.0532091471513212	0.596289849103746	0.495385247671151	NA	10	non_sig	NA
10Condition_NaClWTShoot_vs_MSWTShoot.csv	AT1G14110	0.0267610331812128	-0.00180340891521313	0.594944458227275	0.989841511401969	NA	10	non_sig	NA
10Condition_NaClWTShoot_vs_MSWTShoot.csv	AT1G14120	51.6406815853172	0.100982152007646	0.544084972087641	0.669066493765458	0.88005315675286	10	non_sig	0.0554910949098074
10Condition_NaClWTShoot_vs_MSWTShoot.csv	AT1G14130	465.339009449899	0.452600379778775	0.42996341825165	0.162305142740437	0.431984280027858	10	non_sig	0.364532056938271
10Condition_NaClWTShoot_vs_MSWTShoot.csv	AT1G14140	139.354825242	0.0425855099110541	0.298161802999617	0.867451176093787	0.971931170541738	10	non_sig	0.0123644895102827
10Condition_NaClWTShoot_vs_MSWTShoot.csv	AT1G14150	527.048715048235	-0.579110290124857	0.660229996533422	0.093397671328943	0.312084846755214	10	non_sig	0.505727317942678
10Condition_NaClWTShoot_vs_MSWTShoot.csv	AT1G14160	136.544856709684	-0.246409657151725	0.57462182993371	0.343901364155343	0.651470915184247	10	non_sig	0.18610496852691
10Condition_NaClWTShoot_vs_MSWTShoot.csv	AT1G14170	74.1215401984634	0.206575959449514	0.521023230548192	0.481815919828036	0.76650250804937	10	non_sig	0.115486419765614
10Condition_NaClWTShoot_vs_MSWTShoot.csv	AT1G14180	46.2832150116223	0.170035212944903	0.499218774362736	0.566066017457724	0.822723141586658	10	non_sig	0.0847462866709058
10Condition_NaClWTShoot_vs_MSWTShoot.csv	AT1G14182	0.186092889658747	-0.00431114372472765	0.594692871680008	0.989833896074557	NA	10	non_sig	NA
10Condition_NaClWTShoot_vs_MSWTShoot.csv	AT1G14185	4.92280837348475	-0.412448676788101	0.78044514515384	0.0325050216331016	0.159197494281717	10	non_sig	0.798063772202543
10Condition_NaClWTShoot_vs_MSWTShoot.csv	AT1G14190	16.4067082506932	-4.14115505804371	3.15524495393514	0.00246172131302437	0.0258126722128757	10	sig	1.5881670335331
10Condition_NaClWTShoot_vs_MSWTShoot.csv	AT1G14200	37.1158976807071	-0.471247726519928	0.67134321540689	0.134905080743981	0.38867045892998	10	non_sig	0.410418466858427
10Condition_NaClWTShoot_vs_MSWTShoot.csv	AT1G14205	60.8154689074603	-0.363038131351651	0.477602635826816	0.254304436948893	0.557295637096762	10	non_sig	0.253914356893949
10Condition_NaClWTShoot_vs_MSWTShoot.csv	AT1G14210	191.241358460442	-0.371989539208624	0.44207759027433	0.240032990649662	0.539537275123491	10	non_sig	0.267978545751735
10Condition_NaClWTShoot_vs_MSWTShoot.csv	AT1G14220	40.5971002158291	-0.138420907652105	0.604215132505927	0.405483682472821	0.704157628641041	10	non_sig	0.152330111332034
10Condition_NaClWTShoot_vs_MSWTShoot.csv	AT1G14225	0.0595942713171446	-0.00187937567871998	0.594926418080648	0.989839977775196	NA	10	non_sig	NA
10Condition_NaClWTShoot_vs_MSWTShoot.csv	AT1G14230	270.548794601572	0.540982127996964	0.310334614453056	0.0427284617993121	0.190128449742972	10	non_sig	0.72095289290873
10Condition_NaClWTShoot_vs_MSWTShoot.csv	AT1G14240	83.9034803103748	1.7274667660237	1.48473135566651	0.0105363850574665	0.0737032356461849	10	non_sig	1.1325134457578
10Condition_NaClWTShoot_vs_MSWTShoot.csv	AT1G14250	151.032831766722	1.50261435099435	0.583455290965739	0.00136629210605735	0.0167075506416276	10	sig	1.77708721382862
10Condition_NaClWTShoot_vs_MSWTShoot.csv	AT1G14260	28.815982535263	-0.0454539578765488	0.507027282914402	0.857143232594564	0.968548028978077	10	non_sig	0.0138788383388157
10Condition_NaClWTShoot_vs_MSWTShoot.csv	AT1G14270	151.840548171145	-0.570192392165804	0.373589171839893	0.0551078954591378	0.225390204378417	10	non_sig	0.647064962632609
10Condition_NaClWTShoot_vs_MSWTShoot.csv	AT1G14280	156.702531301874	-1.93778281997147	0.682561019880482	0.0002280380614092	0.00432425498946747	10	sig	2.3640887048081
10Condition_NaClWTShoot_vs_MSWTShoot.csv	AT1G14290	104.125439232694	-0.701208471507843	0.714558424625437	0.061014748058289	0.240075684903257	10	non_sig	0.619651823479347
10Condition_NaClWTShoot_vs_MSWTShoot.csv	AT1G14300	151.277183912547	0.846552200463046	0.393219561833702	0.00950399699975931	0.068124365106814	10	non_sig	1.16669753215592
10Condition_NaClWTShoot_vs_MSWTShoot.csv	AT1G14310	72.9045621573371	-0.0662928471840957	0.481843672084111	0.806262613773259	0.947907686095574	10	non_sig	0.0232339552478237
10Condition_NaClWTShoot_vs_MSWTShoot.csv	AT1G14315	3.59016160578986	0.120289715117506	0.549081690793992	0.616896689593353	0.854652351050195	10	non_sig	0.0682105083408718
10Condition_NaClWTShoot_vs_MSWTShoot.csv	AT1G14320	4226.94155560168	-0.18652405050411	0.297018226703448	0.465765629355173	0.753402400817589	10	non_sig	0.122973000193052
10Condition_NaClWTShoot_vs_MSWTShoot.csv	AT1G14330	104.500829663102	-0.487369566873419	0.495388095642287	0.140577145950546	0.397810061324119	10	non_sig	0.40032423699266
10Condition_NaClWTShoot_vs_MSWTShoot.csv	AT1G14340	77.7208067318404	-1.74464640677277	1.07941687133059	0.00496144475721772	0.043148564727287	10	sig	1.36503364586734
10Condition_NaClWTShoot_vs_MSWTShoot.csv	AT1G14345	104.430039623839	-0.494875023327843	0.554510991133439	0.13925297995237	0.395456619394722	10	non_sig	0.402901150575418
10Condition_NaClWTShoot_vs_MSWTShoot.csv	AT1G14350	144.834091871805	0.726469440977599	0.373388797756955	0.0192977545020855	0.111869397157748	10	non_sig	0.951288702240555
10Condition_NaClWTShoot_vs_MSWTShoot.csv	AT1G14360	133.061952082749	1.08847005350646	0.346579375758355	0.00037528299078862	0.00637035927178678	10	sig	2.19583607388842
10Condition_NaClWTShoot_vs_MSWTShoot.csv	AT1G14370	77.3396618442209	-1.20271834771039	0.468801171365337	0.00149789902009267	0.0178988195127477	10	sig	1.74717561125506
10Condition_NaClWTShoot_vs_MSWTShoot.csv	AT1G14380	256.658982437657	0.0215977292340891	0.37130818649435	0.943115307710069	0.994795364334876	10	non_sig	0.00226624717419054
10Condition_NaClWTShoot_vs_MSWTShoot.csv	AT1G14390	23.973380366308	-0.334883224753661	0.669272135877936	0.167306174538629	0.439123616507527	10	non_sig	0.357413205475678
10Condition_NaClWTShoot_vs_MSWTShoot.csv	AT1G14400	629.198424730223	0.273263719866959	0.161499985900379	0.0776844888636979	0.279644635061342	10	non_sig	0.553393508127633
10Condition_NaClWTShoot_vs_MSWTShoot.csv	AT1G14410	237.643537882802	0.0425580734835305	0.279849836223194	0.86581436835068	0.971550390026647	10	non_sig	0.0125346695438797
10Condition_NaClWTShoot_vs_MSWTShoot.csv	AT1G14420	0.178028649538784	-0.0188177617686495	0.595213603200046	0.754440896629357	NA	10	non_sig	NA
10Condition_NaClWTShoot_vs_MSWTShoot.csv	AT1G14430	14.8673643850602	-0.291392798706406	0.650587580775303	0.169422928276799	0.442853407595658	10	non_sig	0.353740009235484
10Condition_NaClWTShoot_vs_MSWTShoot.csv	AT1G14440	71.5647713425452	0.0394889697805455	0.446066519478937	0.913263946786637	0.991344598345239	10	non_sig	0.00377535545836143
10Condition_NaClWTShoot_vs_MSWTShoot.csv	AT1G14450	1088.75675038111	0.860130508774504	0.202151740792356	7.64075006295805e-06	0.00029527053700294	10	non_sig	3.52977988610439
10Condition_NaClWTShoot_vs_MSWTShoot.csv	AT1G14455	21.5061730212988	-0.254220060998277	0.643153327168162	0.173330049501239	0.448108017206221	10	non_sig	0.348617285952445
10Condition_NaClWTShoot_vs_MSWTShoot.csv	AT1G14460	61.4459461870061	-0.105502244167668	0.395762107709451	0.712826737964011	0.902168098685296	10	non_sig	0.044712533932935
10Condition_NaClWTShoot_vs_MSWTShoot.csv	AT1G14470	8.46842455621057	-0.40028339977356	0.801392226879775	0.00828677095291785	0.0617961741480851	10	non_sig	1.20903841160711
10Condition_NaClWTShoot_vs_MSWTShoot.csv	AT1G14480	39.7421697895169	-0.384739309959238	0.567542948454766	0.223480613678913	0.51868283608352	10	non_sig	0.285098123160355
10Condition_NaClWTShoot_vs_MSWTShoot.csv	AT1G14490	15.8130079399814	0.0373795793830618	0.547907916514683	0.867995049180904	0.972216502346453	10	non_sig	0.0122370115095968
10Condition_NaClWTShoot_vs_MSWTShoot.csv	AT1G14500	2.39402514900059	-0.010838566968848	0.593894450596334	0.973057047699335	0.994795364334876	10	non_sig	0.00226624717419054
10Condition_NaClWTShoot_vs_MSWTShoot.csv	AT1G14510	190.736150712288	-0.411628798744823	0.197423931124673	0.0260001659218209	0.137159254664928	10	non_sig	0.862774883543886
10Condition_NaClWTShoot_vs_MSWTShoot.csv	AT1G14518	0.0880146259615536	-0.00283568623009324	0.594810118082514	0.989837932344617	NA	10	non_sig	NA
10Condition_NaClWTShoot_vs_MSWTShoot.csv	AT1G14520	130.513683137418	0.251696377946085	0.518023353155535	0.410105990996264	0.707583134378673	10	non_sig	0.150222527279512
10Condition_NaClWTShoot_vs_MSWTShoot.csv	AT1G14530	28.3735900897267	0.58959434640076	0.718619628053252	0.104553988052191	0.333792029841739	10	non_sig	0.476524037450293
10Condition_NaClWTShoot_vs_MSWTShoot.csv	AT1G14540	43.6402156085758	-0.660679908388445	1.25718204074689	0.00623944582773726	0.0512484374868914	10	non_sig	1.29031937127056
10Condition_NaClWTShoot_vs_MSWTShoot.csv	AT1G14549	0	NA	NA	NA	NA	10	non_sig	NA
10Condition_NaClWTShoot_vs_MSWTShoot.csv	AT1G14550	6.06475767768439	0.262933551920903	0.656525176218076	0.150096448515351	0.412868828973446	10	non_sig	0.38418790452138
10Condition_NaClWTShoot_vs_MSWTShoot.csv	AT1G14560	110.046725198617	-0.342812161033101	0.590441983108561	0.240345356467655	0.539922967239759	10	non_sig	0.267668198119903
10Condition_NaClWTShoot_vs_MSWTShoot.csv	AT1G14570	199.70647827528	-0.706870835827211	0.237246856988333	0.00127058409755644	0.0157899702709346	10	non_sig	1.80161868767259
10Condition_NaClWTShoot_vs_MSWTShoot.csv	AT1G14580	124.893009193279	0.0788412354741169	0.321453817385988	0.774614881265582	0.933382827799036	10	non_sig	0.0299401934452103
10Condition_NaClWTShoot_vs_MSWTShoot.csv	AT1G14590	49.0250493576521	-0.0245245141863462	0.458667516158429	0.926112298750593	0.994795364334876	10	non_sig	0.00226624717419054
10Condition_NaClWTShoot_vs_MSWTShoot.csv	AT1G14600	16.452408824854	-0.0634330937278743	0.545594699130328	0.777451018919276	0.934981241120658	10	non_sig	0.0291971024531628
10Condition_NaClWTShoot_vs_MSWTShoot.csv	AT1G14610	306.881156402283	-0.505927851951338	0.636052873434915	0.135601532954145	0.389720966876099	10	non_sig	0.409246228660367
10Condition_NaClWTShoot_vs_MSWTShoot.csv	AT1G14620	182.31329692942	0.268567087603682	0.389002722785236	0.373962874589141	0.677395718447929	10	non_sig	0.169157552687425
10Condition_NaClWTShoot_vs_MSWTShoot.csv	AT1G14630	69.7368965320242	-0.0455393574784758	0.512041012106919	0.863462066143869	0.971040382365237	10	non_sig	0.0127627088420331
10Condition_NaClWTShoot_vs_MSWTShoot.csv	AT1G14640	31.4928946272795	0.157556908089183	0.512158110196637	0.583013957408134	0.833677444262303	10	non_sig	0.07900194849089
10Condition_NaClWTShoot_vs_MSWTShoot.csv	AT1G14642	4.93194094263285	-0.0144449756996833	0.520933752017935	0.949924413980434	0.994795364334876	10	non_sig	0.00226624717419054
10Condition_NaClWTShoot_vs_MSWTShoot.csv	AT1G14650	270.336873598294	-0.529387018224906	0.270721772157221	0.0277458028247128	0.143221446228201	10	non_sig	0.843991945148381
10Condition_NaClWTShoot_vs_MSWTShoot.csv	AT1G14660	24.8788316196207	0.648127378131158	0.651940661544868	0.0881775063769166	0.3009645123821	10	non_sig	0.521484710337173
10Condition_NaClWTShoot_vs_MSWTShoot.csv	AT1G14670	537.517349815913	-0.388631044531337	0.248037117321578	0.0863004535825763	0.297930279345935	10	non_sig	0.525885356185452
10Condition_NaClWTShoot_vs_MSWTShoot.csv	AT1G14680	8.43405036731152	0.0199054786041252	0.509758121944858	0.942162153350047	0.994795364334876	10	non_sig	0.00226624717419054
10Condition_NaClWTShoot_vs_MSWTShoot.csv	AT1G14685	178.865481515375	-0.345084194793949	0.401368880417545	0.256835505688022	0.560430627342099	10	non_sig	0.251478138692817
10Condition_NaClWTShoot_vs_MSWTShoot.csv	AT1G14686	1.65281059984812	0.109893360224445	0.580676845385703	0.533237342629545	0.800200001899785	10	non_sig	0.0968014519259467
10Condition_NaClWTShoot_vs_MSWTShoot.csv	AT1G14687	11.4958337269763	0.129145296662483	0.47392509211045	0.667710508411432	0.879535374997338	10	non_sig	0.0557466884894272
10Condition_NaClWTShoot_vs_MSWTShoot.csv	AT1G14688	0.478234224371135	0.0558850147636399	0.597646089297504	0.495253103234983	NA	10	non_sig	NA
10Condition_NaClWTShoot_vs_MSWTShoot.csv	AT1G14690	155.641811049364	0.486457295849384	0.367261460803491	0.104945491758263	0.33452926542389	10	non_sig	0.47556588310947
10Condition_NaClWTShoot_vs_MSWTShoot.csv	AT1G14700	30.35698008599	-0.260344803283588	0.398115366294707	0.379438128885231	0.681269752779431	10	non_sig	0.166680892570355
10Condition_NaClWTShoot_vs_MSWTShoot.csv	AT1G14710	117.237356463737	0.00622832310338648	0.34662194813178	0.982571759715435	0.994795364334876	10	non_sig	0.00226624717419054
10Condition_NaClWTShoot_vs_MSWTShoot.csv	AT1G14720	293.771868855335	0.0455473675118097	0.349774328161874	0.880904004414649	0.978602970944798	10	non_sig	0.00939347009766933
10Condition_NaClWTShoot_vs_MSWTShoot.csv	AT1G14730	425.104969468314	0.84731337416572	0.633442809831024	0.0387545122747366	0.178177316620451	10	non_sig	0.749147585897429
10Condition_NaClWTShoot_vs_MSWTShoot.csv	AT1G14740	192.230515543268	-0.665938220302086	0.354891622381209	0.0227797339387985	0.125666919340757	10	non_sig	0.900779031292229
10Condition_NaClWTShoot_vs_MSWTShoot.csv	AT1G14750	7.72998698687248	0.191811808213111	0.592673852097191	0.377139322793422	0.679845757748465	10	non_sig	0.167589608112943
10Condition_NaClWTShoot_vs_MSWTShoot.csv	AT1G14755	0.854179238388073	0.10437067444261	0.604370901960974	0.305275366228334	NA	10	non_sig	NA
10Condition_NaClWTShoot_vs_MSWTShoot.csv	AT1G14760	20.0954283712399	3.71419521000638	1.00790853044173	1.88199633013803e-05	0.0006091501116023	10	sig	3.21527567188725
10Condition_NaClWTShoot_vs_MSWTShoot.csv	AT1G14770	43.4120203910346	-0.117924794421171	0.475123789686903	0.682782682955543	0.886599303829984	10	non_sig	0.0522726140505746
10Condition_NaClWTShoot_vs_MSWTShoot.csv	AT1G14780	36.3790522280753	-0.287662698395761	0.658380039069282	0.159421341744552	0.427436465124389	10	non_sig	0.369128430401325
10Condition_NaClWTShoot_vs_MSWTShoot.csv	AT1G14790	106.912691314831	0.10103274398441	0.507433881436184	0.722974518411425	0.90607272353289	10	non_sig	0.042836943425257
10Condition_NaClWTShoot_vs_MSWTShoot.csv	AT1G14800	13.6500722042147	0.198574550378409	0.503534381123122	0.503414293881178	0.781111920819356	10	non_sig	0.107286734225367
10Condition_NaClWTShoot_vs_MSWTShoot.csv	AT1G14810	165.639932768654	-0.119406711699297	0.510454188723679	0.656783354485503	0.87432761224531	10	non_sig	0.0583258058888453
10Condition_NaClWTShoot_vs_MSWTShoot.csv	AT1G14820	104.63309552666	-0.046938525642006	0.489530536892098	0.863421599720873	0.971040382365237	10	non_sig	0.0127627088420331
10Condition_NaClWTShoot_vs_MSWTShoot.csv	AT1G14830	209.278968144691	0.213059096769029	0.31562402908837	0.428613673357204	0.723117937028173	10	non_sig	0.140790865605189
10Condition_NaClWTShoot_vs_MSWTShoot.csv	AT1G14840	84.8623893048386	-0.0707869618093607	0.343823856635867	0.794898227718461	0.942656167791154	10	non_sig	0.0256466865422115
10Condition_NaClWTShoot_vs_MSWTShoot.csv	AT1G14850	109.947833561628	-0.61601432770331	0.526668101901445	0.0807710944989095	0.286347524990255	10	non_sig	0.543106566305568
10Condition_NaClWTShoot_vs_MSWTShoot.csv	AT1G14860	159.209772065199	2.41281234960717	0.753081322513674	0.00010268156414614	0.00235118992662794	10	sig	2.62871228761053
10Condition_NaClWTShoot_vs_MSWTShoot.csv	AT1G14870	390.639315872025	-0.195602236442643	0.390549161953681	0.503087732554623	0.781081197779251	10	non_sig	0.107303816424267
10Condition_NaClWTShoot_vs_MSWTShoot.csv	AT1G14880	2.10391937384929	-0.0943281066156051	0.605077229615161	0.14182319996229	0.39956875980829	10	non_sig	0.39840847433305
10Condition_NaClWTShoot_vs_MSWTShoot.csv	AT1G14890	535.712512798655	0.462532569668681	0.532784985538803	0.179894372218494	0.458408497108999	10	non_sig	0.338747340837026
10Condition_NaClWTShoot_vs_MSWTShoot.csv	AT1G14900	121.511610608222	0.090974274484959	0.310729747197301	0.725389816209585	0.907469489317392	10	non_sig	0.0421679677726736
10Condition_NaClWTShoot_vs_MSWTShoot.csv	AT1G14910	92.2953504559874	-1.04356991581206	0.551753095696793	0.00907096619191442	0.0658025518372621	10	non_sig	1.18175726402507
10Condition_NaClWTShoot_vs_MSWTShoot.csv	AT1G14920	234.23790067874	-0.97243386344384	0.360495502846718	0.00137751037639473	0.0168178091558133	10	non_sig	1.77423058009055
10Condition_NaClWTShoot_vs_MSWTShoot.csv	AT1G14930	0.39199711870421	-0.0439491353024832	0.595622438711568	0.648834923917137	NA	10	non_sig	NA
10Condition_NaClWTShoot_vs_MSWTShoot.csv	AT1G14940	0.122507185560682	-0.00203108730696164	0.594909976716014	0.989837951696452	NA	10	non_sig	NA
10Condition_NaClWTShoot_vs_MSWTShoot.csv	AT1G14950	0.046512059313263	-0.00182427245775613	0.594934064401284	0.989841511401969	NA	10	non_sig	NA
10Condition_NaClWTShoot_vs_MSWTShoot.csv	AT1G14960	56.9013560108195	-0.164033685932828	0.614899378367996	0.263903783251359	0.567958217222778	10	non_sig	0.245683612699265
10Condition_NaClWTShoot_vs_MSWTShoot.csv	AT1G14970	26.1104405505389	-0.00213438941485742	0.528429261030792	0.990948986457718	0.996515138391481	10	non_sig	0.00151609940208168
10Condition_NaClWTShoot_vs_MSWTShoot.csv	AT1G14980	793.214886310464	0.270871065493133	0.261766497544182	0.249015692060994	0.550602431423171	10	non_sig	0.259161875123337
10Condition_NaClWTShoot_vs_MSWTShoot.csv	AT1G14990	70.5234528134208	0.550462146565936	0.435234132812622	0.0949990604030932	0.315504831370032	10	non_sig	0.500993985956203
10Condition_NaClWTShoot_vs_MSWTShoot.csv	AT1G15000	146.871798836113	0.067983729782711	0.494188870971452	0.810510275930041	0.949216103082602	10	non_sig	0.0226349027549573
10Condition_NaClWTShoot_vs_MSWTShoot.csv	AT1G15002	24.9638076015609	0.274185793792085	0.496479293507316	0.382959222110699	0.684386924579956	10	non_sig	0.16469829637965
10Condition_NaClWTShoot_vs_MSWTShoot.csv	AT1G15010	95.1120643086283	-0.134346399478047	0.495182239765286	0.631286808312891	0.862170894488761	10	non_sig	0.0644066423221688
10Condition_NaClWTShoot_vs_MSWTShoot.csv	AT1G15015	0.434631102236687	0.0357955551748506	0.591682149141842	0.701725844981252	NA	10	non_sig	NA
10Condition_NaClWTShoot_vs_MSWTShoot.csv	AT1G15020	161.055265980208	-0.297296948136776	0.545604588284103	0.322765644452865	0.629864387999817	10	non_sig	0.200752945598978
10Condition_NaClWTShoot_vs_MSWTShoot.csv	AT1G15030	86.3036332919421	-0.261243497683352	0.498980572265401	0.386471709237489	0.687500829753634	10	non_sig	0.162726773341762
10Condition_NaClWTShoot_vs_MSWTShoot.csv	AT1G15040	56.0433818934692	-0.106906554925054	0.488008287634868	0.680579440210884	0.885541588228062	10	non_sig	0.0527910379591291
10Condition_NaClWTShoot_vs_MSWTShoot.csv	AT1G15045	0.0924975891699812	-0.00297981080856612	0.594806998934316	0.989837546153207	NA	10	non_sig	NA
10Condition_NaClWTShoot_vs_MSWTShoot.csv	AT1G15050	1.07487133532094	-0.0608705434233379	0.59434819391971	0.734881552796241	0.912865658276163	10	non_sig	0.0395931306390024
10Condition_NaClWTShoot_vs_MSWTShoot.csv	AT1G15060	81.8266034272302	-0.574030416424676	0.499157825941567	0.0931174342530318	0.31146973045431	10	non_sig	0.506584152970849
10Condition_NaClWTShoot_vs_MSWTShoot.csv	AT1G15080	41.7276347052932	0.286794670669545	0.53682657644846	0.352471742097442	0.659114790774691	10	non_sig	0.181038942524965
10Condition_NaClWTShoot_vs_MSWTShoot.csv	AT1G15090	0.685440996870641	-0.0466400851271626	0.59441379390133	0.777453216772402	NA	10	non_sig	NA
10Condition_NaClWTShoot_vs_MSWTShoot.csv	AT1G15100	654.114916834064	1.72659386070822	0.365557897532746	2.94255952692289e-07	2.06213131862278e-05	10	sig	4.68568368185691
10Condition_NaClWTShoot_vs_MSWTShoot.csv	AT1G15110	72.8148062150178	0.738416653374144	0.806215369778875	0.0647699969905752	0.249331303718465	10	non_sig	0.603223192099019
10Condition_NaClWTShoot_vs_MSWTShoot.csv	AT1G15120	413.493565512376	-0.299091503085324	0.277577788108135	0.220359135252761	0.514965321583956	10	non_sig	0.288222015913798
10Condition_NaClWTShoot_vs_MSWTShoot.csv	AT1G15125	26.5147318785895	-8.08516922380239	3.00260348295468	3.70762979837828e-06	0.0001689146013114	10	sig	3.77233280753446
10Condition_NaClWTShoot_vs_MSWTShoot.csv	AT1G15130	273.046898608813	0.264668926101675	0.377525489644853	0.372956203354032	0.676409182643501	10	non_sig	0.169790505237022
10Condition_NaClWTShoot_vs_MSWTShoot.csv	AT1G15140	189.778413963059	-0.145685951519525	0.494203091307698	0.593724860384564	0.83986412966498	10	non_sig	0.0757909669256548
10Condition_NaClWTShoot_vs_MSWTShoot.csv	AT1G15150	3.26544404507357	0.18342630906471	0.625664477477439	0.199627296206301	0.486665863815277	10	non_sig	0.312769115389094
10Condition_NaClWTShoot_vs_MSWTShoot.csv	AT1G15160	14.7811796764111	2.45269842226301	0.791448611400128	0.00014170721104775	0.00302673151558701	10	sig	2.51902610116778
10Condition_NaClWTShoot_vs_MSWTShoot.csv	AT1G15165	35.4489537584058	0.679043020167673	0.671783730996585	0.0812474151342598	0.287196701694675	10	non_sig	0.541820552048218
10Condition_NaClWTShoot_vs_MSWTShoot.csv	AT1G15170	69.1524160416906	-1.30633650785322	0.459552874142767	0.0005994283411221	0.00904312038522329	10	sig	2.04368168763827
10Condition_NaClWTShoot_vs_MSWTShoot.csv	AT1G15175	19.4226361325887	0.00843510957816923	0.486488326413183	0.98147998457399	0.994795364334876	10	non_sig	0.00226624717419054
10Condition_NaClWTShoot_vs_MSWTShoot.csv	AT1G15180	61.1700816095224	-0.685762206464588	0.72862130051361	0.0631770454701698	0.24573284998832	10	non_sig	0.609536782408703
10Condition_NaClWTShoot_vs_MSWTShoot.csv	AT1G15190	11.2814116496288	1.2729679685184	1.97003721344294	0.0179354008465315	0.106414273384035	10	non_sig	0.973000116061847
10Condition_NaClWTShoot_vs_MSWTShoot.csv	AT1G15200	352.465463997877	0.0373057773966854	0.456616177801045	0.900066786725048	0.985706011294349	10	non_sig	0.00625259490743856
10Condition_NaClWTShoot_vs_MSWTShoot.csv	AT1G15210	279.881397723046	0.411738963056772	0.598808653500489	0.199738984720901	0.486692241247211	10	non_sig	0.312745577139237
10Condition_NaClWTShoot_vs_MSWTShoot.csv	AT1G15215	49.3969586424159	0.584381582900419	0.628317945579379	0.111608598167883	0.347786597173674	10	non_sig	0.458687158634838
10Condition_NaClWTShoot_vs_MSWTShoot.csv	AT1G15220	46.3929685020325	0.284034017813485	0.412309714544936	0.359448485394286	0.665679771399343	10	non_sig	0.176734640138793
10Condition_NaClWTShoot_vs_MSWTShoot.csv	AT1G15230	552.787449117072	1.21442046692272	0.318711868033588	2.72238123852262e-05	0.00082172923002253	10	sig	3.08527126430822
10Condition_NaClWTShoot_vs_MSWTShoot.csv	AT1G15240	234.320177567423	0.194155791224168	0.225800069356044	0.348614904214056	0.655605057937589	10	non_sig	0.183357704543407
10Condition_NaClWTShoot_vs_MSWTShoot.csv	AT1G15250	225.499700713436	1.38747534991559	0.398060374738484	6.96803034845533e-05	0.00169871684537449	10	sig	2.7698790064987
10Condition_NaClWTShoot_vs_MSWTShoot.csv	AT1G15260	241.729299078848	0.182383110038478	0.451174774475234	0.564798064429862	0.821720045995474	10	non_sig	0.0852761182119339
10Condition_NaClWTShoot_vs_MSWTShoot.csv	AT1G15270	1749.32381794255	0.849805675936355	0.149323049826531	4.93971313230136e-09	6.35946438987741e-07	10	non_sig	6.19657946018744
10Condition_NaClWTShoot_vs_MSWTShoot.csv	AT1G15280	178.990881629412	0.275920348219888	0.542338589751807	0.362835391088045	0.668703436666558	10	non_sig	0.174766444825392
10Condition_NaClWTShoot_vs_MSWTShoot.csv	AT1G15290	197.363101146316	0.167452128475823	0.484073567668183	0.581955897450603	0.832933692210232	10	non_sig	0.079389570325993
10Condition_NaClWTShoot_vs_MSWTShoot.csv	AT1G15300.1	18.4612598348945	-3.16684801541447	1.55857299794552	0.00584057592702159	0.0487764715537998	10	sig	1.31178961935929
10Condition_NaClWTShoot_vs_MSWTShoot.csv	AT1G15310	108.869446646551	0.240751118497866	0.483364196013129	0.43771229077865	0.731147667868179	10	non_sig	0.135994900930438
10Condition_NaClWTShoot_vs_MSWTShoot.csv	AT1G15320	0.741150786244195	-0.00688043290802553	0.594381157222599	0.985874777435753	NA	10	non_sig	NA
10Condition_NaClWTShoot_vs_MSWTShoot.csv	AT1G15330	24.8927613386613	2.77733161333113	1.4815447661121	0.00259535346733607	0.0267012073796034	10	sig	1.57346910019183
10Condition_NaClWTShoot_vs_MSWTShoot.csv	AT1G15340	973.178620352348	-0.301766493000689	0.21597397109211	0.131951237261871	0.382762198785107	10	non_sig	0.417070959269455
10Condition_NaClWTShoot_vs_MSWTShoot.csv	AT1G15350	229.256913524605	-0.304302926633743	0.278640126036033	0.214194433739283	0.507951127850527	10	non_sig	0.294178071034726
10Condition_NaClWTShoot_vs_MSWTShoot.csv	AT1G15360	0.278541826461227	-0.0034159943360492	0.59476380777863	0.989831979544258	NA	10	non_sig	NA
10Condition_NaClWTShoot_vs_MSWTShoot.csv	AT1G15370	1010.78916940074	1.25011954662643	0.243864390763462	5.76319127201513e-08	5.00262466626889e-06	10	sig	5.30080207986356
10Condition_NaClWTShoot_vs_MSWTShoot.csv	AT1G15380	917.544965619599	0.0644548350495374	0.434276449728717	0.818703917016107	0.952598068664184	10	non_sig	0.0210903033297169
10Condition_NaClWTShoot_vs_MSWTShoot.csv	AT1G15385	5.98825031947809	-0.0106106911303135	0.5939253182653	0.973338853490203	0.994795364334876	10	non_sig	0.00226624717419054
10Condition_NaClWTShoot_vs_MSWTShoot.csv	AT1G15390	370.169176434216	0.0774090015942935	0.330978241667132	0.777709687555504	0.935163800501358	10	non_sig	0.0291123127388412
10Condition_NaClWTShoot_vs_MSWTShoot.csv	AT1G15400	570.586078023444	0.634537528603002	0.225104940143443	0.00239054791848808	0.0252800166590092	10	non_sig	1.59722264419846
10Condition_NaClWTShoot_vs_MSWTShoot.csv	AT1G15405	4.10884488985382	0.135073598470805	0.566803635319221	0.539235482506539	0.804185885534287	10	non_sig	0.0946435535762648
10Condition_NaClWTShoot_vs_MSWTShoot.csv	AT1G15410	110.620311170963	0.0452877617729811	0.472274591210468	0.876330306452484	0.975848452435255	10	non_sig	0.0106176222732941
10Condition_NaClWTShoot_vs_MSWTShoot.csv	AT1G15415	33.4484501202206	0.970783759091195	0.812027376253343	0.0329147895152594	0.16058661199312	10	non_sig	0.794290664411471
10Condition_NaClWTShoot_vs_MSWTShoot.csv	AT1G15420	252.879265822376	0.935253462303885	0.470523758707599	0.0112551168683778	0.0775239729954149	10	non_sig	1.1105639784009
10Condition_NaClWTShoot_vs_MSWTShoot.csv	AT1G15430	81.1312475773483	-0.492922688707731	0.681250927976744	0.120532233917055	0.362863461960489	10	non_sig	0.440256760286159
10Condition_NaClWTShoot_vs_MSWTShoot.csv	AT1G15440	76.6078699247908	0.999579934749874	0.594819646973312	0.0170046491751893	0.10246609006012	10	non_sig	0.98941983545066
10Condition_NaClWTShoot_vs_MSWTShoot.csv	AT1G15450	0	NA	NA	NA	NA	10	non_sig	NA
10Condition_NaClWTShoot_vs_MSWTShoot.csv	AT1G15460	14.3079678576989	-0.0162416013430784	0.593428850986639	0.971252087173155	0.994795364334876	10	non_sig	0.00226624717419054
10Condition_NaClWTShoot_vs_MSWTShoot.csv	AT1G15470	90.3975159429527	-0.18389599791073	0.455406662216211	0.539473312799953	0.804408847374218	10	non_sig	0.0945231614160816
10Condition_NaClWTShoot_vs_MSWTShoot.csv	AT1G15480	32.6174638587592	-0.320561918176289	0.6307641413857	0.217753189182572	0.512218444190908	10	non_sig	0.290544787316017
10Condition_NaClWTShoot_vs_MSWTShoot.csv	AT1G15490	32.313678730977	-0.181242884206665	0.535748981332995	0.499120118358333	0.778319131898586	10	non_sig	0.10884229400727
10Condition_NaClWTShoot_vs_MSWTShoot.csv	AT1G15500	622.832174301273	-0.331169017627738	0.302289413276201	0.197793955035843	0.483533846127734	10	non_sig	0.315573121018324
10Condition_NaClWTShoot_vs_MSWTShoot.csv	AT1G15510	26.753263145811	0.146839211804649	0.393794685102909	0.628502075997075	0.860585180063873	10	non_sig	0.0652061370727755
10Condition_NaClWTShoot_vs_MSWTShoot.csv	AT1G15520	16.9399391839016	-0.00238880128285634	0.476161229436828	0.992621396854041	0.996971946454558	10	non_sig	0.00131706202073737
10Condition_NaClWTShoot_vs_MSWTShoot.csv	AT1G15530	1.97147717998605	-0.141402957917189	0.604684224670852	0.384865167413942	0.686134290995635	10	non_sig	0.163590875356525
10Condition_NaClWTShoot_vs_MSWTShoot.csv	AT1G15540	5.72161112035817	0.289193499093628	0.651157953586357	0.151182296616379	0.414283327542956	10	non_sig	0.382702544137842
10Condition_NaClWTShoot_vs_MSWTShoot.csv	AT1G15550	34.6867652802829	0.473583720177804	0.613100142310952	0.16592549838683	0.436800542335737	10	non_sig	0.359716831078796
10Condition_NaClWTShoot_vs_MSWTShoot.csv	AT1G15560.1	0.0624017151011278	-0.00188976803896498	0.594925815855431	0.989839913188859	NA	10	non_sig	NA
10Condition_NaClWTShoot_vs_MSWTShoot.csv	AT1G15570	47.6710645466668	-0.553701079501779	0.724826775882028	0.096206544752617	0.317351057663473	10	non_sig	0.498460049936618
10Condition_NaClWTShoot_vs_MSWTShoot.csv	AT1G15580	3.32574304648756	0.154057908838529	0.596937345571492	0.376962932285261	0.679818877699675	10	non_sig	0.167606779783897
10Condition_NaClWTShoot_vs_MSWTShoot.csv	AT1G15590	16.8580853407483	-0.00785147239121327	0.593117209733307	NA	NA	10	non_sig	NA
10Condition_NaClWTShoot_vs_MSWTShoot.csv	AT1G15600	0	NA	NA	NA	NA	10	non_sig	NA
10Condition_NaClWTShoot_vs_MSWTShoot.csv	AT1G15610	3.03594642321374	0.251464610101759	0.663274071236172	0.0813454539349409	0.287405553865727	10	non_sig	0.541504843752478
10Condition_NaClWTShoot_vs_MSWTShoot.csv	AT1G15620	2.27498247871277	-0.0733448688595243	0.594635101594775	0.701648922804977	0.89606479686797	10	non_sig	0.0476605841942293
10Condition_NaClWTShoot_vs_MSWTShoot.csv	AT1G15630	6.97395906553388	-0.0792633655352344	0.59475874216294	0.683008520934144	0.886684215383867	10	non_sig	0.05223102271007
10Condition_NaClWTShoot_vs_MSWTShoot.csv	AT1G15640	7.40997433889254	-0.0770002348165951	0.594306172999725	0.680131933855369	0.885237625139847	10	non_sig	0.0529401355905154
10Condition_NaClWTShoot_vs_MSWTShoot.csv	AT1G15650	0.168598604661347	0.0148088400517485	0.591925316176704	0.937701650982958	NA	10	non_sig	NA
10Condition_NaClWTShoot_vs_MSWTShoot.csv	AT1G15660	49.6362108840912	0.574051032380027	0.66417701217176	0.114030240184789	0.351556166295523	10	non_sig	0.454005280136156
10Condition_NaClWTShoot_vs_MSWTShoot.csv	AT1G15670	76.3517090073812	-0.534824508569431	0.775235413760195	0.0876769409413574	0.300027609959867	10	non_sig	0.522838777608766
10Condition_NaClWTShoot_vs_MSWTShoot.csv	AT1G15680	0.109644847405132	0.0521685084340246	0.596829808126998	0.70172491765113	NA	10	non_sig	NA
10Condition_NaClWTShoot_vs_MSWTShoot.csv	AT1G15690	1508.18468606016	-0.692424182969083	0.240260389216396	0.00162011030242137	0.0190489726476593	10	non_sig	1.72012844179854
10Condition_NaClWTShoot_vs_MSWTShoot.csv	AT1G15700	29.3875236814374	-2.16801378167937	1.13632551275312	0.00229140519763631	0.0245029591736041	10	sig	1.61078146358806
10Condition_NaClWTShoot_vs_MSWTShoot.csv	AT1G15710	88.4290353257429	-0.163338239972362	0.324070336256191	0.546931215896422	0.809383108466416	10	non_sig	0.0918458634190934
10Condition_NaClWTShoot_vs_MSWTShoot.csv	AT1G15720	39.0287590767631	0.0623156017266393	0.3842798885836	0.834947637336091	0.959369236722516	10	non_sig	0.0180142117986826
10Condition_NaClWTShoot_vs_MSWTShoot.csv	AT1G15730	108.690413907862	-0.450893529384541	0.304329339645436	0.0839126558057492	0.293015052910617	10	non_sig	0.53311006828721
10Condition_NaClWTShoot_vs_MSWTShoot.csv	AT1G15740	295.676453621135	-0.341911255118175	0.50782434691389	0.274238257221244	0.579104672178587	10	non_sig	0.23724293119304
10Condition_NaClWTShoot_vs_MSWTShoot.csv	AT1G15750	356.579234498743	0.0964458200215728	0.393573348454648	0.746241226682545	0.919260436811256	10	non_sig	0.0365614306744317
10Condition_NaClWTShoot_vs_MSWTShoot.csv	AT1G15757	0	NA	NA	NA	NA	10	non_sig	NA
10Condition_NaClWTShoot_vs_MSWTShoot.csv	AT1G15760	16.4825004407313	0.0734528137010261	0.551359238288024	0.726961897102162	0.908582085287398	10	non_sig	0.0416358305166932
10Condition_NaClWTShoot_vs_MSWTShoot.csv	AT1G15770	0.559651340769297	-0.00803417381933964	0.594445749426128	0.98867335471713	NA	10	non_sig	NA
10Condition_NaClWTShoot_vs_MSWTShoot.csv	AT1G15772	1.25604713060226	-0.144503434798389	0.609110096517756	0.291916026024114	0.597868232404022	10	non_sig	0.223394522107809
10Condition_NaClWTShoot_vs_MSWTShoot.csv	AT1G15780	142.827633943565	-0.405531484350995	0.295050111164878	0.12025785381373	0.362370674292629	10	non_sig	0.440846955885458
10Condition_NaClWTShoot_vs_MSWTShoot.csv	AT1G15790	72.3676996395393	-0.848995544669475	0.64678962443485	0.0375555020291089	0.175101095523715	10	non_sig	0.756711136735424
10Condition_NaClWTShoot_vs_MSWTShoot.csv	AT1G15800	67.0973172268885	-0.0499072996356713	0.496872691444161	0.851160127977384	0.965652284912939	10	non_sig	0.0151792275477905
10Condition_NaClWTShoot_vs_MSWTShoot.csv	AT1G15810	1116.68496793305	-0.823508475250626	0.360837428187416	0.00664518956808159	0.0534132459285015	10	non_sig	1.27235102910814
10Condition_NaClWTShoot_vs_MSWTShoot.csv	AT1G15820	23139.8644889083	-0.490416905934377	0.637604289841854	0.129490438870601	0.37880663959699	10	non_sig	0.421582417432587
10Condition_NaClWTShoot_vs_MSWTShoot.csv	AT1G15825	1.70714081673061	-0.117660785825246	0.609556420315626	0.156886365310535	0.422768243015939	10	non_sig	0.373897642937287
10Condition_NaClWTShoot_vs_MSWTShoot.csv	AT1G15830	3.3275228274019	0.145605897839405	0.577165924346372	0.50626696998684	0.78263159226037	10	non_sig	0.106442625043282
10Condition_NaClWTShoot_vs_MSWTShoot.csv	AT1G15840	0.794279778881039	-0.0507124123564867	0.596018248122217	0.615490496338551	NA	10	non_sig	NA
10Condition_NaClWTShoot_vs_MSWTShoot.csv	AT1G15850	0.136434374053318	-0.00182383498120429	0.594913935471109	0.989839487939973	NA	10	non_sig	NA
10Condition_NaClWTShoot_vs_MSWTShoot.csv	AT1G15860	128.072308824716	-0.778495211379311	0.354159578789652	0.00898707992774241	0.0653595441523786	10	non_sig	1.1846909854352
10Condition_NaClWTShoot_vs_MSWTShoot.csv	AT1G15870	9.06734971787979	0.679336966231278	0.918781104070684	0.0644342194464209	0.248388818200279	10	non_sig	0.604867958830487
10Condition_NaClWTShoot_vs_MSWTShoot.csv	AT1G15880	124.564918619213	0.422663079732953	0.572581565498376	0.207364359918023	0.49795260105642	10	non_sig	0.302811994748992
10Condition_NaClWTShoot_vs_MSWTShoot.csv	AT1G15885	35.8890292951246	0.38548347954534	0.383005409715063	0.206029734775237	0.495893404862473	10	non_sig	0.304611667572737
10Condition_NaClWTShoot_vs_MSWTShoot.csv	AT1G15890	18.9663361321191	-4.66693340515501	1.49870972265952	0.00048670188588399	0.00770785101376483	10	sig	2.11306668848015
10Condition_NaClWTShoot_vs_MSWTShoot.csv	AT1G15900	3.38393698689512	-0.270543282380693	0.665388568753587	0.0874935344904935	0.299896058009658	10	non_sig	0.523029242796341
10Condition_NaClWTShoot_vs_MSWTShoot.csv	AT1G15910	86.3218514416593	-0.31440564906302	0.508636953710697	0.311076234202601	0.618481952367414	10	non_sig	0.208672968794118
10Condition_NaClWTShoot_vs_MSWTShoot.csv	AT1G15920	303.914542923443	1.36478706961723	0.325268594229401	4.50495556894327e-06	0.0001947840789017	10	sig	3.71044654400624
10Condition_NaClWTShoot_vs_MSWTShoot.csv	AT1G15930	1837.7351949224	0.00594619986042228	0.354525519354968	0.981245254906053	0.994795364334876	10	non_sig	0.00226624717419054
10Condition_NaClWTShoot_vs_MSWTShoot.csv	AT1G15940	133.276108188928	0.702900553130914	0.302805364819871	0.00874082421669634	0.0642002332531453	10	non_sig	1.19246339404377
10Condition_NaClWTShoot_vs_MSWTShoot.csv	AT1G15950	667.034424509844	-0.696907712901602	0.402950649313234	0.028381019966646	0.145355586684415	10	non_sig	0.837568271636335
10Condition_NaClWTShoot_vs_MSWTShoot.csv	AT1G15960	380.325095575749	0.0161276568514237	0.365130118976894	0.934988918825699	0.994795364334876	10	non_sig	0.00226624717419054
10Condition_NaClWTShoot_vs_MSWTShoot.csv	AT1G15970	104.309165654828	-0.227336976533584	0.514954449019034	0.433803142108414	0.727800922802285	10	non_sig	0.137987398093441
10Condition_NaClWTShoot_vs_MSWTShoot.csv	AT1G15980	153.461051417313	-0.668487120542672	0.275106734801295	0.00617779444716155	0.0508514143502709	10	non_sig	1.29369696337101
10Condition_NaClWTShoot_vs_MSWTShoot.csv	AT1G15990	5.93176344467308	0.0854164834165052	0.529577703084004	0.763960406798924	0.927897427877237	10	non_sig	0.032500029135625
10Condition_NaClWTShoot_vs_MSWTShoot.csv	AT1G16000	375.38368297821	0.676951375902419	0.348407192717147	0.0215934500998065	0.121148953023615	10	non_sig	0.91668033470874
10Condition_NaClWTShoot_vs_MSWTShoot.csv	AT1G16010	162.39209584093	-0.174762281605037	0.504306720168079	0.538392040199471	0.803555555113395	10	non_sig	0.0949840922109907
10Condition_NaClWTShoot_vs_MSWTShoot.csv	AT1G16020	107.409298824943	-0.741659894889696	0.461755201095427	0.0310860961571889	0.154728275312368	10	non_sig	0.810430315324226
10Condition_NaClWTShoot_vs_MSWTShoot.csv	AT1G16022	27.2043948842792	0.00541467668894351	0.53541314805532	0.971891631798684	0.994795364334876	10	non_sig	0.00226624717419054
10Condition_NaClWTShoot_vs_MSWTShoot.csv	AT1G16025	23.9908171005255	0.0105743749009948	0.536646904663928	0.95764898257055	0.994795364334876	10	non_sig	0.00226624717419054
10Condition_NaClWTShoot_vs_MSWTShoot.csv	AT1G16030	14.5213148078053	0.0306072570105278	0.527658673317212	0.900034827436094	0.985706011294349	10	non_sig	0.00625259490743856
10Condition_NaClWTShoot_vs_MSWTShoot.csv	AT1G16040	189.109861290134	0.200115694293877	0.531154142922393	0.484113894095506	0.768385239669167	10	non_sig	0.114420986329606
10Condition_NaClWTShoot_vs_MSWTShoot.csv	AT1G16060	61.558472364472	-0.134131298524204	0.529729930298869	0.60467839377099	0.84699328066357	10	non_sig	0.0721200349848878
10Condition_NaClWTShoot_vs_MSWTShoot.csv	AT1G16070	12.4426039139737	-0.512796633937721	0.79384033502589	0.087224751093192	0.299295939665316	10	non_sig	0.523899174883528
10Condition_NaClWTShoot_vs_MSWTShoot.csv	AT1G16080	346.128859022319	-0.644888606447261	0.755672344147636	0.0683489654198152	0.257358674262321	10	non_sig	0.589461189291513
10Condition_NaClWTShoot_vs_MSWTShoot.csv	AT1G16090	8.77296786633088	-0.13580631155041	0.571957286256718	0.508931211234771	0.784572326717525	10	non_sig	0.105367014286813
10Condition_NaClWTShoot_vs_MSWTShoot.csv	AT1G16100	0	NA	NA	NA	NA	10	non_sig	NA
10Condition_NaClWTShoot_vs_MSWTShoot.csv	AT1G16110	86.8097453236508	-0.343322987504467	0.482887523496624	0.272014442255946	0.576587083409236	10	non_sig	0.23913509081865
10Condition_NaClWTShoot_vs_MSWTShoot.csv	AT1G16120	16.4204176907736	-0.149548770931574	0.588819756747177	0.435229169116234	0.729136434604217	10	non_sig	0.137191199731721
10Condition_NaClWTShoot_vs_MSWTShoot.csv	AT1G16130	31.2129058004189	-5.33719590672294	1.54163163187845	0.000147647118373	0.00312417485192586	10	sig	2.50526466778401
10Condition_NaClWTShoot_vs_MSWTShoot.csv	AT1G16140	26.9379674614754	0.355977278771391	0.706116840239384	0.0901244437597291	0.304969320478326	10	non_sig	0.515743847922506
10Condition_NaClWTShoot_vs_MSWTShoot.csv	AT1G16150	10.9490199440353	-0.54627605344745	0.923760320995198	0.0260374440410687	0.137292698491746	10	non_sig	0.862352558823427
10Condition_NaClWTShoot_vs_MSWTShoot.csv	AT1G16160	3.65187635016113	0.0266747345033089	0.578317820680821	0.850257377043962	0.965603720668643	10	non_sig	0.0152010694820126
10Condition_NaClWTShoot_vs_MSWTShoot.csv	AT1G16170	93.926589019081	-0.848140716404006	0.333664119730666	0.00309673322420523	0.0307339707951005	10	non_sig	1.51238132575095
10Condition_NaClWTShoot_vs_MSWTShoot.csv	AT1G16180	1560.4742564822	-0.396241552884277	0.451506580246615	0.211810262033376	0.503975797229154	10	non_sig	0.297590319471563
10Condition_NaClWTShoot_vs_MSWTShoot.csv	AT1G16190	99.9852040774825	-0.164337418223415	0.523002834457831	0.54603731528357	0.808855275826651	10	non_sig	0.0921291774390462
10Condition_NaClWTShoot_vs_MSWTShoot.csv	AT1G16210	393.608660829265	0.00177149858322436	0.3271978285926	0.986659461796915	0.995434015432689	10	non_sig	0.00198752286232832
10Condition_NaClWTShoot_vs_MSWTShoot.csv	AT1G16220	35.0663076760455	1.06108864768732	0.791018556543061	0.0241709711482416	0.130757316882922	10	non_sig	0.8835339996464
10Condition_NaClWTShoot_vs_MSWTShoot.csv	AT1G16225	1.42580014806131	-0.00675091702203062	0.594331716366726	0.9781340915135	0.994795364334876	10	non_sig	0.00226624717419054
10Condition_NaClWTShoot_vs_MSWTShoot.csv	AT1G16230	0.177177374243894	-0.00329151505778734	0.594780133368391	0.989834344150971	NA	10	non_sig	NA
10Condition_NaClWTShoot_vs_MSWTShoot.csv	AT1G16240	511.798875102142	0.0484936724446785	0.504516679137693	0.862373432225286	0.970677056152981	10	non_sig	0.0129252356523969
10Condition_NaClWTShoot_vs_MSWTShoot.csv	AT1G16250	23.6147354497656	0.0920867478560847	0.486980911499205	0.754774598791284	0.923627528748604	10	non_sig	0.034503131400766
10Condition_NaClWTShoot_vs_MSWTShoot.csv	AT1G16260	135.222931093679	-1.16223496022781	0.517354036552555	0.00310492321251819	0.0307706706367148	10	sig	1.51186303834303
10Condition_NaClWTShoot_vs_MSWTShoot.csv	AT1G16270	195.856317945607	0.767570251998394	0.353738278137341	0.0105547733953731	0.0737868173057873	10	non_sig	1.13202122195406
10Condition_NaClWTShoot_vs_MSWTShoot.csv	AT1G16280	51.10852539191	-0.104350225622201	0.539611365226762	0.663571557378245	0.877644415988306	10	non_sig	0.0566814060230045
10Condition_NaClWTShoot_vs_MSWTShoot.csv	AT1G16290	0.29347750857972	-0.0186921027715708	0.595183876491518	0.761379383960653	NA	10	non_sig	NA
10Condition_NaClWTShoot_vs_MSWTShoot.csv	AT1G16300	150.932159820705	1.23005059384009	0.550736764210801	0.00375005571960964	0.0352197856026944	10	sig	1.45321329208964
10Condition_NaClWTShoot_vs_MSWTShoot.csv	AT1G16310	43.088033843684	0.246236299436622	0.566824539202795	0.371459081899341	0.675144068696673	10	non_sig	0.170603543370752
10Condition_NaClWTShoot_vs_MSWTShoot.csv	AT1G16320	297.767340755133	-0.208184108788806	0.500104751660219	0.472211365462263	0.75802380122121	10	non_sig	0.120317157723157
10Condition_NaClWTShoot_vs_MSWTShoot.csv	AT1G16330	18.854171116802	0.0642317975327915	0.540235741761909	0.786928212579249	0.939084878376612	10	non_sig	0.0272951526277488
10Condition_NaClWTShoot_vs_MSWTShoot.csv	AT1G16340	83.5335596783317	-0.217638073392197	0.320360825199766	0.418872110662748	0.715372878815586	10	non_sig	0.145467528827817
10Condition_NaClWTShoot_vs_MSWTShoot.csv	AT1G16350	309.381172146414	0.3130420908054	0.198767867604527	0.0909176982528286	0.306798700215259	10	non_sig	0.513146484653097
10Condition_NaClWTShoot_vs_MSWTShoot.csv	AT1G16360	5.0595337132965	-0.621808748877143	1.02643877453453	0.023112408383849	0.126709079072795	10	non_sig	0.897192265543165
10Condition_NaClWTShoot_vs_MSWTShoot.csv	AT1G16370	17.0040207772314	-6.42385322597601	2.9484349708103	0.00012596766419337	0.00275972752643918	10	sig	2.55913379460341
10Condition_NaClWTShoot_vs_MSWTShoot.csv	AT1G16380	0.27823873557677	-0.0057730952391115	0.594602176327046	0.989829696579964	NA	10	non_sig	NA
10Condition_NaClWTShoot_vs_MSWTShoot.csv	AT1G16390	33.2795735127643	-9.30283578479791	3.06303095836154	9.90612827974886e-08	8.0499587113023e-06	10	sig	5.0942063471476
10Condition_NaClWTShoot_vs_MSWTShoot.csv	AT1G16400	95.7265981958541	-0.15260479421508	0.587731210613438	0.417440822785005	0.714419260264465	10	non_sig	0.146046845673508
10Condition_NaClWTShoot_vs_MSWTShoot.csv	AT1G16410	418.275453355535	-0.147193628165877	0.350177037119115	0.588603105075592	0.836820896084494	10	non_sig	0.0773674836621708
10Condition_NaClWTShoot_vs_MSWTShoot.csv	AT1G16420	2.73438709846714	-0.24286824600629	0.655924334005177	0.0731904901780038	0.26904608163605	10	non_sig	0.570173328598842
10Condition_NaClWTShoot_vs_MSWTShoot.csv	AT1G16430	82.360735364771	1.17485836799315	0.755025009040872	0.0151969259726586	0.0949717057503969	10	non_sig	1.02240576172941
10Condition_NaClWTShoot_vs_MSWTShoot.csv	AT1G16440	4.42110535954035	-0.0901006964481324	0.594591925721522	0.628705383098199	0.860709275289942	10	non_sig	0.0651435169070763
10Condition_NaClWTShoot_vs_MSWTShoot.csv	AT1G16445	8.19368495893067	-0.0600148797213741	0.527128474752462	0.799559113031659	0.944848314048099	10	non_sig	0.0246379075325428
10Condition_NaClWTShoot_vs_MSWTShoot.csv	AT1G16450	0.0612967316194173	-0.00190005231583601	0.59492473247619	0.989839567137146	NA	10	non_sig	NA
10Condition_NaClWTShoot_vs_MSWTShoot.csv	AT1G16460	572.745635219658	0.157597394485084	0.160132011278287	0.306838937641879	0.613892185699432	10	non_sig	0.211907894766332
10Condition_NaClWTShoot_vs_MSWTShoot.csv	AT1G16470	156.065128034064	-0.505187345818536	0.476398942246686	0.129013220490699	0.378355126793557	10	non_sig	0.422100376872662
10Condition_NaClWTShoot_vs_MSWTShoot.csv	AT1G16480	11.8176570171508	-0.430963515934323	0.684767892222119	0.147657133427781	0.409303359094114	10	non_sig	0.387954691147421
10Condition_NaClWTShoot_vs_MSWTShoot.csv	AT1G16489	12.8207663552165	-0.235443048228862	0.558490077364973	0.38797966561953	0.688579772098603	10	non_sig	0.162045739393456
10Condition_NaClWTShoot_vs_MSWTShoot.csv	AT1G16490	22.9260399962971	-0.0644061790629046	0.495895821512193	0.812647050045679	0.94945548072024	10	non_sig	0.0225253942032362
10Condition_NaClWTShoot_vs_MSWTShoot.csv	AT1G16500	20.2010592945705	-0.0190891855463683	0.523120395049591	0.935639627100955	0.994795364334876	10	non_sig	0.00226624717419054
10Condition_NaClWTShoot_vs_MSWTShoot.csv	AT1G16510	29.5823651321869	-4.34484599378442	2.9427496101865	0.00184196071531068	0.0209480753111957	10	sig	1.67885587341969
10Condition_NaClWTShoot_vs_MSWTShoot.csv	AT1G16515	18.9347043753648	0.882141864263049	0.749839211793252	0.0419711338578897	0.188147594578912	10	non_sig	0.725501329657606
10Condition_NaClWTShoot_vs_MSWTShoot.csv	AT1G16520	100.215761011288	2.08908859350067	0.460437350971589	5.58632385438112e-07	3.47870101758146e-05	10	sig	4.45858289576932
10Condition_NaClWTShoot_vs_MSWTShoot.csv	AT1G16530	12.3041315798012	-2.61053752809656	2.42229817893754	0.00610958731928744	0.0503985971953891	10	non_sig	1.29758155162551
10Condition_NaClWTShoot_vs_MSWTShoot.csv	AT1G16540	71.8985905661154	-0.154001198534005	0.505988549482799	0.586807595860222	0.83611781798998	10	non_sig	0.07773252148717
10Condition_NaClWTShoot_vs_MSWTShoot.csv	AT1G16550	26.3820208247451	-0.386890619608648	0.696210442999795	0.132149926503247	0.383044234220643	10	non_sig	0.416751070499621
10Condition_NaClWTShoot_vs_MSWTShoot.csv	AT1G16560	312.474996157654	-0.0703347287266618	0.226751723502657	0.73811900890928	0.914847536831066	10	non_sig	0.0386512768953745
10Condition_NaClWTShoot_vs_MSWTShoot.csv	AT1G16570	75.2735766500897	-0.0744757324172776	0.319748870156005	0.782606606769734	0.937883746508483	10	non_sig	0.0278509903830072
10Condition_NaClWTShoot_vs_MSWTShoot.csv	AT1G16590	35.9922136885592	0.213809585040478	0.490607652624674	0.485879646658827	0.769554976277194	10	non_sig	0.113760349138591
10Condition_NaClWTShoot_vs_MSWTShoot.csv	AT1G16600	0.0854492200927362	0.0412617220576524	0.595368163056203	0.822377887216634	NA	10	non_sig	NA
10Condition_NaClWTShoot_vs_MSWTShoot.csv	AT1G16610	455.624015491861	0.0395879692358091	0.227652257900657	0.847906553093637	0.964442674874363	10	non_sig	0.0157235811104183
10Condition_NaClWTShoot_vs_MSWTShoot.csv	AT1G16620.1	2.14468592147417	0.256503071055474	0.624411698665376	0.244751871747358	0.546015818086464	10	non_sig	0.262794775595342
10Condition_NaClWTShoot_vs_MSWTShoot.csv	AT1G16630	30.1381669484985	0.405508133423082	0.568699191755095	0.220349742347008	0.514965321583956	10	non_sig	0.288222015913798
10Condition_NaClWTShoot_vs_MSWTShoot.csv	AT1G16635	2.11643786107448	-0.109036371130851	0.585782074444365	0.507722825224532	0.783566455442422	10	non_sig	0.105924164469138
10Condition_NaClWTShoot_vs_MSWTShoot.csv	AT1G16640	6.76563952251431	-0.203082340123192	0.623994619754631	0.202813618431415	0.491245838703553	10	non_sig	0.308701115467894
10Condition_NaClWTShoot_vs_MSWTShoot.csv	AT1G16650	91.3256418064562	0.150877317357291	0.428546220444452	0.625690859513794	0.859066660193824	10	non_sig	0.0659731353176491
10Condition_NaClWTShoot_vs_MSWTShoot.csv	AT1G16660.1	0.218724986607873	0.0306150715980661	0.594471565095493	0.822383993189208	NA	10	non_sig	NA
10Condition_NaClWTShoot_vs_MSWTShoot.csv	AT1G16670	37.4959740885578	-0.185808462438458	0.517539916876038	0.509769274317501	0.785088755080986	10	non_sig	0.105081243047094
10Condition_NaClWTShoot_vs_MSWTShoot.csv	AT1G16680	76.5424973701656	-0.0643795557106804	0.366427825260669	0.828928638627081	0.957348392711852	10	non_sig	0.0189299875126815
10Condition_NaClWTShoot_vs_MSWTShoot.csv	AT1G16690	47.8826701864293	-0.253706374713468	0.439017862440508	0.406747203401729	0.704986624597315	10	non_sig	0.151819122609571
10Condition_NaClWTShoot_vs_MSWTShoot.csv	AT1G16700	610.847582529851	0.04904641667307	0.209614548454825	0.803069074686015	0.946711812104775	10	non_sig	0.0237822041650563
10Condition_NaClWTShoot_vs_MSWTShoot.csv	AT1G16705	2.4263696245607	0.339357788438595	0.720437715561793	0.065495922775798	0.251029363828431	10	non_sig	0.600275474523863
10Condition_NaClWTShoot_vs_MSWTShoot.csv	AT1G16710	122.548304196657	0.288961965836536	0.489708642674066	0.36359465791363	0.669147906725773	10	non_sig	0.174477876290265
10Condition_NaClWTShoot_vs_MSWTShoot.csv	AT1G16720	434.547200396367	-1.1508719130399	0.561929113576186	0.00483811105389242	0.0424627165495973	10	sig	1.37199222531932
10Condition_NaClWTShoot_vs_MSWTShoot.csv	AT1G16730	75.5351837913296	0.167603355111262	0.521944952796177	0.561122346284379	0.819147182082286	10	non_sig	0.0866380584064786
10Condition_NaClWTShoot_vs_MSWTShoot.csv	AT1G16740	411.408887674738	0.513594325431272	0.280357286080966	0.0401645849067279	0.182693852267284	10	non_sig	0.738276066611975
10Condition_NaClWTShoot_vs_MSWTShoot.csv	AT1G16750	25.46373258169	-0.22216700199407	0.459891029205337	0.462196928043925	0.75043962045165	10	non_sig	0.124684244872485
10Condition_NaClWTShoot_vs_MSWTShoot.csv	AT1G16760	0.0655176205272689	-0.00182488598620545	0.594931893118978	0.989841511401969	NA	10	non_sig	NA
10Condition_NaClWTShoot_vs_MSWTShoot.csv	AT1G16770	12.2026422645801	0.0266769660152533	0.466663057479166	0.933371962121784	0.994795364334876	10	non_sig	0.00226624717419054
10Condition_NaClWTShoot_vs_MSWTShoot.csv	AT1G16780	82.6698668187602	0.462099051532275	0.372992780893745	0.125878735145741	0.37213035660789	10	non_sig	0.429304900874597
10Condition_NaClWTShoot_vs_MSWTShoot.csv	AT1G16790	38.1496013056852	-0.00057616577468148	0.468883809575565	0.994321930770357	0.997765896045092	10	non_sig	0.000971344466339824
10Condition_NaClWTShoot_vs_MSWTShoot.csv	AT1G16800	31.0106543265667	-0.025811648849337	0.470394481321189	0.936178050444366	0.994795364334876	10	non_sig	0.00226624717419054
10Condition_NaClWTShoot_vs_MSWTShoot.csv	AT1G16810	257.074959739371	-0.518954215106354	0.284161659995269	0.0376887833236559	0.175508262272891	10	non_sig	0.755702433756207
10Condition_NaClWTShoot_vs_MSWTShoot.csv	AT1G16820	48.0458008892388	-0.173256364119341	0.460558435655306	0.564295984348179	0.821451252171169	10	non_sig	0.0854182040380883
10Condition_NaClWTShoot_vs_MSWTShoot.csv	AT1G16825	28.1865410649925	-0.28424695919179	0.509743497508512	0.351817279037607	0.658773611355787	10	non_sig	0.181263805786589
10Condition_NaClWTShoot_vs_MSWTShoot.csv	AT1G16830	10.7494327015932	-2.52595371548305	3.26625275844015	0.00679402792697672	0.0542480641026476	10	non_sig	1.26561575544329
10Condition_NaClWTShoot_vs_MSWTShoot.csv	AT1G16840	325.509171346387	-0.351486712797212	0.321904661077235	0.183703225634011	0.463628096765308	10	non_sig	0.333830252819778
10Condition_NaClWTShoot_vs_MSWTShoot.csv	AT1G16850	220.318566282676	2.69989576544436	0.794086144486448	5.11874978174254e-05	0.001340585942839	10	sig	2.87270533885805
10Condition_NaClWTShoot_vs_MSWTShoot.csv	AT1G16858	164.287906177864	-0.453340375222584	0.309234693509629	0.0870911388166947	0.29912777834583	10	non_sig	0.524143254564351
10Condition_NaClWTShoot_vs_MSWTShoot.csv	AT1G16860	164.287906177864	-0.453340375222584	0.309234693509629	0.0870911388166947	0.29912777834583	10	non_sig	0.524143254564351
10Condition_NaClWTShoot_vs_MSWTShoot.csv	AT1G16870	141.493230571255	0.0100021138479286	0.502195152280814	0.974928871816038	0.994795364334876	10	non_sig	0.00226624717419054
10Condition_NaClWTShoot_vs_MSWTShoot.csv	AT1G16880	1070.93751946873	-1.19035983485755	0.293648427549566	7.41079634250833e-06	0.00028872560160479	10	sig	3.53951470506032
10Condition_NaClWTShoot_vs_MSWTShoot.csv	AT1G16890	2272.12714780371	0.820737540955086	0.242983482535587	0.00024717477923037	0.00463523505797329	10	non_sig	2.33392823740033
10Condition_NaClWTShoot_vs_MSWTShoot.csv	AT1G16900	142.229375849919	-0.309152528379816	0.381449132485564	0.298837821336888	0.605229121852065	10	non_sig	0.218080183168067
10Condition_NaClWTShoot_vs_MSWTShoot.csv	AT1G16905	9.64141864781565	-0.0127229823747251	0.593735723988147	0.973200879597475	0.994795364334876	10	non_sig	0.00226624717419054
10Condition_NaClWTShoot_vs_MSWTShoot.csv	AT1G16910	0.660993428556701	-0.0303900749316868	0.594569869589252	0.825018348636039	NA	10	non_sig	NA
10Condition_NaClWTShoot_vs_MSWTShoot.csv	AT1G16916	210.663985260626	0.922092211019544	0.352603931764356	0.00251601991968838	0.0262316253319285	10	non_sig	1.58117479935173
10Condition_NaClWTShoot_vs_MSWTShoot.csv	AT1G16920	190.127691774971	0.0453939256762661	0.405546208218265	0.882178004003733	0.978942761693651	10	non_sig	0.009242700441308
10Condition_NaClWTShoot_vs_MSWTShoot.csv	AT1G16930	37.570228851215	-0.459431266988705	0.683853268106035	0.133769417691929	0.386622800187993	10	non_sig	0.412712538036767
10Condition_NaClWTShoot_vs_MSWTShoot.csv	AT1G16940	0.0645060014305028	-0.00191700488971252	0.594923997086564	0.989839570541735	NA	10	non_sig	NA
10Condition_NaClWTShoot_vs_MSWTShoot.csv	AT1G16950	0.0901186733899961	-0.00288502978063432	0.594816649599255	0.989839490417968	NA	10	non_sig	NA
10Condition_NaClWTShoot_vs_MSWTShoot.csv	AT1G16960	38.8007637812066	0.111871177323195	0.370999200205156	0.713064663367647	0.902168098685296	10	non_sig	0.044712533932935
10Condition_NaClWTShoot_vs_MSWTShoot.csv	AT1G16970	156.457214244165	0.0605863007093275	0.495652648800557	0.823177427164231	0.954447158538325	10	non_sig	0.0202481106338244
10Condition_NaClWTShoot_vs_MSWTShoot.csv	AT1G16980	0.045452327326174	0.0430070739523487	0.595498846669137	0.841238733948308	NA	10	non_sig	NA
10Condition_NaClWTShoot_vs_MSWTShoot.csv	AT1G17000	0.0546154208822595	-0.00171407731180453	0.594933815055991	0.989841511401969	NA	10	non_sig	NA
10Condition_NaClWTShoot_vs_MSWTShoot.csv	AT1G17010	0.119785151807739	-0.00306679137998566	0.594801774830729	0.989836824767595	NA	10	non_sig	NA
10Condition_NaClWTShoot_vs_MSWTShoot.csv	AT1G17020	164.769871704204	1.23507079088623	0.652883057909992	0.00776082516905383	0.0589518775806119	10	non_sig	1.22950235833965
10Condition_NaClWTShoot_vs_MSWTShoot.csv	AT1G17030	6.51992639109057	0.340363643241014	0.660734301339976	0.177323376685502	0.454158550181924	10	non_sig	0.342792505186103
10Condition_NaClWTShoot_vs_MSWTShoot.csv	AT1G17040	51.9396126557263	0.0819682330946809	0.493776503039203	0.781584532921573	0.937394209265231	10	non_sig	0.0280777336533638
10Condition_NaClWTShoot_vs_MSWTShoot.csv	AT1G17050	165.868735205409	-0.101159500399398	0.428561824615978	0.731938786332994	0.911631568433442	10	non_sig	0.0401806442649561
10Condition_NaClWTShoot_vs_MSWTShoot.csv	AT1G17060	155.746147110718	-0.909733396120752	1.12063439702747	0.0295555423950929	0.149301218886926	10	non_sig	0.825936646704277
10Condition_NaClWTShoot_vs_MSWTShoot.csv	AT1G17070	106.063096099552	0.388029815472836	0.324407176094269	0.157605719798167	0.424007123138624	10	non_sig	0.372626847384123
10Condition_NaClWTShoot_vs_MSWTShoot.csv	AT1G17080	538.968231098269	0.229366629024503	0.250158901989727	0.314403205499129	0.621499584623272	10	non_sig	0.206559157281196
10Condition_NaClWTShoot_vs_MSWTShoot.csv	AT1G17090	56.518406116776	0.196788517448298	0.549885777442573	0.46001586085975	0.748739689100223	10	non_sig	0.125669145233964
10Condition_NaClWTShoot_vs_MSWTShoot.csv	AT1G17100	246.432410776311	0.292399231089445	0.532009418321076	NA	NA	10	non_sig	NA
10Condition_NaClWTShoot_vs_MSWTShoot.csv	AT1G17110	262.868120499521	-0.278167271531343	0.396783012957053	0.349720074340646	0.656486392630709	10	non_sig	0.182774271351565
10Condition_NaClWTShoot_vs_MSWTShoot.csv	AT1G17120	105.86147895064	-0.979711256991704	0.868617633554706	0.0248025238205718	0.132766791841211	10	non_sig	0.876910538850719
10Condition_NaClWTShoot_vs_MSWTShoot.csv	AT1G17130	286.541951314357	-0.229556066866887	0.205753394073701	0.222914456791855	0.518002699105753	10	non_sig	0.285667977313299
10Condition_NaClWTShoot_vs_MSWTShoot.csv	AT1G17140	98.1683254738735	-0.582057260894956	0.457022642877484	0.079653293711783	0.283745512000501	10	non_sig	0.54707099897532
10Condition_NaClWTShoot_vs_MSWTShoot.csv	AT1G17145	63.5660102493648	-0.0245237620315008	0.454797892916025	0.932402924855798	0.994795364334876	10	non_sig	0.00226624717419054
10Condition_NaClWTShoot_vs_MSWTShoot.csv	AT1G17147	152.243337024635	-3.21841541680185	0.694349210682672	1.71240405286377e-07	1.29938580382205e-05	10	sig	4.88626188234164
10Condition_NaClWTShoot_vs_MSWTShoot.csv	AT1G17150	0.405224144921639	-0.00712248273964631	0.594346082259023	0.982348901457629	NA	10	non_sig	NA
10Condition_NaClWTShoot_vs_MSWTShoot.csv	AT1G17160	152.174365047145	-1.08806749939894	0.479092235127095	0.00373150220379939	0.0350742840452284	10	sig	1.45501118525698
10Condition_NaClWTShoot_vs_MSWTShoot.csv	AT1G17170	903.100577113857	1.66381288360484	0.40321017904638	4.73929205985147e-06	0.00020205149595314	10	sig	3.69453792977076
10Condition_NaClWTShoot_vs_MSWTShoot.csv	AT1G17180	847.212921677771	1.92968028336562	0.622296040112497	0.00016920083775951	0.00343133309566107	10	sig	2.46453712088704
10Condition_NaClWTShoot_vs_MSWTShoot.csv	AT1G17190	152.665396079906	0.204772285811354	0.489229984215157	0.503317561845309	0.781111920819356	10	non_sig	0.107286734225367
10Condition_NaClWTShoot_vs_MSWTShoot.csv	AT1G17200	342.293164733249	-0.0120179733431311	0.53090377297366	NA	NA	10	non_sig	NA
10Condition_NaClWTShoot_vs_MSWTShoot.csv	AT1G17210	491.998114607233	0.0204902372224386	0.289940572002659	0.93721604613969	0.994795364334876	10	non_sig	0.00226624717419054
10Condition_NaClWTShoot_vs_MSWTShoot.csv	AT1G17220	331.362657019608	-0.0954102820406675	0.212545330769133	0.637404874385996	0.864920067588197	10	non_sig	0.0630240264188795
10Condition_NaClWTShoot_vs_MSWTShoot.csv	AT1G17230	48.4929816540684	0.257900679546049	0.452820931311567	0.415356998870464	0.712678693330593	10	non_sig	0.147106224937117
10Condition_NaClWTShoot_vs_MSWTShoot.csv	AT1G17232	16.980405621065	0.0740572862642321	0.410046613520158	0.813829302374614	0.950443221329482	10	non_sig	0.0220738224069809
10Condition_NaClWTShoot_vs_MSWTShoot.csv	AT1G17235	1.71051014943733	0.103243019218245	0.597591156202015	0.574679217427142	0.828571191529817	10	non_sig	0.0816701706963455
10Condition_NaClWTShoot_vs_MSWTShoot.csv	AT1G17240	7.26861014076422	-4.36238127712604	2.44664116694538	0.00085583299731446	0.0117708755123261	10	sig	1.92919123333065
10Condition_NaClWTShoot_vs_MSWTShoot.csv	AT1G17255	32.2521929145267	0.0575330604280024	0.513908902502755	0.831380131284898	0.958380666078408	10	non_sig	0.0184619561193664
10Condition_NaClWTShoot_vs_MSWTShoot.csv	AT1G17250	24.4543475386508	0.0921754212867571	0.516757586231773	0.733717972909621	0.91222461639842	10	non_sig	0.0398982124921956
10Condition_NaClWTShoot_vs_MSWTShoot.csv	AT1G17260	3.6489288939692	0.0095468675582534	0.527325643524903	0.977922790063104	0.994795364334876	10	non_sig	0.00226624717419054
10Condition_NaClWTShoot_vs_MSWTShoot.csv	AT1G17270	37.9821047081373	-0.243498344798429	0.527360028056208	0.402151947340789	0.701803820391459	10	non_sig	0.153784271956444
10Condition_NaClWTShoot_vs_MSWTShoot.csv	AT1G17275.1	0.0916514670746982	-0.00398704098036223	0.594718823233398	0.989837469434033	NA	10	non_sig	NA
10Condition_NaClWTShoot_vs_MSWTShoot.csv	AT1G17277.1	0	NA	NA	NA	NA	10	non_sig	NA
10Condition_NaClWTShoot_vs_MSWTShoot.csv	AT1G17280	430.053175177546	-0.0304181520869431	0.251854431894491	0.893733102837448	0.98334867919488	10	non_sig	0.00729246121168278
10Condition_NaClWTShoot_vs_MSWTShoot.csv	AT1G17285	55.1702976801777	-0.103680143024439	0.595818628130376	0.597277398671303	0.841825291526075	10	non_sig	0.0747780305894075
10Condition_NaClWTShoot_vs_MSWTShoot.csv	AT1G17290	994.552211831024	-0.934275280225397	0.275165808863838	0.00017624063686537	0.00352936878809723	10	non_sig	2.45230295930296
10Condition_NaClWTShoot_vs_MSWTShoot.csv	AT1G17300	9.30784161726351	-0.0105296964883736	0.593948869072127	0.0007963344054764	0.0111818622768978	10	non_sig	1.95148586109824
10Condition_NaClWTShoot_vs_MSWTShoot.csv	AT1G17310	1.04359694638555	-0.00826347168761454	0.594177894553168	0.978105397190576	0.994795364334876	10	non_sig	0.00226624717419054
10Condition_NaClWTShoot_vs_MSWTShoot.csv	AT1G17330	69.2011493557745	0.383566850474661	0.558295989587824	0.242124880559666	0.542431690576332	10	non_sig	0.26565494554147
10Condition_NaClWTShoot_vs_MSWTShoot.csv	AT1G17340	90.8828042258301	-0.356632993447215	0.552354801709339	0.247937902863999	0.549385513636764	10	non_sig	0.260122796372613
10Condition_NaClWTShoot_vs_MSWTShoot.csv	AT1G17345	17.4721065101658	-0.167955285779995	0.584274502265783	0.42629940803498	0.721105151833973	10	non_sig	0.142001401672367
10Condition_NaClWTShoot_vs_MSWTShoot.csv	AT1G17350	121.019882856333	-0.107338761662782	0.510363350461231	0.690959402037445	0.890286676457171	10	non_sig	0.0504701259885968
10Condition_NaClWTShoot_vs_MSWTShoot.csv	AT1G17360	228.60537951729	-0.311221802817336	0.528349370082429	0.314877318356411	0.622045571332371	10	non_sig	0.206177797538761
10Condition_NaClWTShoot_vs_MSWTShoot.csv	AT1G17370	680.608689112268	0.532803380237077	0.375461584346415	0.0812487439817847	0.287196701694675	10	non_sig	0.541820552048218
10Condition_NaClWTShoot_vs_MSWTShoot.csv	AT1G17380	45.4767533206452	-0.283575801125212	0.664428572953095	0.121546188280449	0.364622653571773	10	non_sig	0.438156352643224
10Condition_NaClWTShoot_vs_MSWTShoot.csv	AT1G17390.1	0.162241782451318	-0.0186221034287737	0.595172176287293	0.761383927192866	NA	10	non_sig	NA
10Condition_NaClWTShoot_vs_MSWTShoot.csv	AT1G17400	4.33653356859134	-0.075622902135713	0.560179308161989	0.706040348830068	0.898169236915168	10	non_sig	0.0466418239858248
10Condition_NaClWTShoot_vs_MSWTShoot.csv	AT1G17410	41.0509505042685	0.406471471409499	0.531961186679135	0.224507828619011	0.519941809927501	10	non_sig	0.284045258368069
10Condition_NaClWTShoot_vs_MSWTShoot.csv	AT1G17420	50.0418575176816	-0.616531001844444	1.15019258551575	0.00760499841223449	0.058247374202796	10	non_sig	1.23472364789748
10Condition_NaClWTShoot_vs_MSWTShoot.csv	AT1G17430	77.0904888654968	-1.81495767118239	0.969987129131482	0.00272415587176883	0.027807018243855	10	sig	1.55584557818608
10Condition_NaClWTShoot_vs_MSWTShoot.csv	AT1G17440	131.291312046705	-0.298481301105615	0.425310155848045	0.339038133362776	0.645835269248032	10	non_sig	0.189878241725865
10Condition_NaClWTShoot_vs_MSWTShoot.csv	AT1G17450	56.4938314527155	0.1901978564509	0.512223626295636	0.516203373479207	0.789568582742591	10	non_sig	0.102610140749998
10Condition_NaClWTShoot_vs_MSWTShoot.csv	AT1G17455	123.278441285856	-0.27122342898032	0.411867741316374	0.37207637940993	0.67568763852587	10	non_sig	0.170254026271281
10Condition_NaClWTShoot_vs_MSWTShoot.csv	AT1G17460	49.3684396152912	-0.0671487059298102	0.52107607882368	0.788225055111094	0.939571281232291	10	non_sig	0.0270702662590079
10Condition_NaClWTShoot_vs_MSWTShoot.csv	AT1G17470	255.697189354559	0.375825471641337	0.308322674502932	0.15903122046969	0.426640066528144	10	non_sig	0.369938361603439
10Condition_NaClWTShoot_vs_MSWTShoot.csv	AT1G17480	28.9744650431915	0.0474082870301645	0.498797490963149	0.866719110963233	0.971851795607645	10	non_sig	0.0123999585893903
10Condition_NaClWTShoot_vs_MSWTShoot.csv	AT1G17490	129.023350484436	0.0401229075194842	0.45914149202683	0.895420813345093	0.98395815472409	10	non_sig	0.00702337063252608
10Condition_NaClWTShoot_vs_MSWTShoot.csv	AT1G17495.1	0.0306483658097087	-0.00175839024053599	0.594941212668101	0.989841511401969	NA	10	non_sig	NA
10Condition_NaClWTShoot_vs_MSWTShoot.csv	AT1G17500	118.799904113231	-0.470023568475099	0.410079347664429	0.135014966613192	0.388812075025324	10	non_sig	0.410260256000303
10Condition_NaClWTShoot_vs_MSWTShoot.csv	AT1G17510	230.276208210349	0.96807815516747	0.282871599030435	0.00017116393815822	0.00345585269324578	10	non_sig	2.46144477773075
10Condition_NaClWTShoot_vs_MSWTShoot.csv	AT1G17520	181.749031892277	0.138955687869586	0.497878330588818	0.636126553872536	0.864689078937108	10	non_sig	0.0631400261490476
10Condition_NaClWTShoot_vs_MSWTShoot.csv	AT1G17530	212.887159993093	0.329069358239578	0.432579917400221	0.299432461641774	0.605830584730344	10	non_sig	0.217648805542071
10Condition_NaClWTShoot_vs_MSWTShoot.csv	AT1G17540	0.156679869676142	-0.00430315195445932	0.59469182019199	0.989834190960473	NA	10	non_sig	NA
10Condition_NaClWTShoot_vs_MSWTShoot.csv	AT1G17545	0	NA	NA	NA	NA	10	non_sig	NA
10Condition_NaClWTShoot_vs_MSWTShoot.csv	AT1G17550	116.681984373919	0.39256011911298	0.31529376968661	0.14650573919455	0.407264712343085	10	non_sig	0.390123217948841
10Condition_NaClWTShoot_vs_MSWTShoot.csv	AT1G17560	44.2359098456705	0.587249836724002	0.494368415807245	0.0940083727591067	0.313260996095345	10	non_sig	0.504093675450447
10Condition_NaClWTShoot_vs_MSWTShoot.csv	AT1G17570	0	NA	NA	NA	NA	10	non_sig	NA
10Condition_NaClWTShoot_vs_MSWTShoot.csv	AT1G17580	79.9017235458855	-0.132130713660227	0.407962746056916	0.65547148424779	0.873961978997054	10	non_sig	0.0585074605817846
10Condition_NaClWTShoot_vs_MSWTShoot.csv	AT1G17590	135.255571663734	0.550085766530323	0.755286152003875	0.105046951914601	0.334723099563221	10	non_sig	0.47531431552787
10Condition_NaClWTShoot_vs_MSWTShoot.csv	AT1G17600	12.101202369669	-0.120012555370031	0.526165180887188	0.630894476095747	0.861904007047225	10	non_sig	0.064541100220687
10Condition_NaClWTShoot_vs_MSWTShoot.csv	AT1G17610	13.6057041665298	-0.253324970587108	0.598566951941237	0.288410506915312	0.594247003818674	10	non_sig	0.226032999298221
10Condition_NaClWTShoot_vs_MSWTShoot.csv	AT1G17615	0.320183227542647	-0.00460996420163451	0.594667843590555	0.989829603887105	NA	10	non_sig	NA
10Condition_NaClWTShoot_vs_MSWTShoot.csv	AT1G17620	204.463824713957	-0.975891757583372	0.369899435904562	0.00165832021234495	0.0193394737842732	10	non_sig	1.71355534699012
10Condition_NaClWTShoot_vs_MSWTShoot.csv	AT1G17630	8.72086377120333	0.207154465509732	0.55437596035566	0.444693557889426	0.736220910336213	10	non_sig	0.132991851770272
10Condition_NaClWTShoot_vs_MSWTShoot.csv	AT1G17640	34.891261318799	-0.320973842499583	0.583963512296575	0.266745551004387	0.571230586440886	10	non_sig	0.24318854638794
10Condition_NaClWTShoot_vs_MSWTShoot.csv	AT1G17650	108.641281612608	0.0476025391499662	0.442354690847017	0.881036089897946	0.978602970944798	10	non_sig	0.00939347009766933
10Condition_NaClWTShoot_vs_MSWTShoot.csv	AT1G17665	47.8820319840403	0.64585072427526	0.69227686212562	0.0913736996823306	0.307522353050417	10	non_sig	0.512123310933693
10Condition_NaClWTShoot_vs_MSWTShoot.csv	AT1G17660	0	NA	NA	NA	NA	10	non_sig	NA
10Condition_NaClWTShoot_vs_MSWTShoot.csv	AT1G17670	0	NA	NA	NA	NA	10	non_sig	NA
10Condition_NaClWTShoot_vs_MSWTShoot.csv	AT1G17680	164.131032427409	-0.0499919967312388	0.343545327117918	0.861675155865726	0.970228043707556	10	non_sig	0.0131261765751106
10Condition_NaClWTShoot_vs_MSWTShoot.csv	AT1G17690	89.2704863462151	0.00587534043263364	0.515617672472905	0.983014541236423	0.994795364334876	10	non_sig	0.00226624717419054
10Condition_NaClWTShoot_vs_MSWTShoot.csv	AT1G17700	19.8842917922399	-1.45668897856038	0.655331522904975	0.00216072909976729	0.0234379778906978	10	sig	1.63007985975265
10Condition_NaClWTShoot_vs_MSWTShoot.csv	AT1G17710	34.2561567675702	2.89568763579922	1.38117170015196	0.00166668695175889	0.0194074177776965	10	sig	1.71203224511139
10Condition_NaClWTShoot_vs_MSWTShoot.csv	AT1G17720	297.77670862761	0.317445299556944	0.261240978929077	0.175587800132249	0.451956646953904	10	non_sig	0.344903222028625
10Condition_NaClWTShoot_vs_MSWTShoot.csv	AT1G17730	154.28544035417	-0.315923774686827	0.291844122906801	0.214210145729948	0.507951127850527	10	non_sig	0.294178071034726
10Condition_NaClWTShoot_vs_MSWTShoot.csv	AT1G17744	564.181680183882	1.79112766964505	0.508709749294371	4.8945727415498e-05	0.00129819477946013	10	sig	2.88666014166632
10Condition_NaClWTShoot_vs_MSWTShoot.csv	AT1G17745	1681.85301950862	2.08875563593464	0.460947040805715	5.85075045434084e-07	3.62367020031553e-05	10	sig	4.44085133547116
10Condition_NaClWTShoot_vs_MSWTShoot.csv	AT1G17750	30.6513391800233	-0.0210759414087743	0.503101933018827	0.938585997033384	0.994795364334876	10	non_sig	0.00226624717419054
10Condition_NaClWTShoot_vs_MSWTShoot.csv	AT1G17760	155.214531967542	0.224836186892709	0.526298974004623	0.446613401517177	0.737734643492224	10	non_sig	0.13209982190391
10Condition_NaClWTShoot_vs_MSWTShoot.csv	AT1G17770	0	NA	NA	NA	NA	10	non_sig	NA
10Condition_NaClWTShoot_vs_MSWTShoot.csv	AT1G17780	65.7154673729734	-0.293766508536905	0.513592111985788	0.335741422104491	0.64286851846144	10	non_sig	0.19187784129908
10Condition_NaClWTShoot_vs_MSWTShoot.csv	AT1G17790	57.4947197625075	-0.144297605470082	0.501435753581931	0.602955347753196	0.845872344604362	10	non_sig	0.0726951738606046
10Condition_NaClWTShoot_vs_MSWTShoot.csv	AT1G17800	0.186048237253052	-0.00216686648132582	0.59490105260227	0.989836723574951	NA	10	non_sig	NA
10Condition_NaClWTShoot_vs_MSWTShoot.csv	AT1G17810	8.75899187401437	2.95344581620293	1.12814629535265	0.00054312014068776	0.00842582055710906	10	sig	2.074387794187
10Condition_NaClWTShoot_vs_MSWTShoot.csv	AT1G17820	71.0863672263358	0.242476649374716	0.375780523929143	0.417064339595032	0.713995233435547	10	non_sig	0.146304687522914
10Condition_NaClWTShoot_vs_MSWTShoot.csv	AT1G17830	48.130806477188	0.937020226060043	1.35208364798743	0.03103294870853	0.15456445394581	10	non_sig	0.8108903760721
10Condition_NaClWTShoot_vs_MSWTShoot.csv	AT1G17840	431.48009448119	-0.0887682714109465	0.328370071317211	0.755409410977607	0.92399050237325	10	non_sig	0.0343324928362653
10Condition_NaClWTShoot_vs_MSWTShoot.csv	AT1G17850	205.858564434724	0.0609236091637535	0.445653519253209	0.846378087702584	0.963954331771781	10	non_sig	0.0159435407126471
10Condition_NaClWTShoot_vs_MSWTShoot.csv	AT1G17860	1070.55517765224	-0.117565356429889	0.227870367536351	0.569722657112036	0.8253432598158	10	non_sig	0.0833653910388251
10Condition_NaClWTShoot_vs_MSWTShoot.csv	AT1G17870	218.100738939401	0.64681736598282	0.26114091605664	0.0062631379468708	0.0514246037945149	10	non_sig	1.28882904568125
10Condition_NaClWTShoot_vs_MSWTShoot.csv	AT1G17880	832.305364492049	-0.465658371708008	0.374315539288054	0.109222774050509	0.343198833147055	10	non_sig	0.464454197392845
10Condition_NaClWTShoot_vs_MSWTShoot.csv	AT1G17890	185.06490261009	-1.04235929088883	0.33171676950394	0.00033948321579725	0.0059386239490151	10	sig	2.22631417464525
10Condition_NaClWTShoot_vs_MSWTShoot.csv	AT1G17900.1	0.053451088742884	-0.00183732402012284	0.594934918463621	0.989841511401969	NA	10	non_sig	NA
10Condition_NaClWTShoot_vs_MSWTShoot.csv	AT1G17910	0.046512059313263	-0.00182427245775613	0.594934064401284	0.989841511401969	NA	10	non_sig	NA
10Condition_NaClWTShoot_vs_MSWTShoot.csv	AT1G17920	21.9568624008997	0.0668818637156247	0.490145062710819	0.821465002286681	0.953627251364498	10	non_sig	0.0206213467941483
10Condition_NaClWTShoot_vs_MSWTShoot.csv	AT1G17930	101.309698241567	-0.32475376577838	0.318330112562342	0.231090269747685	0.528994783470203	10	non_sig	0.276548610613729
10Condition_NaClWTShoot_vs_MSWTShoot.csv	AT1G17940	77.3150973602839	0.436506649645753	0.54148380998367	0.200449760389814	0.487685179859113	10	non_sig	0.311860441872454
10Condition_NaClWTShoot_vs_MSWTShoot.csv	AT1G17950	22.7208651688096	0.578172952638058	0.865062708849636	0.073470177018389	0.269944296385025	10	non_sig	0.56872584424267
10Condition_NaClWTShoot_vs_MSWTShoot.csv	AT1G17960	6.90088827092329	0.0359882057190084	0.559316523550668	0.843779487245424	0.962998791938712	10	non_sig	0.0163742576882176
10Condition_NaClWTShoot_vs_MSWTShoot.csv	AT1G17970	95.7354626383483	-0.372375307036622	0.454251262804324	0.239133003403025	0.538749209843694	10	non_sig	0.268613353788567
10Condition_NaClWTShoot_vs_MSWTShoot.csv	AT1G17980	154.613116554882	-0.948514993912689	0.376941565273936	0.00266949915010781	0.0273523105207787	10	non_sig	1.56300598179704
10Condition_NaClWTShoot_vs_MSWTShoot.csv	AT1G17990	152.903410502512	-0.353020325171988	0.526317462384221	0.260581116800867	0.564306793533106	10	non_sig	0.248484721347572
10Condition_NaClWTShoot_vs_MSWTShoot.csv	AT1G18000	142.520980081475	-0.238997227315993	0.496566638440633	0.418492969800376	0.715045101099421	10	non_sig	0.145666564435467
10Condition_NaClWTShoot_vs_MSWTShoot.csv	AT1G18010	141.752196333679	-0.240191720024175	0.499243433303044	0.418670444092415	0.715081754253691	10	non_sig	0.145644303105869
10Condition_NaClWTShoot_vs_MSWTShoot.csv	AT1G18020	152.101124833059	-0.324399409241931	0.516094874109447	0.295508696056782	0.601837653647104	10	non_sig	0.220520644346688
10Condition_NaClWTShoot_vs_MSWTShoot.csv	AT1G18030	55.1560137008137	-1.24304223643212	0.720425370957331	0.0080372359383242	0.060429222596577	10	non_sig	1.21875299278097
10Condition_NaClWTShoot_vs_MSWTShoot.csv	AT1G18040	54.3775393994153	-0.258047178498115	0.533600801032084	0.382605974881632	0.684192722681971	10	non_sig	0.164821549437526
10Condition_NaClWTShoot_vs_MSWTShoot.csv	AT1G18050	0.0919643866394371	0.0392219796774438	0.595124361102179	0.841240585548187	NA	10	non_sig	NA
10Condition_NaClWTShoot_vs_MSWTShoot.csv	AT1G18060	1250.05407109363	0.720142629152732	0.431545114512234	0.0345982782167441	0.16566459933453	10	non_sig	0.780770285522796
10Condition_NaClWTShoot_vs_MSWTShoot.csv	AT1G18070	383.038580785022	-0.30512948216858	0.225301165389765	0.140563249109491	0.397810061324119	10	non_sig	0.40032423699266
10Condition_NaClWTShoot_vs_MSWTShoot.csv	AT1G18075	4.66161493609865	-0.39324683220532	0.696311412766792	0.142230196550757	0.400192845457614	10	non_sig	0.397730679832874
10Condition_NaClWTShoot_vs_MSWTShoot.csv	AT1G18080	460.802701197233	0.431057110725076	0.326404328197403	0.119199379049353	0.36055609428392	10	non_sig	0.443027159397165
10Condition_NaClWTShoot_vs_MSWTShoot.csv	AT1G18090	64.4507474965104	0.0514245800609533	0.455122565119563	0.861583072207634	0.970228043707556	10	non_sig	0.0131261765751106
10Condition_NaClWTShoot_vs_MSWTShoot.csv	AT1G18100	352.868029067017	2.04352035126703	0.840837307928849	0.0010655942231457	0.0138273823429257	10	sig	1.85926002825099
10Condition_NaClWTShoot_vs_MSWTShoot.csv	AT1G18120	0.112368904582316	-0.00301818587945825	0.594810772736305	0.989839490417968	NA	10	non_sig	NA
10Condition_NaClWTShoot_vs_MSWTShoot.csv	AT1G18130	0.0655176205272689	-0.00182488598620545	0.594931893118978	0.989841511401969	NA	10	non_sig	NA
10Condition_NaClWTShoot_vs_MSWTShoot.csv	AT1G18140	14.8338535896749	-0.570216622454606	0.968681273533048	0.0220465370724357	0.122685391829028	10	non_sig	0.911207145714187
10Condition_NaClWTShoot_vs_MSWTShoot.csv	AT1G18150	355.550566883118	-0.373981178067392	0.369773774544173	0.201373950297874	0.488843797142594	10	non_sig	0.310829891134456
10Condition_NaClWTShoot_vs_MSWTShoot.csv	AT1G18160	243.089512733448	0.0620288732925277	0.467464101254425	0.835194059230712	0.959508049397453	10	non_sig	0.0179513775786054
10Condition_NaClWTShoot_vs_MSWTShoot.csv	AT1G18170	203.362678160448	-0.0701518609752963	0.363625126968184	0.80289012308934	0.946646946939459	10	non_sig	0.0238119614239391
10Condition_NaClWTShoot_vs_MSWTShoot.csv	AT1G18180	34.0158597313674	-0.00980855774869	0.419600467642238	0.970761004001671	0.994795364334876	10	non_sig	0.00226624717419054
10Condition_NaClWTShoot_vs_MSWTShoot.csv	AT1G18190	90.5771157878303	-0.26045181353116	0.429083050355053	0.396101437445891	0.695453611746095	10	non_sig	0.157731833083261
10Condition_NaClWTShoot_vs_MSWTShoot.csv	AT1G18191	0.0656633129520485	-0.00284916735785989	0.594820634352478	0.989839490417968	NA	10	non_sig	NA
10Condition_NaClWTShoot_vs_MSWTShoot.csv	AT1G18200	65.6295628976493	-0.266725494462409	0.568955903044674	0.345381779306844	0.652764441616135	10	non_sig	0.185243511163666
10Condition_NaClWTShoot_vs_MSWTShoot.csv	AT1G18210	291.947945503611	-0.944658019611675	0.439376896472407	0.00634584805307771	0.0518234423598895	10	non_sig	1.2854737424839
10Condition_NaClWTShoot_vs_MSWTShoot.csv	AT1G18220	0	NA	NA	NA	NA	10	non_sig	NA
10Condition_NaClWTShoot_vs_MSWTShoot.csv	AT1G18230	0	NA	NA	NA	NA	10	non_sig	NA
10Condition_NaClWTShoot_vs_MSWTShoot.csv	AT1G18240.1	0.986390186146011	0.176722409518133	0.623361714898529	0.212353374859352	NA	10	non_sig	NA
10Condition_NaClWTShoot_vs_MSWTShoot.csv	AT1G18250	85.3320105096078	-0.39077338341881	0.338561627664565	0.164554256693473	0.434738914732261	10	non_sig	0.361771483119356
10Condition_NaClWTShoot_vs_MSWTShoot.csv	AT1G18260	284.524004031645	-0.0233368610053773	0.312950886172246	0.928003843014979	0.994795364334876	10	non_sig	0.00226624717419054
10Condition_NaClWTShoot_vs_MSWTShoot.csv	AT1G18265	42.2446662955733	0.281067682895177	0.443421228394894	0.383568511010536	0.684995012337706	10	non_sig	0.164312590729615
10Condition_NaClWTShoot_vs_MSWTShoot.csv	AT1G18270	241.197475993463	-0.133204607309212	0.340587165404304	0.63113075998898	0.862099693289605	10	non_sig	0.0644425094165044
10Condition_NaClWTShoot_vs_MSWTShoot.csv	AT1G18280	0.840681248812358	-0.0678887822843078	0.59409587869308	0.705645610985323	NA	10	non_sig	NA
10Condition_NaClWTShoot_vs_MSWTShoot.csv	AT1G18290	5.0328466204579	-0.0900486465192679	0.594999808766378	0.645250285694395	0.868911754902952	10	non_sig	0.0610243274693003
10Condition_NaClWTShoot_vs_MSWTShoot.csv	AT1G18300	95.6540043426295	0.536525951014919	0.674542282150417	0.130055128773392	0.379562919736655	10	non_sig	0.420716221271975
10Condition_NaClWTShoot_vs_MSWTShoot.csv	AT1G18310	0.0973070795999604	-0.00399842720761243	0.594715490145223	0.989837469434033	NA	10	non_sig	NA
10Condition_NaClWTShoot_vs_MSWTShoot.csv	AT1G18320	26.1690657373496	0.884337347282935	0.648131783489554	0.0341601371823226	0.164418171349704	10	non_sig	0.784050186304506
10Condition_NaClWTShoot_vs_MSWTShoot.csv	AT1G18330	92.1595172099906	-0.159875193386454	0.479563941277034	0.584394992546473	0.834795886606232	10	non_sig	0.0784196995546149
10Condition_NaClWTShoot_vs_MSWTShoot.csv	AT1G18335	92.4823740101197	0.60397163001079	0.297913119906141	0.0209566522065624	0.118549158717745	10	non_sig	0.926101523638872
10Condition_NaClWTShoot_vs_MSWTShoot.csv	AT1G18340	35.6196933177548	-0.632187019648274	0.883765923967177	0.0585057948205915	0.234145790099315	10	non_sig	0.630513646351145
10Condition_NaClWTShoot_vs_MSWTShoot.csv	AT1G18350	0.932496454086189	-0.0286320447470496	0.583565133975101	0.782545881437975	NA	10	non_sig	NA
10Condition_NaClWTShoot_vs_MSWTShoot.csv	AT1G18360	107.425299686554	0.0134779804984014	0.482804689832795	0.973221918467466	0.994795364334876	10	non_sig	0.00226624717419054
10Condition_NaClWTShoot_vs_MSWTShoot.csv	AT1G18370	31.1757992432655	-0.280107842737989	0.485277848907395	0.367428109726541	0.671660646473287	10	non_sig	0.172850096870547
10Condition_NaClWTShoot_vs_MSWTShoot.csv	AT1G18390	108.411530753534	-3.54091481221013	1.00878107221182	1.56668328042272e-05	0.00053031187672329	10	sig	3.27546864642919
10Condition_NaClWTShoot_vs_MSWTShoot.csv	AT1G18382	18.5948668826218	-0.55455690985073	0.883786095869155	0.057205638531469	0.230593564219375	10	non_sig	0.637152817869663
10Condition_NaClWTShoot_vs_MSWTShoot.csv	AT1G18400	21.176106231499	-1.21485123998796	1.04811761232276	0.014230090687812	0.091182771756527	10	non_sig	1.04008721033247
10Condition_NaClWTShoot_vs_MSWTShoot.csv	AT1G18410	4.08533004554247	-0.372827647691614	0.743874481461798	0.0390711094801681	0.178994463777184	10	non_sig	0.747160401356431
10Condition_NaClWTShoot_vs_MSWTShoot.csv	AT1G18415	40.6899340044437	-0.372157456982812	0.494262326659545	0.250835406399483	0.552966679359475	10	non_sig	0.25730103760362
10Condition_NaClWTShoot_vs_MSWTShoot.csv	AT1G18420	38.4899889700312	-0.43953489043799	0.516923288136745	0.1871406104305	0.468229525999053	10	non_sig	0.329541203680505
10Condition_NaClWTShoot_vs_MSWTShoot.csv	AT1G18430	0.607422205574537	-0.00869312679605742	0.594222022670609	0.983891125140158	NA	10	non_sig	NA
10Condition_NaClWTShoot_vs_MSWTShoot.csv	AT1G18440	42.1385155292581	-0.219571512796426	0.491215022432327	0.460212149146943	0.748739689100223	10	non_sig	0.125669145233964
10Condition_NaClWTShoot_vs_MSWTShoot.csv	AT1G18450	214.903235273826	-0.180390228365667	0.298949759382872	0.47636796758235	0.762055730898228	10	non_sig	0.118013266538986
10Condition_NaClWTShoot_vs_MSWTShoot.csv	AT1G18460	154.398594079807	-0.38856765624826	0.369953747622832	0.185775301741626	0.466128056367189	10	non_sig	0.331494755984505
10Condition_NaClWTShoot_vs_MSWTShoot.csv	AT1G18470	492.171783896501	-0.312046246211497	0.350869662299864	0.281671970594025	0.587280036223517	10	non_sig	0.231154762149258
[truncated: 468,541 more rows]
