# Supplementary material for: Physiochemical interaction between osmotic stress and a bacterial exometabolite promotes plant disease
Source: Nat Commun. 2024 May 28;15:4438. doi: 10.1038/s41467-024-48517-5 (PMC11133316; doi:10.1038/s41467-024-48517-5)
Supplement: Supplementary file 12 — Source Data [file 41467_2024_48517_MOESM12_ESM.zip › Source Data/Fig5E_data.txt]

	Sample_name1	Sample_name2	Tissues	Solvant	BrassicapeptinA_concentration	BrassicapeptinA_concentration4	BrassicapeptinA_concentration3	NaCl	BrassicapeptinA_concentration2	Rep	Measurement	RLU
1	1_Leaves_DMSO_1	1	Leaves	DMSO	0ug.mL	DMSO	DMSO_0ug.mL	0 mM NaCl	0	1	M1	177
2	2_Leaves_DMSO_1	2	Leaves	DMSO	0ug.mL	DMSO	DMSO_0ug.mL	0 mM NaCl	0	1	M1	266
3	3_Leaves_DMSO_1	3	Leaves	DMSO	0ug.mL	DMSO	DMSO_0ug.mL	0 mM NaCl	0	1	M1	232
4	4_Leaves_DMSO_1	4	Leaves	DMSO	0ug.mL	DMSO	DMSO_0ug.mL	0 mM NaCl	0	1	M1	266
5	5_Leaves_DMSO_BA_10ug.mL_1	5	Leaves	DMSO	10ug.mL	10ug.mL	DMSO_10ug.mL	0 mM NaCl	10000	1	M1	100
6	6_Leaves_DMSO_BA_10ug.mL_1	6	Leaves	DMSO	10ug.mL	10ug.mL	DMSO_10ug.mL	0 mM NaCl	10000	1	M1	89
7	6_Leaves_DMSO_BA_10ug.mL_3	6	Leaves	DMSO	10ug.mL	10ug.mL	DMSO_10ug.mL	0 mM NaCl	10000	3	M1	89
8	7_Leaves_DMSO_BA_10ug.mL_2	7	Leaves	DMSO	10ug.mL	10ug.mL	DMSO_10ug.mL	0 mM NaCl	10000	2	M1	77
9	1_Leaves_DMSO_2	1	Leaves	DMSO	0ug.mL	DMSO	DMSO_0ug.mL	0 mM NaCl	0	2	M1	177
10	2_Leaves_DMSO_2	2	Leaves	DMSO	0ug.mL	DMSO	DMSO_0ug.mL	0 mM NaCl	0	2	M1	288
11	3_Leaves_DMSO_2	3	Leaves	DMSO	0ug.mL	DMSO	DMSO_0ug.mL	0 mM NaCl	0	2	M1	210
12	4_Leaves_DMSO_2	4	Leaves	DMSO	0ug.mL	DMSO	DMSO_0ug.mL	0 mM NaCl	0	2	M1	210
13	5_Leaves_DMSO_BA_10ug.mL_2	5	Leaves	DMSO	10ug.mL	10ug.mL	DMSO_10ug.mL	0 mM NaCl	10000	2	M1	111
14	6_Leaves_DMSO_BA_10ug.mL_2	6	Leaves	DMSO	10ug.mL	10ug.mL	DMSO_10ug.mL	0 mM NaCl	10000	2	M1	77
15	7_Leaves_DMSO_BA_10ug.mL_1	7	Leaves	DMSO	10ug.mL	10ug.mL	DMSO_10ug.mL	0 mM NaCl	10000	1	M1	77
16	7_Leaves_DMSO_BA_10ug.mL_3	7	Leaves	DMSO	10ug.mL	10ug.mL	DMSO_10ug.mL	0 mM NaCl	10000	3	M1	89
17	9_Leaves_DMSO_BA_1ug.mL_1	9	Leaves	DMSO	1ug.mL	1ug.mL	DMSO_1ug.mL	0 mM NaCl	1000	1	M1	100
18	10_Leaves_DMSO_BA_1ug.mL_1	10	Leaves	DMSO	1ug.mL	1ug.mL	DMSO_1ug.mL	0 mM NaCl	1000	1	M1	77
19	11_Leaves_DMSO_BA_1ug.mL_1	11	Leaves	DMSO	1ug.mL	1ug.mL	DMSO_1ug.mL	0 mM NaCl	1000	1	M1	100
20	12_Leaves_DMSO_BA_1ug.mL_1	12	Leaves	DMSO	1ug.mL	1ug.mL	DMSO_1ug.mL	0 mM NaCl	1000	1	M1	89
21	13_Leaves_DMSO_BA_1ng.mL_1	13	Leaves	DMSO	1ng.mL	1ng.mL	DMSO_1ng.mL	0 mM NaCl	1	1	M1	188
22	14_Leaves_DMSO_BA_1ng.mL_1	14	Leaves	DMSO	1ng.mL	1ng.mL	DMSO_1ng.mL	0 mM NaCl	1	1	M1	199
23	15_Leaves_DMSO_BA_1ng.mL_1	15	Leaves	DMSO	1ng.mL	1ng.mL	DMSO_1ng.mL	0 mM NaCl	1	1	M1	243
24	16_Leaves_DMSO_BA_1ng.mL_1	16	Leaves	DMSO	1ng.mL	1ng.mL	DMSO_1ng.mL	0 mM NaCl	1	1	M1	210
25	9_Leaves_DMSO_BA_1ug.mL_2	9	Leaves	DMSO	1ug.mL	1ug.mL	DMSO_1ug.mL	0 mM NaCl	1000	2	M1	77
26	10_Leaves_DMSO_BA_1ug.mL_2	10	Leaves	DMSO	1ug.mL	1ug.mL	DMSO_1ug.mL	0 mM NaCl	1000	2	M1	66
27	11_Leaves_DMSO_BA_1ug.mL_2	11	Leaves	DMSO	1ug.mL	1ug.mL	DMSO_1ug.mL	0 mM NaCl	1000	2	M1	89
28	12_Leaves_DMSO_BA_1ug.mL_2	12	Leaves	DMSO	1ug.mL	1ug.mL	DMSO_1ug.mL	0 mM NaCl	1000	2	M1	77
29	13_Leaves_DMSO_BA_1ng.mL_2	13	Leaves	DMSO	1ng.mL	1ng.mL	DMSO_1ng.mL	0 mM NaCl	1	2	M1	166
30	14_Leaves_DMSO_BA_1ng.mL_2	14	Leaves	DMSO	1ng.mL	1ng.mL	DMSO_1ng.mL	0 mM NaCl	1	2	M1	199
31	15_Leaves_DMSO_BA_1ng.mL_2	15	Leaves	DMSO	1ng.mL	1ng.mL	DMSO_1ng.mL	0 mM NaCl	1	2	M1	243
32	16_Leaves_DMSO_BA_1ng.mL_2	16	Leaves	DMSO	1ng.mL	1ng.mL	DMSO_1ng.mL	0 mM NaCl	1	2	M1	210
33	8_Leaves_Water_1	8	Leaves	Water	0ug.mL	Water	Water_0ug.mL	0 mM NaCl	0	1	M1	232
34	8_Leaves_Water_2	8	Leaves	Water	0ug.mL	Water	Water_0ug.mL	0 mM NaCl	0	2	M1	232
35	8_Leaves_Water_3	8	Leaves	Water	0ug.mL	Water	Water_0ug.mL	0 mM NaCl	0	3	M1	288
36	8_Leaves_Water_4	8	Leaves	Water	0ug.mL	Water	Water_0ug.mL	0 mM NaCl	0	4	M1	232
37	Empty	0	Empty	Empty	0ug.mL	Water1	Empty_0ug.mL	0 mM NaCl	0	1	M1	100
38	Empty	0	Empty	Empty	0ug.mL	Water1	Empty_0ug.mL	0 mM NaCl	0	2	M1	122
39	Empty	0	Empty	Empty	0ug.mL	Water1	Empty_0ug.mL	0 mM NaCl	0	3	M1	155
40	Empty	0	Empty	Empty	0ug.mL	Water1	Empty_0ug.mL	0 mM NaCl	0	4	M1	122
41	1_Leaves_DMSO_1	1	Leaves	DMSO	0ug.mL	DMSO	DMSO_0ug.mL	0 mM NaCl	0	1	M2	254
42	2_Leaves_DMSO_1	2	Leaves	DMSO	0ug.mL	DMSO	DMSO_0ug.mL	0 mM NaCl	0	1	M2	376
43	3_Leaves_DMSO_1	3	Leaves	DMSO	0ug.mL	DMSO	DMSO_0ug.mL	0 mM NaCl	0	1	M2	277
44	4_Leaves_DMSO_1	4	Leaves	DMSO	0ug.mL	DMSO	DMSO_0ug.mL	0 mM NaCl	0	1	M2	310
45	5_Leaves_DMSO_BA_10ug.mL_1	5	Leaves	DMSO	10ug.mL	10ug.mL	DMSO_10ug.mL	0 mM NaCl	10000	1	M2	111
46	6_Leaves_DMSO_BA_10ug.mL_1	6	Leaves	DMSO	10ug.mL	10ug.mL	DMSO_10ug.mL	0 mM NaCl	10000	1	M2	66
47	6_Leaves_DMSO_BA_10ug.mL_3	6	Leaves	DMSO	10ug.mL	10ug.mL	DMSO_10ug.mL	0 mM NaCl	10000	3	M2	89
48	7_Leaves_DMSO_BA_10ug.mL_2	7	Leaves	DMSO	10ug.mL	10ug.mL	DMSO_10ug.mL	0 mM NaCl	10000	2	M2	77
49	1_Leaves_DMSO_2	1	Leaves	DMSO	0ug.mL	DMSO	DMSO_0ug.mL	0 mM NaCl	0	2	M2	254
50	2_Leaves_DMSO_2	2	Leaves	DMSO	0ug.mL	DMSO	DMSO_0ug.mL	0 mM NaCl	0	2	M2	365
51	3_Leaves_DMSO_2	3	Leaves	DMSO	0ug.mL	DMSO	DMSO_0ug.mL	0 mM NaCl	0	2	M2	299
52	4_Leaves_DMSO_2	4	Leaves	DMSO	0ug.mL	DMSO	DMSO_0ug.mL	0 mM NaCl	0	2	M2	321
53	5_Leaves_DMSO_BA_10ug.mL_2	5	Leaves	DMSO	10ug.mL	10ug.mL	DMSO_10ug.mL	0 mM NaCl	10000	2	M2	66
54	6_Leaves_DMSO_BA_10ug.mL_2	6	Leaves	DMSO	10ug.mL	10ug.mL	DMSO_10ug.mL	0 mM NaCl	10000	2	M2	66
55	7_Leaves_DMSO_BA_10ug.mL_1	7	Leaves	DMSO	10ug.mL	10ug.mL	DMSO_10ug.mL	0 mM NaCl	10000	1	M2	66
56	7_Leaves_DMSO_BA_10ug.mL_3	7	Leaves	DMSO	10ug.mL	10ug.mL	DMSO_10ug.mL	0 mM NaCl	10000	3	M2	100
57	9_Leaves_DMSO_BA_1ug.mL_1	9	Leaves	DMSO	1ug.mL	1ug.mL	DMSO_1ug.mL	0 mM NaCl	1000	1	M2	89
58	10_Leaves_DMSO_BA_1ug.mL_1	10	Leaves	DMSO	1ug.mL	1ug.mL	DMSO_1ug.mL	0 mM NaCl	1000	1	M2	66
59	11_Leaves_DMSO_BA_1ug.mL_1	11	Leaves	DMSO	1ug.mL	1ug.mL	DMSO_1ug.mL	0 mM NaCl	1000	1	M2	66
60	12_Leaves_DMSO_BA_1ug.mL_1	12	Leaves	DMSO	1ug.mL	1ug.mL	DMSO_1ug.mL	0 mM NaCl	1000	1	M2	100
61	13_Leaves_DMSO_BA_1ng.mL_1	13	Leaves	DMSO	1ng.mL	1ng.mL	DMSO_1ng.mL	0 mM NaCl	1	1	M2	299
62	14_Leaves_DMSO_BA_1ng.mL_1	14	Leaves	DMSO	1ng.mL	1ng.mL	DMSO_1ng.mL	0 mM NaCl	1	1	M2	376
63	15_Leaves_DMSO_BA_1ng.mL_1	15	Leaves	DMSO	1ng.mL	1ng.mL	DMSO_1ng.mL	0 mM NaCl	1	1	M2	454
64	16_Leaves_DMSO_BA_1ng.mL_1	16	Leaves	DMSO	1ng.mL	1ng.mL	DMSO_1ng.mL	0 mM NaCl	1	1	M2	310
65	9_Leaves_DMSO_BA_1ug.mL_2	9	Leaves	DMSO	1ug.mL	1ug.mL	DMSO_1ug.mL	0 mM NaCl	1000	2	M2	66
66	10_Leaves_DMSO_BA_1ug.mL_2	10	Leaves	DMSO	1ug.mL	1ug.mL	DMSO_1ug.mL	0 mM NaCl	1000	2	M2	89
67	11_Leaves_DMSO_BA_1ug.mL_2	11	Leaves	DMSO	1ug.mL	1ug.mL	DMSO_1ug.mL	0 mM NaCl	1000	2	M2	77
68	12_Leaves_DMSO_BA_1ug.mL_2	12	Leaves	DMSO	1ug.mL	1ug.mL	DMSO_1ug.mL	0 mM NaCl	1000	2	M2	89
69	13_Leaves_DMSO_BA_1ng.mL_2	13	Leaves	DMSO	1ng.mL	1ng.mL	DMSO_1ng.mL	0 mM NaCl	1	2	M2	299
70	14_Leaves_DMSO_BA_1ng.mL_2	14	Leaves	DMSO	1ng.mL	1ng.mL	DMSO_1ng.mL	0 mM NaCl	1	2	M2	310
71	15_Leaves_DMSO_BA_1ng.mL_2	15	Leaves	DMSO	1ng.mL	1ng.mL	DMSO_1ng.mL	0 mM NaCl	1	2	M2	465
72	16_Leaves_DMSO_BA_1ng.mL_2	16	Leaves	DMSO	1ng.mL	1ng.mL	DMSO_1ng.mL	0 mM NaCl	1	2	M2	310
73	8_Leaves_Water_1	8	Leaves	Water	0ug.mL	Water	Water_0ug.mL	0 mM NaCl	0	1	M2	420
74	8_Leaves_Water_2	8	Leaves	Water	0ug.mL	Water	Water_0ug.mL	0 mM NaCl	0	2	M2	409
75	8_Leaves_Water_3	8	Leaves	Water	0ug.mL	Water	Water_0ug.mL	0 mM NaCl	0	3	M2	431
76	8_Leaves_Water_4	8	Leaves	Water	0ug.mL	Water	Water_0ug.mL	0 mM NaCl	0	4	M2	420
77	Empty	0	Empty	Empty	0ug.mL	Water1	Empty_0ug.mL	0 mM NaCl	0	1	M2	77
78	Empty	0	Empty	Empty	0ug.mL	Water1	Empty_0ug.mL	0 mM NaCl	0	2	M2	55
79	Empty	0	Empty	Empty	0ug.mL	Water1	Empty_0ug.mL	0 mM NaCl	0	3	M2	77
80	Empty	0	Empty	Empty	0ug.mL	Water1	Empty_0ug.mL	0 mM NaCl	0	4	M2	77
81	1_Leaves_DMSO_1	1	Leaves	DMSO	0ug.mL	DMSO	DMSO_0ug.mL	0 mM NaCl	0	1	M3	277
82	2_Leaves_DMSO_1	2	Leaves	DMSO	0ug.mL	DMSO	DMSO_0ug.mL	0 mM NaCl	0	1	M3	398
83	3_Leaves_DMSO_1	3	Leaves	DMSO	0ug.mL	DMSO	DMSO_0ug.mL	0 mM NaCl	0	1	M3	243
84	4_Leaves_DMSO_1	4	Leaves	DMSO	0ug.mL	DMSO	DMSO_0ug.mL	0 mM NaCl	0	1	M3	365
85	5_Leaves_DMSO_BA_10ug.mL_1	5	Leaves	DMSO	10ug.mL	10ug.mL	DMSO_10ug.mL	0 mM NaCl	10000	1	M3	66
86	6_Leaves_DMSO_BA_10ug.mL_1	6	Leaves	DMSO	10ug.mL	10ug.mL	DMSO_10ug.mL	0 mM NaCl	10000	1	M3	44
87	6_Leaves_DMSO_BA_10ug.mL_3	6	Leaves	DMSO	10ug.mL	10ug.mL	DMSO_10ug.mL	0 mM NaCl	10000	3	M3	66
88	7_Leaves_DMSO_BA_10ug.mL_2	7	Leaves	DMSO	10ug.mL	10ug.mL	DMSO_10ug.mL	0 mM NaCl	10000	2	M3	100
89	1_Leaves_DMSO_2	1	Leaves	DMSO	0ug.mL	DMSO	DMSO_0ug.mL	0 mM NaCl	0	2	M3	299
90	2_Leaves_DMSO_2	2	Leaves	DMSO	0ug.mL	DMSO	DMSO_0ug.mL	0 mM NaCl	0	2	M3	376
91	3_Leaves_DMSO_2	3	Leaves	DMSO	0ug.mL	DMSO	DMSO_0ug.mL	0 mM NaCl	0	2	M3	266
92	4_Leaves_DMSO_2	4	Leaves	DMSO	0ug.mL	DMSO	DMSO_0ug.mL	0 mM NaCl	0	2	M3	310
93	5_Leaves_DMSO_BA_10ug.mL_2	5	Leaves	DMSO	10ug.mL	10ug.mL	DMSO_10ug.mL	0 mM NaCl	10000	2	M3	77
94	6_Leaves_DMSO_BA_10ug.mL_2	6	Leaves	DMSO	10ug.mL	10ug.mL	DMSO_10ug.mL	0 mM NaCl	10000	2	M3	100
95	7_Leaves_DMSO_BA_10ug.mL_1	7	Leaves	DMSO	10ug.mL	10ug.mL	DMSO_10ug.mL	0 mM NaCl	10000	1	M3	66
96	7_Leaves_DMSO_BA_10ug.mL_3	7	Leaves	DMSO	10ug.mL	10ug.mL	DMSO_10ug.mL	0 mM NaCl	10000	3	M3	77
97	9_Leaves_DMSO_BA_1ug.mL_1	9	Leaves	DMSO	1ug.mL	1ug.mL	DMSO_1ug.mL	0 mM NaCl	1000	1	M3	77
98	10_Leaves_DMSO_BA_1ug.mL_1	10	Leaves	DMSO	1ug.mL	1ug.mL	DMSO_1ug.mL	0 mM NaCl	1000	1	M3	66
99	11_Leaves_DMSO_BA_1ug.mL_1	11	Leaves	DMSO	1ug.mL	1ug.mL	DMSO_1ug.mL	0 mM NaCl	1000	1	M3	55
100	12_Leaves_DMSO_BA_1ug.mL_1	12	Leaves	DMSO	1ug.mL	1ug.mL	DMSO_1ug.mL	0 mM NaCl	1000	1	M3	66
101	13_Leaves_DMSO_BA_1ng.mL_1	13	Leaves	DMSO	1ng.mL	1ng.mL	DMSO_1ng.mL	0 mM NaCl	1	1	M3	288
102	14_Leaves_DMSO_BA_1ng.mL_1	14	Leaves	DMSO	1ng.mL	1ng.mL	DMSO_1ng.mL	0 mM NaCl	1	1	M3	365
103	15_Leaves_DMSO_BA_1ng.mL_1	15	Leaves	DMSO	1ng.mL	1ng.mL	DMSO_1ng.mL	0 mM NaCl	1	1	M3	465
104	16_Leaves_DMSO_BA_1ng.mL_1	16	Leaves	DMSO	1ng.mL	1ng.mL	DMSO_1ng.mL	0 mM NaCl	1	1	M3	321
105	9_Leaves_DMSO_BA_1ug.mL_2	9	Leaves	DMSO	1ug.mL	1ug.mL	DMSO_1ug.mL	0 mM NaCl	1000	2	M3	77
106	10_Leaves_DMSO_BA_1ug.mL_2	10	Leaves	DMSO	1ug.mL	1ug.mL	DMSO_1ug.mL	0 mM NaCl	1000	2	M3	55
107	11_Leaves_DMSO_BA_1ug.mL_2	11	Leaves	DMSO	1ug.mL	1ug.mL	DMSO_1ug.mL	0 mM NaCl	1000	2	M3	77
108	12_Leaves_DMSO_BA_1ug.mL_2	12	Leaves	DMSO	1ug.mL	1ug.mL	DMSO_1ug.mL	0 mM NaCl	1000	2	M3	66
109	13_Leaves_DMSO_BA_1ng.mL_2	13	Leaves	DMSO	1ng.mL	1ng.mL	DMSO_1ng.mL	0 mM NaCl	1	2	M3	266
110	14_Leaves_DMSO_BA_1ng.mL_2	14	Leaves	DMSO	1ng.mL	1ng.mL	DMSO_1ng.mL	0 mM NaCl	1	2	M3	354
111	15_Leaves_DMSO_BA_1ng.mL_2	15	Leaves	DMSO	1ng.mL	1ng.mL	DMSO_1ng.mL	0 mM NaCl	1	2	M3	420
112	16_Leaves_DMSO_BA_1ng.mL_2	16	Leaves	DMSO	1ng.mL	1ng.mL	DMSO_1ng.mL	0 mM NaCl	1	2	M3	343
113	8_Leaves_Water_1	8	Leaves	Water	0ug.mL	Water	Water_0ug.mL	0 mM NaCl	0	1	M3	454
114	8_Leaves_Water_2	8	Leaves	Water	0ug.mL	Water	Water_0ug.mL	0 mM NaCl	0	2	M3	431
115	8_Leaves_Water_3	8	Leaves	Water	0ug.mL	Water	Water_0ug.mL	0 mM NaCl	0	3	M3	420
116	8_Leaves_Water_4	8	Leaves	Water	0ug.mL	Water	Water_0ug.mL	0 mM NaCl	0	4	M3	454
117	Empty	0	Empty	Empty	0ug.mL	Water1	Empty_0ug.mL	0 mM NaCl	0	1	M3	89
118	Empty	0	Empty	Empty	0ug.mL	Water1	Empty_0ug.mL	0 mM NaCl	0	2	M3	89
119	Empty	0	Empty	Empty	0ug.mL	Water1	Empty_0ug.mL	0 mM NaCl	0	3	M3	77
120	Empty	0	Empty	Empty	0ug.mL	Water1	Empty_0ug.mL	0 mM NaCl	0	4	M3	111
