# Supplementary material for: Physiochemical interaction between osmotic stress and a bacterial exometabolite promotes plant disease
Source: Nat Commun. 2024 May 28;15:4438. doi: 10.1038/s41467-024-48517-5 (PMC11133316; doi:10.1038/s41467-024-48517-5)
Supplement: Supplementary file 12 — Source Data [file 41467_2024_48517_MOESM12_ESM.zip › Source Data/Fig2B_data_up.txt]

Cond2_up	Cond3_up	Cond7_up	Cond8_up	GO	Category	Description	Count	percent	P	q
		1	1	GO:0009812	GO Biological Processes	flavonoid metabolic process	38	5.85	-22.8	-19.08
1	1	1	1	GO:0009651	GO Biological Processes	response to salt stress	40	11.36	-11.23	-8.21
	1	1	1	GO:0031667	GO Biological Processes	response to nutrient levels	33	5.08	-9.58	-6.71
		1	1	GO:2000143	GO Biological Processes	negative regulation of DNA-templated transcription initiation	5	1.42	-8.13	-5.56
1	1	1		GO:0009409	GO Biological Processes	response to cold	33	9.38	-7.85	-5.31
		1	1	GO:0071215	GO Biological Processes	cellular response to abscisic acid stimulus	18	5.11	-7.54	-5.05
		1	1	GO:0044550	GO Biological Processes	secondary metabolite biosynthetic process	32	4.92	-7.14	-4.68
		1	1	GO:0070542	GO Biological Processes	response to fatty acid	33	9.38	-6.96	-4.56
	1	1	1	GO:0098754	GO Biological Processes	detoxification	28	1.91	-6.04	-3.32
		1	1	GO:0010876	GO Biological Processes	lipid localization	12	3.41	-5.91	-3.7
