# Supplementary material for: Physiochemical interaction between osmotic stress and a bacterial exometabolite promotes plant disease
Source: Nat Commun. 2024 May 28;15:4438. doi: 10.1038/s41467-024-48517-5 (PMC11133316; doi:10.1038/s41467-024-48517-5)
Supplement: Supplementary file 12 — Source Data [file 41467_2024_48517_MOESM12_ESM.zip › Source Data/Fig5A_data.txt]

Condition	Molecule	Salt	SFW_mg
O_cntrl	O	cntrl	12.8
O_cntrl	O	cntrl	16.8
O_cntrl	O	cntrl	8.6
O_cntrl	O	cntrl	26
O_cntrl	O	cntrl	1.7
O_cntrl	O	cntrl	4.9
O_cntrl	O	cntrl	1.8
O_cntrl	O	cntrl	2.2
O_cntrl	O	cntrl	3.8
O_cntrl	O	cntrl	4
O_cntrl	O	cntrl	1.8
O_cntrl	O	cntrl
O_cntrl	O	cntrl
O_cntrl	O	cntrl
O_cntrl	O	cntrl
O_cntrl	O	cntrl
O_cntrl	O	cntrl
O_cntrl	O	cntrl
O_cntrl	O	cntrl	5.3
O_cntrl	O	cntrl	1.1
O_cntrl	O	cntrl	6.4
O_cntrl	O	cntrl	4
O_cntrl	O	cntrl	3.6
O_cntrl	O	cntrl	6.6
O_cntrl	O	cntrl	5.5
O_cntrl	O	cntrl	7.9
O_cntrl	O	cntrl	7.4
O_cntrl	O	cntrl	4.8
O_cntrl	O	cntrl	5.8
O_cntrl	O	cntrl	2
O_cntrl	O	cntrl
O_cntrl	O	cntrl
O_cntrl	O	cntrl
O_cntrl	O	cntrl
O_cntrl	O	cntrl
O_cntrl	O	cntrl
O_cntrl	O	cntrl	12.2
O_cntrl	O	cntrl	12.3
O_cntrl	O	cntrl	2.8
O_cntrl	O	cntrl	5.2
O_cntrl	O	cntrl	8.9
O_cntrl	O	cntrl	13.5
O_cntrl	O	cntrl	12.8
O_cntrl	O	cntrl	1.8
O_cntrl	O	cntrl	6.2
O_cntrl	O	cntrl	11.4
O_cntrl	O	cntrl	1.9
O_cntrl	O	cntrl	5.4
O_cntrl	O	cntrl
O_cntrl	O	cntrl
O_cntrl	O	cntrl
O_cntrl	O	cntrl
O_cntrl	O	cntrl
O_cntrl	O	cntrl
O_cntrl	O	cntrl	10.4
O_cntrl	O	cntrl	5.8
O_cntrl	O	cntrl	11.7
O_cntrl	O	cntrl	10.8
O_cntrl	O	cntrl	7.7
O_cntrl	O	cntrl	5.8
O_cntrl	O	cntrl	4
O_cntrl	O	cntrl	4.3
O_cntrl	O	cntrl	4.3
O_cntrl	O	cntrl	1.8
O_cntrl	O	cntrl	6
O_cntrl	O	cntrl	5.9
O_cntrl	O	cntrl
O_cntrl	O	cntrl
O_cntrl	O	cntrl
O_cntrl	O	cntrl
O_cntrl	O	cntrl
O_cntrl	O	cntrl
O_cntrl	O	cntrl	13.1
O_cntrl	O	cntrl	11.3
O_cntrl	O	cntrl	8.7
O_cntrl	O	cntrl	12.8
O_cntrl	O	cntrl	12.1
O_cntrl	O	cntrl	3.7
O_cntrl	O	cntrl	9
O_cntrl	O	cntrl	5.6
O_cntrl	O	cntrl	4.1
O_cntrl	O	cntrl	11.5
O_cntrl	O	cntrl	4.7
O_cntrl	O	cntrl	6.5
O_cntrl	O	cntrl
O_cntrl	O	cntrl
O_cntrl	O	cntrl
O_cntrl	O	cntrl
O_cntrl	O	cntrl
O_cntrl	O	cntrl
O_cntrl	O	cntrl	3.8
O_cntrl	O	cntrl	5.8
O_cntrl	O	cntrl	8.3
O_cntrl	O	cntrl	9.9
O_cntrl	O	cntrl	10.9
O_cntrl	O	cntrl	20.7
O_cntrl	O	cntrl	20
O_cntrl	O	cntrl	15.4
O_cntrl	O	cntrl	4.2
O_cntrl	O	cntrl	5.3
O_cntrl	O	cntrl	5.7
O_cntrl	O	cntrl
O_cntrl	O	cntrl
O_cntrl	O	cntrl
O_cntrl	O	cntrl
O_cntrl	O	cntrl
O_100	O	100	11.4
O_100	O	100	18.4
O_100	O	100	6.4
O_100	O	100	4.4
O_100	O	100	0.9
O_100	O	100	1.2
O_100	O	100	4
O_100	O	100	7.5
O_100	O	100	4.7
O_100	O	100	1.3
O_100	O	100	1.5
O_100	O	100	0.1
O_100	O	100
O_100	O	100
O_100	O	100
O_100	O	100
O_100	O	100
O_100	O	100
O_100	O	100	8.2
O_100	O	100	7.1
O_100	O	100	9.2
O_100	O	100	5.6
O_100	O	100	5.5
O_100	O	100	5.3
O_100	O	100	5.1
O_100	O	100	8.3
O_100	O	100	3.9
O_100	O	100	1.9
O_100	O	100	6
O_100	O	100	1
O_100	O	100
O_100	O	100
O_100	O	100
O_100	O	100
O_100	O	100
O_100	O	100
O_100	O	100	8.8
O_100	O	100	4.4
O_100	O	100	5
O_100	O	100	12.1
O_100	O	100	2.3
O_100	O	100	9.7
O_100	O	100	11.4
O_100	O	100	13.5
O_100	O	100	9.7
O_100	O	100	1.6
O_100	O	100	2.2
O_100	O	100	3.7
O_100	O	100
O_100	O	100
O_100	O	100
O_100	O	100
O_100	O	100
O_100	O	100
O_100	O	100	3.6
O_100	O	100	13.1
O_100	O	100	11.8
O_100	O	100	7.5
O_100	O	100	4.8
O_100	O	100	7.2
O_100	O	100	6.8
O_100	O	100	9.6
O_100	O	100	3
O_100	O	100	6.2
O_100	O	100	4.1
O_100	O	100
O_100	O	100
O_100	O	100
O_100	O	100
O_100	O	100
O_100	O	100
O_100	O	100
O_100	O	100	9.5
O_100	O	100	5.4
O_100	O	100	10.2
O_100	O	100	10.1
O_100	O	100	13.2
O_100	O	100	8.4
O_100	O	100	6.8
O_100	O	100	3.6
O_100	O	100	5.4
O_100	O	100	1.2
O_100	O	100	1
O_100	O	100	0.1
O_100	O	100
O_100	O	100
O_100	O	100
O_100	O	100
O_100	O	100
O_100	O	100
O_100	O	100	15.9
O_100	O	100	17.7
O_100	O	100	12
O_100	O	100	3.2
O_100	O	100	3.3
O_100	O	100	4.8
O_100	O	100	7.8
O_100	O	100	5.6
O_100	O	100	5.6
O_100	O	100	3.5
O_100	O	100	0.1
O_100	O	100	0
O_100	O	100
O_100	O	100
O_100	O	100
O_100	O	100
A_cntrl	A	cntrl	3.7
A_cntrl	A	cntrl	5.8
A_cntrl	A	cntrl	6.9
A_cntrl	A	cntrl	4.7
A_cntrl	A	cntrl	0.4
A_cntrl	A	cntrl	5.2
A_cntrl	A	cntrl	4
A_cntrl	A	cntrl	1.2
A_cntrl	A	cntrl	0.4
A_cntrl	A	cntrl	5.8
A_cntrl	A	cntrl
A_cntrl	A	cntrl
A_cntrl	A	cntrl
A_cntrl	A	cntrl
A_cntrl	A	cntrl
A_cntrl	A	cntrl
A_cntrl	A	cntrl
A_cntrl	A	cntrl
A_cntrl	A	cntrl	5.4
A_cntrl	A	cntrl	7.2
A_cntrl	A	cntrl	3.8
A_cntrl	A	cntrl	9.4
A_cntrl	A	cntrl	8.4
A_cntrl	A	cntrl	3.5
A_cntrl	A	cntrl	2.1
A_cntrl	A	cntrl	0.8
A_cntrl	A	cntrl	3.3
A_cntrl	A	cntrl	0
A_cntrl	A	cntrl	0.1
A_cntrl	A	cntrl	0.1
A_cntrl	A	cntrl
A_cntrl	A	cntrl
A_cntrl	A	cntrl
A_cntrl	A	cntrl
A_cntrl	A	cntrl
A_cntrl	A	cntrl
A_cntrl	A	cntrl	1.8
A_cntrl	A	cntrl	3.1
A_cntrl	A	cntrl	10.5
A_cntrl	A	cntrl	8
A_cntrl	A	cntrl	5.7
A_cntrl	A	cntrl	5.8
A_cntrl	A	cntrl	0.1
A_cntrl	A	cntrl	4.6
A_cntrl	A	cntrl	2.7
A_cntrl	A	cntrl	7
A_cntrl	A	cntrl	2.8
A_cntrl	A	cntrl	0.1
A_cntrl	A	cntrl
A_cntrl	A	cntrl
A_cntrl	A	cntrl
A_cntrl	A	cntrl
A_cntrl	A	cntrl
A_cntrl	A	cntrl
A_cntrl	A	cntrl	5.3
A_cntrl	A	cntrl	7.2
A_cntrl	A	cntrl	9.4
A_cntrl	A	cntrl	5.3
A_cntrl	A	cntrl	3.6
A_cntrl	A	cntrl	2
A_cntrl	A	cntrl	2.1
A_cntrl	A	cntrl	2.4
A_cntrl	A	cntrl	4.8
A_cntrl	A	cntrl	0.5
A_cntrl	A	cntrl	0.1
A_cntrl	A	cntrl
A_cntrl	A	cntrl
A_cntrl	A	cntrl
A_cntrl	A	cntrl
A_cntrl	A	cntrl
A_cntrl	A	cntrl
A_cntrl	A	cntrl
A_cntrl	A	cntrl	4.8
A_cntrl	A	cntrl	7
A_cntrl	A	cntrl	0
A_cntrl	A	cntrl	7.6
A_cntrl	A	cntrl	1.7
A_cntrl	A	cntrl	2.1
A_cntrl	A	cntrl	8.3
A_cntrl	A	cntrl	3.6
A_cntrl	A	cntrl	4.4
A_cntrl	A	cntrl	0.1
A_cntrl	A	cntrl	0.1
A_cntrl	A	cntrl	0.1
A_cntrl	A	cntrl
A_cntrl	A	cntrl
A_cntrl	A	cntrl
A_cntrl	A	cntrl
A_cntrl	A	cntrl
A_cntrl	A	cntrl
A_cntrl	A	cntrl	4.1
A_cntrl	A	cntrl	5.2
A_cntrl	A	cntrl	5.4
A_cntrl	A	cntrl	3.7
A_cntrl	A	cntrl	5.3
A_cntrl	A	cntrl	6.5
A_cntrl	A	cntrl	1.6
A_cntrl	A	cntrl	1.8
A_cntrl	A	cntrl	2.5
A_cntrl	A	cntrl	0.3
A_cntrl	A	cntrl	1.1
A_cntrl	A	cntrl
A_cntrl	A	cntrl
A_cntrl	A	cntrl
A_cntrl	A	cntrl
A_cntrl	A	cntrl
A_100	A	100	3.2
A_100	A	100	2.6
A_100	A	100	0.7
A_100	A	100	2.3
A_100	A	100	0.8
A_100	A	100	1
A_100	A	100	1.3
A_100	A	100	1.1
A_100	A	100	1.2
A_100	A	100	1.2
A_100	A	100	1
A_100	A	100
A_100	A	100
A_100	A	100
A_100	A	100
A_100	A	100
A_100	A	100
A_100	A	100
A_100	A	100	2.7
A_100	A	100	3.2
A_100	A	100	1.1
A_100	A	100	0.6
A_100	A	100	1
A_100	A	100	2.8
A_100	A	100	1.4
A_100	A	100	0.5
A_100	A	100	0.4
A_100	A	100	0.6
A_100	A	100
A_100	A	100
A_100	A	100
A_100	A	100
A_100	A	100
A_100	A	100
A_100	A	100
A_100	A	100
A_100	A	100	1.8
A_100	A	100	1.6
A_100	A	100	1.2
A_100	A	100	0.4
A_100	A	100	0.1
A_100	A	100	0.4
A_100	A	100	0.4
A_100	A	100	0.5
A_100	A	100	0.4
A_100	A	100	0.3
A_100	A	100	0.5
A_100	A	100	0.4
A_100	A	100
A_100	A	100
A_100	A	100
A_100	A	100
A_100	A	100
A_100	A	100
A_100	A	100	2.8
A_100	A	100	0.1
A_100	A	100	4.7
A_100	A	100	3.8
A_100	A	100	3
A_100	A	100	2.9
A_100	A	100	2.5
A_100	A	100	1.4
A_100	A	100	0.8
A_100	A	100	1.2
A_100	A	100	1.1
A_100	A	100	0.1
A_100	A	100	1.2
A_100	A	100
A_100	A	100
A_100	A	100
A_100	A	100
A_100	A	100
A_100	A	100	5.7
A_100	A	100	0.7
A_100	A	100	2.3
A_100	A	100	1.6
A_100	A	100	1.1
A_100	A	100	0.2
A_100	A	100	0.9
A_100	A	100	0.1
A_100	A	100	0.2
A_100	A	100	0.1
A_100	A	100	0.1
A_100	A	100
A_100	A	100
A_100	A	100
A_100	A	100
A_100	A	100
A_100	A	100
A_100	A	100
A_100	A	100	2.6
A_100	A	100	9.1
A_100	A	100	4
A_100	A	100	6.2
A_100	A	100	5.1
A_100	A	100	3.8
A_100	A	100	2.2
A_100	A	100	0.5
A_100	A	100	1.3
A_100	A	100	1.6
A_100	A	100	0.2
A_100	A	100	0.4
A_100	A	100
A_100	A	100
A_100	A	100
A_100	A	100
B_cntrl	B	cntrl	8.1
B_cntrl	B	cntrl	11.2
B_cntrl	B	cntrl	11.1
B_cntrl	B	cntrl	5.3
B_cntrl	B	cntrl	1.5
B_cntrl	B	cntrl	1.5
B_cntrl	B	cntrl	7.1
B_cntrl	B	cntrl	3.5
B_cntrl	B	cntrl	2.8
B_cntrl	B	cntrl	10.8
B_cntrl	B	cntrl	4.6
B_cntrl	B	cntrl	6.1
B_cntrl	B	cntrl
B_cntrl	B	cntrl
B_cntrl	B	cntrl
B_cntrl	B	cntrl
B_cntrl	B	cntrl
B_cntrl	B	cntrl
B_cntrl	B	cntrl	3.4
B_cntrl	B	cntrl	5.6
B_cntrl	B	cntrl	1.8
B_cntrl	B	cntrl	4.1
B_cntrl	B	cntrl	5.6
B_cntrl	B	cntrl	6.9
B_cntrl	B	cntrl	14.4
B_cntrl	B	cntrl	2.2
B_cntrl	B	cntrl	3
B_cntrl	B	cntrl	5.8
B_cntrl	B	cntrl	0.5
B_cntrl	B	cntrl
B_cntrl	B	cntrl
B_cntrl	B	cntrl
B_cntrl	B	cntrl
B_cntrl	B	cntrl
B_cntrl	B	cntrl
B_cntrl	B	cntrl
B_cntrl	B	cntrl	15.7
B_cntrl	B	cntrl	11.1
B_cntrl	B	cntrl	7.9
B_cntrl	B	cntrl	1.8
B_cntrl	B	cntrl	7.6
B_cntrl	B	cntrl	6
B_cntrl	B	cntrl	12
B_cntrl	B	cntrl	3.2
B_cntrl	B	cntrl	2.1
B_cntrl	B	cntrl	6.8
B_cntrl	B	cntrl	0.4
B_cntrl	B	cntrl	2
B_cntrl	B	cntrl
B_cntrl	B	cntrl
B_cntrl	B	cntrl
B_cntrl	B	cntrl
B_cntrl	B	cntrl
B_cntrl	B	cntrl
B_cntrl	B	cntrl	12.6
B_cntrl	B	cntrl	7.1
B_cntrl	B	cntrl	13.7
B_cntrl	B	cntrl	8.2
B_cntrl	B	cntrl	1.4
B_cntrl	B	cntrl	3.5
B_cntrl	B	cntrl	1.6
B_cntrl	B	cntrl	2.7
B_cntrl	B	cntrl	2
B_cntrl	B	cntrl	3.3
B_cntrl	B	cntrl
B_cntrl	B	cntrl
B_cntrl	B	cntrl
B_cntrl	B	cntrl
B_cntrl	B	cntrl
B_cntrl	B	cntrl
B_cntrl	B	cntrl
B_cntrl	B	cntrl
B_cntrl	B	cntrl	3.5
B_cntrl	B	cntrl	6.9
B_cntrl	B	cntrl	13
B_cntrl	B	cntrl	5.6
B_cntrl	B	cntrl	5.3
B_cntrl	B	cntrl	6.4
B_cntrl	B	cntrl	0.7
B_cntrl	B	cntrl	8.9
B_cntrl	B	cntrl	2.9
B_cntrl	B	cntrl	3.9
B_cntrl	B	cntrl	7.5
B_cntrl	B	cntrl	3
B_cntrl	B	cntrl
B_cntrl	B	cntrl
B_cntrl	B	cntrl
B_cntrl	B	cntrl
B_cntrl	B	cntrl
B_cntrl	B	cntrl
B_cntrl	B	cntrl	15.4
B_cntrl	B	cntrl	12.9
B_cntrl	B	cntrl	3.9
B_cntrl	B	cntrl	4.8
B_cntrl	B	cntrl	5.6
B_cntrl	B	cntrl	5.8
B_cntrl	B	cntrl	3.8
B_cntrl	B	cntrl	13
B_cntrl	B	cntrl	3.4
B_cntrl	B	cntrl	5.3
B_cntrl	B	cntrl	4.2
B_cntrl	B	cntrl	2.2
B_cntrl	B	cntrl
B_cntrl	B	cntrl
B_cntrl	B	cntrl
B_cntrl	B	cntrl
B_100	B	100	3
B_100	B	100	9.3
B_100	B	100	4.2
B_100	B	100	3.1
B_100	B	100	5.2
B_100	B	100	3.9
B_100	B	100	6.6
B_100	B	100	2.8
B_100	B	100	9.6
B_100	B	100	1.6
B_100	B	100	2.1
B_100	B	100
B_100	B	100
B_100	B	100
B_100	B	100
B_100	B	100
B_100	B	100
B_100	B	100
B_100	B	100	15.5
B_100	B	100	1.4
B_100	B	100	0.9
B_100	B	100	3.3
B_100	B	100	2.9
B_100	B	100	2.9
B_100	B	100	3.7
B_100	B	100	4.2
B_100	B	100	5.8
B_100	B	100	1.3
B_100	B	100	3.3
B_100	B	100	3.3
B_100	B	100	1.1
B_100	B	100
B_100	B	100
B_100	B	100
B_100	B	100
B_100	B	100
B_100	B	100	7.3
B_100	B	100	6.2
B_100	B	100	5.5
B_100	B	100	6.7
B_100	B	100	4.1
B_100	B	100	3.8
B_100	B	100	3.6
B_100	B	100	2.4
B_100	B	100	9.3
B_100	B	100	5.5
B_100	B	100	3.3
B_100	B	100	1.8
B_100	B	100
B_100	B	100
B_100	B	100
B_100	B	100
B_100	B	100
B_100	B	100
B_100	B	100	6.4
B_100	B	100	1.6
B_100	B	100	1.8
B_100	B	100	11.5
B_100	B	100	7.9
B_100	B	100	8.2
B_100	B	100	0.4
B_100	B	100	2.4
B_100	B	100	5.9
B_100	B	100	3.5
B_100	B	100	5.8
B_100	B	100	8.4
B_100	B	100
B_100	B	100
B_100	B	100
B_100	B	100
B_100	B	100
B_100	B	100
B_100	B	100	3.6
B_100	B	100	0.9
B_100	B	100	3.2
B_100	B	100	5.8
B_100	B	100	7.9
B_100	B	100	9.4
B_100	B	100	7.7
B_100	B	100	0.6
B_100	B	100	0.2
B_100	B	100	0.3
B_100	B	100	1.1
B_100	B	100	4.9
B_100	B	100
B_100	B	100
B_100	B	100
B_100	B	100
B_100	B	100
B_100	B	100
B_100	B	100	9.1
B_100	B	100	0
B_100	B	100	4.3
B_100	B	100	9.5
B_100	B	100	2.7
B_100	B	100	2.3
B_100	B	100	2
B_100	B	100	4.7
B_100	B	100	5.8
B_100	B	100	5.9
B_100	B	100	7.3
B_100	B	100	14.6
B_100	B	100
B_100	B	100
B_100	B	100
B_100	B	100
