# Supplementary material for: Physiochemical interaction between osmotic stress and a bacterial exometabolite promotes plant disease
Source: Nat Commun. 2024 May 28;15:4438. doi: 10.1038/s41467-024-48517-5 (PMC11133316; doi:10.1038/s41467-024-48517-5)
Supplement: Supplementary file 12 — Source Data [file 41467_2024_48517_MOESM12_ESM.zip › Source Data/SupFig9_data.csv]

treatment	ms.conc	strain	replicate.b	fw	n.plant	norm.fw
0.05_C_1	0.05	C	1	222.2	10	22.22
0.05_C_2	0.05	C	2	202.9	10	20.29
0.05_C_3	0.05	C	3	183.4	10	18.34
0.05_HK_1	0.05	HK	1	304.5	10	30.45
0.05_HK_2	0.05	HK	2	257.9	10	25.79
0.05_HK_3	0.05	HK	3	307.3	10	30.73
0.05_sypC_1	0.05	brpC	1	112.2	10	11.22
0.05_sypC_2	0.05	brpC	2	105	10	10.5
0.05_sypC_3	0.05	brpC	3	76.7	10	7.67
0.05_WT_1	0.05	WT	1	81.7	10	8.17
0.05_WT_2	0.05	WT	2	74.2	10	7.42
0.05_WT_3	0.05	WT	3	72.9	10	7.29
0.1_C_1	0.1	C	1	190.1	10	19.01
0.1_C_2	0.1	C	2	179	10	17.9
0.1_C_3	0.1	C	3	185.2	10	18.52
0.1_HK_1	0.1	HK	1	265.3	10	26.53
0.1_HK_2	0.1	HK	2	279.2	10	27.92
0.1_HK_3	0.1	HK	3	247.3	10	24.73
0.1_sypC_1	0.1	brpC	1	105.5	10	10.55
0.1_sypC_2	0.1	brpC	2	111.5	10	11.15
0.1_sypC_3	0.1	brpC	3	108.8	10	10.88
0.1_WT_1	0.1	WT	1	86.5	10	8.65
0.1_WT_2	0.1	WT	2	67.3	10	6.73
0.1_WT_3	0.1	WT	3	75.4	10	7.54
0.25_C_1	0.25	C	1	241.6	10	24.16
0.25_C_2	0.25	C	2	241.3	10	24.13
0.25_C_3	0.25	C	3	177.9	10	17.79
0.25_HK_1	0.25	HK	1	202.3	10	20.23
0.25_HK_2	0.25	HK	2	226.6	10	22.66
0.25_HK_3	0.25	HK	3	207.6	10	20.76
0.25_sypC_1	0.25	brpC	1	153.4	10	15.34
0.25_sypC_2	0.25	brpC	2	100.4	10	10.04
0.25_sypC_3	0.25	brpC	3	94.2	10	9.42
0.25_WT_1	0.25	WT	1	64.9	10	6.49
0.25_WT_2	0.25	WT	2	83.9	10	8.39
0.25_WT_3	0.25	WT	3	68.6	10	6.86
0.5_C_1	0.5	C	1	131.6	10	13.16
0.5_C_2	0.5	C	2	237.2	10	23.72
0.5_C_3	0.5	C	3	203	10	20.3
0.5_HK_1	0.5	HK	1	225.9	10	22.59
0.5_HK_2	0.5	HK	2	216.9	10	21.69
0.5_HK_3	0.5	HK	3	228.7	10	22.87
0.5_sypC_1	0.5	brpC	1	110	10	11
0.5_sypC_2	0.5	brpC	2	94	10	9.4
0.5_sypC_3	0.5	brpC	3	110	10	11
0.5_WT_1	0.5	WT	1	59.2	10	5.92
0.5_WT_2	0.5	WT	2	75.2	10	7.52
0.5_WT_3	0.5	WT	3	59.4	10	5.94
