# Supplementary material for: Physiochemical interaction between osmotic stress and a bacterial exometabolite promotes plant disease
Source: Nat Commun. 2024 May 28;15:4438. doi: 10.1038/s41467-024-48517-5 (PMC11133316; doi:10.1038/s41467-024-48517-5)
Supplement: Supplementary file 12 — Source Data [file 41467_2024_48517_MOESM12_ESM.zip › Source Data/Fig6A_genome.txt]

chrom	start	end	strand	name	product	KO	description
contig_1	4378431	4379579	fwd	R401_flye_gene_3760	acrA	K03585	membrane fusion protein%2C multidrug efflux system
contig_1	1247147	1248895	fwd	R401_flye_gene_1105	cheBR	K13924	two-component system%2C chemotaxis family%2C CheB/CheR fusion protein [EC:2.1.1.80 3.1.1.61]
contig_1	2864496	2865866	rev	R401_flye_gene_2437	ectB	K00836	diaminobutyrate-2-oxoglutarate transaminase [EC:2.6.1.76]
contig_1	4387918	4389561	rev	R401_flye_gene_3768	groEL	K04077	chaperonin GroEL
contig_1	1248841	1249611	rev	R401_flye_gene_1106	ABC.PA.S	K02030	polar amino acid transport system substrate-binding protein
contig_1	2863729	2864340	rev	R401_flye_gene_2436	lpxO	K12979	beta-hydroxylase [EC:1.14.11.-]
contig_1	4386905	4387705	fwd	R401_flye_gene_3767	eptA	K03760	lipid A ethanolaminephosphotransferase [EC:2.7.8.43]
contig_1	1246368	1246493	rev	R401_flye_gene_1103	hypothetical protein	NA	NA
contig_1	2863460	2863675	fwd	R401_flye_gene_2435	hypothetical protein	NA	NA
contig_1	4385968	4386651	rev	R401_flye_gene_3766	cusR	K07665	two-component system%2C OmpR family%2C copper resistance phosphate regulon response regulator CusR
contig_1	1246493	1246807	rev	R401_flye_gene_1104	rghR	K22299	HTH-type transcriptional regulator%2C competence development regulator
contig_1	2862873	2862989	fwd	R401_flye_gene_2434	hypothetical protein	NA	NA
contig_1	4384701	4385978	rev	R401_flye_gene_3765	tctE	K07649	two-component system%2C OmpR family%2C sensor histidine kinase TctE [EC:2.7.13.3]
contig_1	1243980	1244828	rev	R401_flye_gene_1101	hypothetical protein	NA	NA
contig_1	2861503	2862729	fwd	R401_flye_gene_2433	pcaD	K01055	3-oxoadipate enol-lactonase [EC:3.1.1.24]
contig_1	4383906	4384574	rev	R401_flye_gene_3764	bioC	K02169	malonyl-CoA O-methyltransferase [EC:2.1.1.197]
contig_1	1245759	1246412	fwd	R401_flye_gene_1102	hypothetical protein	NA	NA
contig_1	2860507	2861442	fwd	R401_flye_gene_2432	cmaB	K15650	non-haem Fe2 %2C alpha-ketoglutarate-dependent halogenase
contig_1	4383191	4383901	rev	R401_flye_gene_3763	hypothetical protein	NA	NA
contig_1	2858642	2860489	fwd	R401_flye_gene_2431	syrB1	K16126	Syringomycin synthetase protein SyrB1
contig_1	4382961	4383188	rev	R401_flye_gene_3762	hypothetical protein	NA	NA
contig_1	1242397	1243557	fwd	R401_flye_gene_1100	hypothetical protein	NA	NA
contig_1	2858069	2858623	rev	R401_flye_gene_2430	hypothetical protein	NA	NA
contig_1	4379593	4382619	fwd	R401_flye_gene_3761	acrB	K18138	multidrug efflux pump
contig_1	2856715	2857776	rev	R401_flye_gene_2429	hypothetical protein	NA	NA
contig_1	2854983	2856680	rev	R401_flye_gene_2428	syrD	K06161	putative syringomycin transport system ATP-binding/permease protein
contig_1	4377178	4378275	fwd	R401_flye_gene_3759	K09947	K09947	uncharacterized protein
contig_1	2825555	2854585	rev	R401_flye_gene_2427	syrE	K16125	syringomycin synthetase protein SyrE
contig_1	4376111	4377175	fwd	R401_flye_gene_3758	K07338	K07338	uncharacterized protein
contig_1	2812383	2825558	rev	R401_flye_gene_2426	ofaB	K15659	arthrofactin-type cyclic lipopeptide synthetase B
contig_1	4374655	4376082	fwd	R401_flye_gene_3757	hypothetical protein	NA	NA
contig_1	2781121	2812053	rev	R401_flye_gene_2425	syrE	K16125	syringomycin synthetase protein SyrE
contig_1	4373011	4374351	fwd	R401_flye_gene_3756	cpxA	K07640	two-component system%2C OmpR family%2C sensor histidine kinase CpxA [EC:2.7.13.3]
contig_1	2779891	2781042	rev	R401_flye_gene_2424	macA	K13888	membrane fusion protein%2C macrolide-specific efflux system
contig_1	4372508	4372945	fwd	R401_flye_gene_3755	cpxP	K06006	periplasmic protein CpxP/Spy
contig_1	2777927	2779888	rev	R401_flye_gene_2423	macB	K05685	macrolide transport system ATP-binding/permease protein [EC:3.6.3.-]
contig_1	4371579	4372256	fwd	R401_flye_gene_3754	cpxR	K07662	two-component system%2C OmpR family%2C response regulator CpxR
contig_1	2775625	2776965	fwd	R401_flye_gene_2422	ectB	K00836	diaminobutyrate-2-oxoglutarate transaminase [EC:2.6.1.76]
contig_1	4371161	4371571	fwd	R401_flye_gene_3753	hypothetical protein	NA	NA
contig_1	2773900	2775378	rev	R401_flye_gene_2421	nodT	K18904	outer membrane protein%2C multidrug efflux system
contig_1	4370754	4371053	fwd	R401_flye_gene_3752	K09780	K09780	uncharacterized protein
contig_1	2772800	2773903	rev	R401_flye_gene_2420	ABC.CD.TX	K02005	HlyD family secretion protein
contig_1	4370045	4370752	fwd	R401_flye_gene_3751	ispZ	K06190	intracellular septation protein
contig_1	4369205	4370005	rev	R401_flye_gene_3750	E3.1.3.97	K07053	3%2C5-nucleoside bisphosphate phosphatase [EC:3.1.3.97]
contig_1	2769729	2772803	rev	R401_flye_gene_2419	TC.HAE1	K03296	hydrophobic/amphiphilic exporter-1 (mainly G- bacteria)%2C HAE1 family
contig_1	2768793	2769659	fwd	R401_flye_gene_2418	toxJ	K20330	LuxR family transcriptional regulator%2C activator of tox operons
contig_1	4368562	4369230	rev	R401_flye_gene_3749	tsaC	K07566	L-threonylcarbamoyladenylate synthase [EC:2.7.7.87]
contig_1	2767990	2768763	fwd	R401_flye_gene_2417	expI	K22956	acyl homoserine lactone synthase [EC:2.3.1.184]
contig_1	4367731	4368561	rev	R401_flye_gene_3748	scpA	K05896	segregation and condensation protein A
contig_1	2766774	2767373	rev	R401_flye_gene_2416	hypothetical protein	NA	NA
contig_1	4366760	4367719	rev	R401_flye_gene_3747	scpB	K06024	segregation and condensation protein B
contig_1	2765952	2766680	fwd	R401_flye_gene_2415	expR	K19734	LuxR family transcriptional regulator%2C quorum-sensing system regulator ExpR
contig_1	4365260	4366495	rev	R401_flye_gene_3746	rluB	K06178	23S rRNA pseudouridine2605 synthase [EC:5.4.99.22]
contig_1	2762907	2765564	fwd	R401_flye_gene_2414	uvrA	K03701	excinuclease ABC subunit A
contig_1	4364021	4364986	fwd	R401_flye_gene_3745	hypothetical protein	NA	NA
contig_1	2760061	2762229	rev	R401_flye_gene_2413	nosR	K19339	NosR/NirI family transcriptional regulator%2C nitrous oxide reductase regulator
contig_1	4363786	4363923	fwd	R401_flye_gene_3744	hypothetical protein	NA	NA
contig_1	2758088	2760007	rev	R401_flye_gene_2412	nosZ	K00376	nitrous-oxide reductase [EC:1.7.2.4]
contig_1	4361707	4363128	rev	R401_flye_gene_3743	aroP	K11734	aromatic amino acid transport protein AroP
contig_1	2756749	2758062	rev	R401_flye_gene_2411	nosD	K07218	nitrous oxidase accessory protein
contig_1	4360973	4361386	rev	R401_flye_gene_3742	yaeJ	K15034	ribosome-associated protein
contig_1	2755835	2756752	rev	R401_flye_gene_2410	nosF	K19340	Cu-processing system ATP-binding protein
contig_1	4359777	4360976	fwd	R401_flye_gene_3741	hypothetical protein	NA	NA
contig_1	4359444	4359674	fwd	R401_flye_gene_3740	hypothetical protein	NA	NA
contig_1	2755008	2755838	rev	R401_flye_gene_2409	nosY	K19341	Cu-processing system permease protein
contig_1	2754450	2754977	rev	R401_flye_gene_2408	nosL	K19342	copper chaperone NosL
contig_1	4359263	4359406	fwd	R401_flye_gene_3739	hypothetical protein	NA	NA
contig_1	2752939	2754102	rev	R401_flye_gene_2407	K20975	K20975	two-component system%2C sensor histidine kinase [EC:2.7.13.3]
contig_1	4358098	4359120	fwd	R401_flye_gene_3738	zntB	K16074	zinc transporter
contig_1	2750367	2752970	rev	R401_flye_gene_2406	K20975	K20975	two-component system%2C sensor histidine kinase [EC:2.7.13.3]
contig_1	4356213	4357838	rev	R401_flye_gene_3737	mcp	K03406	methyl-accepting chemotaxis protein
contig_1	2749573	2750238	fwd	R401_flye_gene_2405	narL	K07684	two-component system%2C NarL family%2C nitrate/nitrite response regulator NarL
contig_1	4355827	4356132	fwd	R401_flye_gene_3736	hypothetical protein	NA	NA
contig_1	2748980	2749513	fwd	R401_flye_gene_2404	hypothetical protein	NA	NA
contig_1	4354578	4355705	fwd	R401_flye_gene_3735	E3.1.4.46	K01126	glycerophosphoryl diester phosphodiesterase [EC:3.1.4.46]
contig_1	2747932	2748726	fwd	R401_flye_gene_2403	ABC-2.P	K01992	ABC-2 type transport system permease protein
contig_1	4354006	4354344	rev	R401_flye_gene_3734	hypothetical protein	NA	NA
contig_1	2747204	2747935	fwd	R401_flye_gene_2402	ABC-2.A	K01990	ABC-2 type transport system ATP-binding protein
contig_1	4352598	4353113	fwd	R401_flye_gene_3733	hypothetical protein	NA	NA
contig_1	2746203	2747207	fwd	R401_flye_gene_2401	prkC	K12132	eukaryotic-like serine/threonine-protein kinase [EC:2.7.11.1]
contig_1	4352066	4352380	fwd	R401_flye_gene_3732	GST	K00799	glutathione S-transferase [EC:2.5.1.18]
contig_1	2745009	2746175	fwd	R401_flye_gene_2400	livK	K01999	branched-chain amino acid transport system substrate-binding protein
contig_1	4351359	4352069	fwd	R401_flye_gene_3731	pyrG	K01937	CTP synthase [EC:6.3.4.2]
contig_1	4350397	4351344	rev	R401_flye_gene_3730	aphB	K10918	LysR family transcriptional regulator%2C transcriptional activator AphB
contig_1	4349770	4350303	rev	R401_flye_gene_3729	hypothetical protein	NA	NA
contig_1	4349138	4349746	fwd	R401_flye_gene_3728	aefR	K19736	TetR/AcrR family transcriptional regulator%2C regulator of autoinduction and epiphytic fitness
contig_1	4347889	4348947	rev	R401_flye_gene_3727	NAPEPLD	K13985	N-acyl-phosphatidylethanolamine-hydrolysing phospholipase D [EC:3.1.4.54]
contig_1	4347554	4347871	fwd	R401_flye_gene_3726	hypothetical protein	NA	NA
contig_1	4346696	4347472	fwd	R401_flye_gene_3725	araC	K02099	AraC family transcriptional regulator%2C arabinose operon regulatory protein
contig_1	1289816	1290256	rev	R401_flye_gene_1141	uspA	K06149	universal stress protein A
contig_1	2945092	2945994	fwd	R401_flye_gene_2473	bpeT	K18900	LysR family transcriptional regulator%2C regulator for bpeEF and oprC
contig_1	1290359	1290796	fwd	R401_flye_gene_1142	hypothetical protein	NA	NA
contig_1	2943991	2944998	rev	R401_flye_gene_2472	ydjG	K18471	methylglyoxal reductase [EC:1.1.1.-]
contig_1	6351007	6351753	fwd	R401_flye_gene_5500	ido	K20418	L-isoleucine 4-hydroxylase [EC:1.14.11.45]
contig_1	2943084	2943878	rev	R401_flye_gene_2471	agaR	K02081	DeoR family transcriptional regulator%2C aga operon transcriptional repressor
contig_1	6351767	6352204	fwd	R401_flye_gene_5501	argO	K22477	N-acetylglutamate synthase [EC:2.3.1.1]
contig_1	1287759	1289678	fwd	R401_flye_gene_1140	uup	K15738	ABC transport system ATP-binding/permease protein
contig_1	2942026	2942952	rev	R401_flye_gene_2470	gal	K00035	D-galactose 1-dehydrogenase [EC:1.1.1.48]
contig_1	6352201	6352914	fwd	R401_flye_gene_5502	hypothetical protein	NA	NA
contig_1	6352893	6353210	fwd	R401_flye_gene_5503	hypothetical protein	NA	NA
contig_1	6353127	6354053	rev	R401_flye_gene_5504	oxyR	K04761	LysR family transcriptional regulator%2C hydrogen peroxide-inducible genes activator
contig_1	6354864	6355274	fwd	R401_flye_gene_5505	hypothetical protein	NA	NA
contig_1	6355274	6355951	fwd	R401_flye_gene_5506	hypothetical protein	NA	NA
contig_1	1298973	1299446	rev	R401_flye_gene_1149	sulA	K13053	cell division inhibitor SulA
contig_1	1298037	1298561	fwd	R401_flye_gene_1147	hypothetical protein	NA	NA
contig_1	2950057	2951373	fwd	R401_flye_gene_2479	xylA	K01805	xylose isomerase [EC:5.3.1.5]
contig_1	1298668	1298901	fwd	R401_flye_gene_1148	hypothetical protein	NA	NA
contig_1	2948718	2949902	rev	R401_flye_gene_2478	lacI	K02529	LacI family transcriptional regulator
contig_1	1294856	1295092	fwd	R401_flye_gene_1145	K09705	K09705	uncharacterized protein
contig_1	2947927	2948496	fwd	R401_flye_gene_2477	hypothetical protein	NA	NA
contig_1	1295208	1297820	fwd	R401_flye_gene_1146	topA	K03168	DNA topoisomerase I [EC:5.99.1.2]
contig_1	2946961	2947899	rev	R401_flye_gene_2476	hypothetical protein	NA	NA
contig_1	1291393	1293540	fwd	R401_flye_gene_1143	fadB	K01825	3-hydroxyacyl-CoA dehydrogenase / enoyl-CoA hydratase / 3-hydroxybutyryl-CoA epimerase / enoyl-CoA isomerase [EC:1.1.1.35 4.2.1.17 5.1.2.3 5.3.3.8]
contig_1	2946593	2946829	fwd	R401_flye_gene_2475	hypothetical protein	NA	NA
contig_1	1293571	1294746	fwd	R401_flye_gene_1144	fadA	K00632	acetyl-CoA acyltransferase [EC:2.3.1.16]
contig_1	2946100	2946441	rev	R401_flye_gene_2474	hypothetical protein	NA	NA
contig_1	1272973	1274538	rev	R401_flye_gene_1130	aer	K03776	aerotaxis receptor
contig_1	2934845	2935945	rev	R401_flye_gene_2462	sfnG	K17228	dimethylsulfone monooxygenase [EC:1.14.14.35]
contig_1	4411544	4411831	rev	R401_flye_gene_3793	hypothetical protein	NA	NA
contig_1	1274626	1275414	rev	R401_flye_gene_1131	K07052	K07052	uncharacterized protein
contig_1	2934454	2934855	rev	R401_flye_gene_2461	livF	K01996	branched-chain amino acid transport system ATP-binding protein
contig_1	4409304	4411412	rev	R401_flye_gene_3792	FDH	K00122	formate dehydrogenase [EC:1.17.1.9]
contig_1	2933194	2934306	fwd	R401_flye_gene_2460	sfa3	K11917	sigma-54 dependent transcriptional regulator
contig_1	4408873	4409214	rev	R401_flye_gene_3791	grxD	K07390	monothiol glutaredoxin
contig_1	4408061	4408705	fwd	R401_flye_gene_3790	bfr	K03594	bacterioferritin [EC:1.16.3.1]
contig_1	1283661	1285433	fwd	R401_flye_gene_1138	ABCB-BAC	K06147	ATP-binding cassette%2C subfamily B%2C bacterial
contig_1	1285617	1287545	rev	R401_flye_gene_1139	slt	K08309	soluble lytic murein transglycosylase [EC:4.2.2.-]
contig_1	2941315	2942010	rev	R401_flye_gene_2469	trmK	K06967	tRNA (adenine22-N1)-methyltransferase [EC:2.1.1.217]
contig_1	1281849	1282991	fwd	R401_flye_gene_1136	pdxB	K03473	erythronate-4-phosphate dehydrogenase [EC:1.1.1.290]
contig_1	2940800	2941177	fwd	R401_flye_gene_2468	hypothetical protein	NA	NA
contig_1	4417081	4418586	fwd	R401_flye_gene_3799	glpK	K00864	glycerol kinase [EC:2.7.1.30]
contig_1	1283223	1283402	rev	R401_flye_gene_1137	hypothetical protein	NA	NA
contig_1	2940059	2940685	rev	R401_flye_gene_2467	hypothetical protein	NA	NA
contig_1	4416153	4417004	fwd	R401_flye_gene_3798	GLPF	K02440	glycerol uptake facilitator protein
contig_1	1279903	1280154	fwd	R401_flye_gene_1134	tusA	K04085	tRNA 2-thiouridine synthesizing protein A [EC:2.8.1.-]
contig_1	2939308	2940033	fwd	R401_flye_gene_2466	K07052	K07052	uncharacterized protein
contig_1	4415360	4415830	rev	R401_flye_gene_3797	ybaK	K03976	Cys-tRNA(Pro)/Cys-tRNA(Cys) deacylase [EC:3.1.1.-]
contig_1	1280151	1281554	rev	R401_flye_gene_1135	TC.MATE	K03327	multidrug resistance protein%2C MATE family
contig_1	2938447	2939217	fwd	R401_flye_gene_2465	ubiE	K03183	demethylmenaquinone methyltransferase / 2-methoxy-6-polyprenyl-1%2C4-benzoquinol methylase [EC:2.1.1.163 2.1.1.201]
contig_1	4414411	4415193	rev	R401_flye_gene_3796	phzF	K06998	trans-2%2C3-dihydro-3-hydroxyanthranilate isomerase [EC:5.3.3.17]
contig_1	1275742	1278483	rev	R401_flye_gene_1132	ACO	K01681	aconitate hydratase [EC:4.2.1.3]
contig_1	2937571	2938308	rev	R401_flye_gene_2464	hypothetical protein	NA	NA
contig_1	4413152	4414255	fwd	R401_flye_gene_3795	afuC	K02010	iron(III) transport system ATP-binding protein [EC:3.6.3.30]
contig_1	1278656	1279765	fwd	R401_flye_gene_1133	rlmM	K06968	23S rRNA (cytidine2498-2-O)-methyltransferase [EC:2.1.1.186]
contig_1	2936417	2937661	fwd	R401_flye_gene_2463	dszC	K22219	dibenzothiophene monooxygenase [EC:1.14.14.21]
contig_1	4412235	4413155	fwd	R401_flye_gene_3794	OTC	K00611	ornithine carbamoyltransferase [EC:2.1.3.3]
contig_1	1272185	1272655	rev	R401_flye_gene_1129	hypothetical protein	NA	NA
contig_1	2919938	2921332	rev	R401_flye_gene_2451	NIT1	K11206	deaminated glutathione amidase [EC:3.5.1.128]
contig_1	4400792	4401418	rev	R401_flye_gene_3782	evgA	K07690	two-component system%2C NarL family%2C response regulator EvgA
contig_1	1264653	1264826	rev	R401_flye_gene_1120	ccoQ	K00407	cytochrome c oxidase cbb3-type subunit IV
contig_1	2914270	2919882	fwd	R401_flye_gene_2450	prtC	K01406	serralysin [EC:3.4.24.40]
contig_1	4400554	4400736	fwd	R401_flye_gene_3781	hypothetical protein	NA	NA
contig_1	4399808	4400446	fwd	R401_flye_gene_3780	NTH	K10773	endonuclease III [EC:4.2.99.18]
contig_1	1270698	1271390	fwd	R401_flye_gene_1127	K07020	K07020	uncharacterized protein
contig_1	2931626	2932888	rev	R401_flye_gene_2459	nylB	K01453	6-aminohexanoate-oligomer exohydrolase [EC:3.5.1.46]
contig_1	1271483	1271941	rev	R401_flye_gene_1128	hypothetical protein	NA	NA
contig_1	2930172	2931509	rev	R401_flye_gene_2458	hypothetical protein	NA	NA
contig_1	4407805	4408023	fwd	R401_flye_gene_3789	bfd	K02192	bacterioferritin-associated ferredoxin
contig_1	1268558	1269166	rev	R401_flye_gene_1125	ccoO	K00405	cytochrome c oxidase cbb3-type subunit II
contig_1	2929029	2930132	rev	R401_flye_gene_2457	potF	K11073	putrescine transport system substrate-binding protein
contig_1	4406889	4407491	rev	R401_flye_gene_3788	PRDX2_4	K03386	peroxiredoxin (alkyl hydroperoxide reductase subunit C) [EC:1.11.1.15]
contig_1	1269177	1270601	rev	R401_flye_gene_1126	ccoN	K00404	cytochrome c oxidase cbb3-type subunit I [EC:1.9.3.1]
contig_1	2928366	2928977	fwd	R401_flye_gene_2456	ysiA	K13770	TetR/AcrR family transcriptional regulator%2C fatty acid metabolism regulator protein
contig_1	4406021	4406698	fwd	R401_flye_gene_3787	rnt	K03683	ribonuclease T [EC:3.1.13.-]
contig_1	1267398	1268354	rev	R401_flye_gene_1123	ccoP	K00406	cytochrome c oxidase cbb3-type subunit III
contig_1	2926447	2927847	rev	R401_flye_gene_2455	TC.AAT	K03293	amino acid transporter%2C AAT family
contig_1	4404978	4406024	fwd	R401_flye_gene_3786	URA4	K01465	dihydroorotase [EC:3.5.2.3]
contig_1	1268351	1268554	rev	R401_flye_gene_1124	ccoQ	K00407	cytochrome c oxidase cbb3-type subunit IV
contig_1	2924417	2926138	rev	R401_flye_gene_2454	hasD	K12536	ATP-binding cassette%2C subfamily C%2C bacterial exporter for protease/lipase
contig_1	4403809	4404786	rev	R401_flye_gene_3785	motY	K21218	sodium-type flagellar protein MotY
contig_1	1264845	1265453	rev	R401_flye_gene_1121	ccoO	K00405	cytochrome c oxidase cbb3-type subunit II
contig_1	2923054	2924424	rev	R401_flye_gene_2453	hasE	K12537	membrane fusion protein%2C protease secretion system
contig_1	4402463	4403680	rev	R401_flye_gene_3784	argG	K01940	argininosuccinate synthase [EC:6.3.4.5]
contig_1	1265453	1266895	rev	R401_flye_gene_1122	ccoN	K00404	cytochrome c oxidase cbb3-type subunit I [EC:1.9.3.1]
contig_1	2921702	2923051	rev	R401_flye_gene_2452	hasF	K12538	outer membrane protein%2C protease secretion system
contig_1	4401889	4402371	fwd	R401_flye_gene_3783	hypothetical protein	NA	NA
contig_1	1261486	1262901	rev	R401_flye_gene_1118	napH	K02574	ferredoxin-type protein NapH
contig_1	1263673	1264656	rev	R401_flye_gene_1119	ccoP	K00406	cytochrome c oxidase cbb3-type subunit III
contig_1	2913424	2913867	rev	R401_flye_gene_2449	K09943	K09943	uncharacterized protein
contig_1	2883334	2896929	fwd	R401_flye_gene_2440	syrE	K16125	syringomycin synthetase protein SyrE
contig_1	4390693	4391424	rev	R401_flye_gene_3771	hugZ	K07226	heme iron utilization protein
contig_1	4390150	4390626	rev	R401_flye_gene_3770	fxsA	K07113	UPF0716 protein FxsA
contig_1	1258319	1260769	rev	R401_flye_gene_1116	K01533	NA	NA
contig_1	2911955	2913328	rev	R401_flye_gene_2448	hemN	K02495	oxygen-independent coproporphyrinogen III oxidase [EC:1.3.98.3]
contig_1	4399278	4399811	fwd	R401_flye_gene_3779	rnfE	K03613	Na -translocating ferredoxin:NAD oxidoreductase subunit E
contig_1	1260935	1261474	rev	R401_flye_gene_1117	K09926	K09926	uncharacterized protein
contig_1	2910570	2911958	rev	R401_flye_gene_2447	hemN	K02495	oxygen-independent coproporphyrinogen III oxidase [EC:1.3.98.3]
contig_1	4398674	4399285	fwd	R401_flye_gene_3778	rnfG	K03612	Na -translocating ferredoxin:NAD oxidoreductase subunit G
contig_1	1257400	1258083	rev	R401_flye_gene_1114	K09792	K09792	uncharacterized protein
contig_1	2910045	2910251	fwd	R401_flye_gene_2446	hypothetical protein	NA	NA
contig_1	4397691	4398677	fwd	R401_flye_gene_3777	rnfD	K03614	Na -translocating ferredoxin:NAD oxidoreductase subunit D [EC:7.2.1.2]
contig_1	1258076	1258294	rev	R401_flye_gene_1115	hypothetical protein	NA	NA
contig_1	2908614	2910038	fwd	R401_flye_gene_2445	oprM	K18139	outer membrane protein%2C multidrug efflux system															2C cmeC	2C gesC
contig_1	4396685	4397704	fwd	R401_flye_gene_3776	rnfB	K03616	Na -translocating ferredoxin:NAD oxidoreductase subunit B [EC:7.2.1.2]
contig_1	1254887	1255621	rev	R401_flye_gene_1112	fnr	K01420	CRP/FNR family transcriptional regulator%2C anaerobic regulatory protein
contig_1	2907706	2908530	fwd	R401_flye_gene_2444	toxJ	K20330	LuxR family transcriptional regulator%2C activator of tox operons
contig_1	4396116	4396688	fwd	R401_flye_gene_3775	rnfA	K03617	Na -translocating ferredoxin:NAD oxidoreductase subunit A
contig_1	1255716	1257098	rev	R401_flye_gene_1113	hemN	K02495	oxygen-independent coproporphyrinogen III oxidase [EC:1.3.98.3]
contig_1	2905945	2907105	fwd	R401_flye_gene_2443	auaG	K21272	aurachin C monooxygenase/isomerase [EC:1.14.13.222]
contig_1	4393940	4395985	fwd	R401_flye_gene_3774	MARS	K01874	methionyl-tRNA synthetase [EC:6.1.1.10]
contig_1	1253617	1254219	fwd	R401_flye_gene_1110	recR	K06187	recombination protein RecR
contig_1	2898569	2905858	fwd	R401_flye_gene_2442	syrE	K16125	syringomycin synthetase protein SyrE
contig_1	4392537	4393631	rev	R401_flye_gene_3773	mrp	K03593	ATP-binding protein involved in chromosome partitioning
contig_1	1254262	1254810	rev	R401_flye_gene_1111	APRT	K00759	adenine phosphoribosyltransferase [EC:2.4.2.7]
contig_1	2897202	2898464	fwd	R401_flye_gene_2441	rhlB	K18101	rhamnosyltransferase subunit B [EC:2.4.1.-]
contig_1	4391508	4392347	fwd	R401_flye_gene_3772	fabG	K00059	3-oxoacyl-[acyl-carrier protein] reductase [EC:1.1.1.100]
contig_1	1252516	1253550	fwd	R401_flye_gene_1109	K07119	K07119	uncharacterized protein
contig_1	1249754	1251829	fwd	R401_flye_gene_1107	dnaX	K02343	DNA polymerase III subunit gamma/tau [EC:2.7.7.7]
contig_1	2867229	2883341	fwd	R401_flye_gene_2439	syrE	K16125	syringomycin synthetase protein SyrE
contig_1	1251894	1252232	fwd	R401_flye_gene_1108	K09747	K09747	uncharacterized protein
contig_1	2865863	2866867	rev	R401_flye_gene_2438	KDM8	K10277	lysine-specific demethylase 8 [EC:1.14.11.27]
contig_1	4389612	4389905	rev	R401_flye_gene_3769	groES	K04078	chaperonin GroES
contig_1	2267441	2268727	fwd	R401_flye_gene_1985	fabF	K09458	3-oxoacyl-[acyl-carrier-protein] synthase II [EC:2.3.1.179]
contig_1	2268738	2269976	fwd	R401_flye_gene_1986	hypothetical protein	NA	NA
contig_1	2263202	2264311	fwd	R401_flye_gene_1983	mexJ	K18302	membrane fusion protein%2C multidrug efflux system
contig_1	2264308	2267388	fwd	R401_flye_gene_1984	mexK	K18303	multidrug efflux pump
contig_1	2260683	2261468	rev	R401_flye_gene_1981	K07124	K07124	uncharacterized protein
contig_1	2261532	2262992	rev	R401_flye_gene_1982	oprN	K18300	outer membrane protein%2C multidrug efflux system
contig_1	2259896	2260516	fwd	R401_flye_gene_1980	ameR	K18905	TetR/AcrR family transcriptional regulator%2C repressor of the ameABC operon
contig_1	2258389	2259267	rev	R401_flye_gene_1978	oxyR	K04761	LysR family transcriptional regulator%2C hydrogen peroxide-inducible genes activator
contig_1	2259369	2259794	fwd	R401_flye_gene_1979	K06991	K06991	uncharacterized protein
contig_1	2255997	2257121	fwd	R401_flye_gene_1976	hypothetical protein	NA	NA
contig_1	2257381	2258163	rev	R401_flye_gene_1977	ABC.PA.S	K02030	polar amino acid transport system substrate-binding protein
contig_1	2251303	2254482	rev	R401_flye_gene_1974	mexF	K18299	multidrug efflux pump
contig_1	2254498	2255751	rev	R401_flye_gene_1975	mexE	K18298	membrane fusion protein%2C multidrug efflux system
contig_1	2248500	2249558	rev	R401_flye_gene_1972	prkC	K12132	eukaryotic-like serine/threonine-protein kinase [EC:2.7.11.1]
contig_1	2249885	2251306	rev	R401_flye_gene_1973	oprN	K18300	outer membrane protein%2C multidrug efflux system
contig_1	2245081	2246754	rev	R401_flye_gene_1970	cheBR	K13924	two-component system%2C chemotaxis family%2C CheB/CheR fusion protein [EC:2.1.1.80 3.1.1.61]
contig_1	2246751	2248253	rev	R401_flye_gene_1971	kaiC	K08482	circadian clock protein KaiC
contig_1	2244540	2244917	fwd	R401_flye_gene_1969	cheBR	K13924	two-component system%2C chemotaxis family%2C CheB/CheR fusion protein [EC:2.1.1.80 3.1.1.61]
contig_1	2242674	2243261	fwd	R401_flye_gene_1967	cheB	K03412	two-component system%2C chemotaxis family%2C protein-glutamate methylesterase/glutaminase [EC:3.1.1.61 3.5.1.44]
contig_1	2243267	2244547	fwd	R401_flye_gene_1968	K11527	K11527	two-component system%2C sensor histidine kinase and response regulator [EC:2.7.13.3]
contig_1	2238380	2241862	fwd	R401_flye_gene_1965	TBCA	K17292	tubulin-specific chaperone A
contig_1	2241862	2242677	fwd	R401_flye_gene_1966	cheR	K00575	chemotaxis protein methyltransferase CheR [EC:2.1.1.80]
contig_1	2236134	2237624	fwd	R401_flye_gene_1963	hypothetical protein	NA	NA
contig_1	2237723	2238094	rev	R401_flye_gene_1964	cckA	K13587	two-component system%2C cell cycle sensor histidine kinase and response regulator CckA [EC:2.7.13.3]
contig_1	2233612	2234517	rev	R401_flye_gene_1961	yesN	K07720	two-component system%2C response regulator YesN
contig_1	2234588	2235880	rev	R401_flye_gene_1962	rfbC	K20444	O-antigen biosynthesis protein [EC:2.4.1.-]
contig_1	2232003	2233313	rev	R401_flye_gene_1960	smoE	K10227	sorbitol/mannitol transport system substrate-binding protein
contig_1	2230072	2230902	rev	R401_flye_gene_1958	smoG	K10229	sorbitol/mannitol transport system permease protein
contig_1	2230913	2231845	rev	R401_flye_gene_1959	smoF	K10228	sorbitol/mannitol transport system permease protein
contig_1	2228830	2229933	rev	R401_flye_gene_1956	malK	K10111	multiple sugar transport system ATP-binding protein [EC:3.6.3.-]
contig_1	2229935	2230207	fwd	R401_flye_gene_1957	hypothetical protein	NA	NA
contig_1	2225709	2227196	rev	R401_flye_gene_1954	xylB	K00854	xylulokinase [EC:2.7.1.17]
contig_1	2227333	2228814	rev	R401_flye_gene_1955	xylB	K00854	xylulokinase [EC:2.7.1.17]
contig_1	2224392	2224673	fwd	R401_flye_gene_1952	hypothetical protein	NA	NA
contig_1	2224758	2225696	rev	R401_flye_gene_1953	E2.7.1.4	K00847	fructokinase [EC:2.7.1.4]
contig_1	2221486	2222634	fwd	R401_flye_gene_1950	yliI	K21430	aldose sugar dehydrogenase [EC:1.1.5.-]
contig_1	2223000	2224007	fwd	R401_flye_gene_1951	E4.3.1.19	K01754	threonine dehydratase [EC:4.3.1.19]
contig_1	2221097	2221438	fwd	R401_flye_gene_1949	hypothetical protein	NA	NA
contig_1	2218026	2219993	rev	R401_flye_gene_1947	ligD	K01971	bifunctional non-homologous end joining protein LigD [EC:6.5.1.1]
contig_1	2220026	2220916	rev	R401_flye_gene_1948	ku	K10979	DNA end-binding protein Ku
contig_1	2215000	2216589	rev	R401_flye_gene_1945	K10834	NA	NA
contig_1	2216992	2217891	fwd	R401_flye_gene_1946	lpxO	K12979	beta-hydroxylase [EC:1.14.11.-]
contig_1	2211551	2212696	fwd	R401_flye_gene_1943	hypothetical protein	NA	NA
contig_1	2213569	2214801	rev	R401_flye_gene_1944	hypothetical protein	NA	NA
contig_1	895406	895621	fwd	R401_flye_gene_810	hypothetical protein	NA	NA
contig_1	895975	896706	rev	R401_flye_gene_811	hypothetical protein	NA	NA
contig_1	4345769	4346584	rev	R401_flye_gene_3724	K07090	K07090	uncharacterized protein
contig_1	4345375	4345725	rev	R401_flye_gene_3723	hypothetical protein	NA	NA
contig_1	4344652	4345347	rev	R401_flye_gene_3722	hypothetical protein	NA	NA
contig_1	4343625	4344617	fwd	R401_flye_gene_3721	hypothetical protein	NA	NA
contig_1	4342110	4343315	fwd	R401_flye_gene_3720	glmE	K19268	methylaspartate mutase epsilon subunit [EC:5.4.99.1]
contig_1	4341614	4342069	fwd	R401_flye_gene_3719	glmS	K01846	methylaspartate mutase sigma subunit [EC:5.4.99.1]
contig_1	4340476	4341600	fwd	R401_flye_gene_3718	FAD6	K10255	acyl-lipid omega-6 desaturase (Delta-12 desaturase) [EC:1.14.19.23 1.14.19.45]
contig_1	4339445	4340365	rev	R401_flye_gene_3717	aphB	K10918	LysR family transcriptional regulator%2C transcriptional activator AphB
contig_1	4338479	4339465	fwd	R401_flye_gene_3716	qor	K00344	NADPH2:quinone reductase [EC:1.6.5.5]
contig_1	894571	894843	rev	R401_flye_gene_809	hypothetical protein	NA	NA
contig_1	4337848	4338468	fwd	R401_flye_gene_3715	rhtB	K05834	homoserine/homoserine lactone efflux protein
contig_1	4337162	4337530	rev	R401_flye_gene_3714	hypothetical protein	NA	NA
contig_1	891570	894104	fwd	R401_flye_gene_807	hypothetical protein	NA	NA
contig_1	894351	894518	rev	R401_flye_gene_808	hypothetical protein	NA	NA
contig_1	889399	890718	fwd	R401_flye_gene_805	ltrA	K00986	RNA-directed DNA polymerase [EC:2.7.7.49]
contig_1	890972	891247	rev	R401_flye_gene_806	hypothetical protein	NA	NA
contig_1	885986	887284	rev	R401_flye_gene_803	ybdG	K16053	miniconductance mechanosensitive channel
contig_1	887478	888824	fwd	R401_flye_gene_804	srmB	K05590	ATP-dependent RNA helicase SrmB [EC:3.6.4.13]
contig_1	883053	884921	fwd	R401_flye_gene_801	K20974	K20974	two-component system%2C sensor histidine kinase [EC:2.7.13.3]
contig_1	885064	885930	fwd	R401_flye_gene_802	hypothetical protein	NA	NA
contig_1	905226	906614	rev	R401_flye_gene_821	TC.SSS	K03307	solute:Na symporter%2C SSS family
contig_1	906878	908389	rev	R401_flye_gene_822	TC.NCS1	K03457	nucleobase:cation symporter-1%2C NCS1 family
contig_1	904818	904946	fwd	R401_flye_gene_820	hypothetical protein	NA	NA
contig_1	4336673	4336993	fwd	R401_flye_gene_3713	K07726	K07726	putative transcriptional regulator
contig_1	4336324	4336695	fwd	R401_flye_gene_3712	hypothetical protein	NA	NA
contig_1	4335522	4336031	fwd	R401_flye_gene_3711	antB	K07741	anti-repressor protein
contig_1	4335437	4335529	fwd	R401_flye_gene_3710	hypothetical protein	NA	NA
contig_1	4333192	4334439	fwd	R401_flye_gene_3709	E1.17.4.1B	K00526	ribonucleoside-diphosphate reductase beta chain [EC:1.17.4.1]
contig_1	4332486	4332701	fwd	R401_flye_gene_3708	hypothetical protein	NA	NA
contig_1	4332191	4332454	fwd	R401_flye_gene_3707	hypothetical protein	NA	NA
contig_1	4329816	4331771	rev	R401_flye_gene_3706	ACSS	K01895	acetyl-CoA synthetase [EC:6.2.1.1]
contig_1	4328277	4329050	rev	R401_flye_gene_3705	aotJ	K10022	arginine/ornithine transport system substrate-binding protein
contig_1	4327497	4328186	rev	R401_flye_gene_3704	aotQ	K10024	arginine/ornithine transport system permease protein
contig_1	4326802	4327500	rev	R401_flye_gene_3703	aotM	K10023	arginine/ornithine transport system permease protein
contig_1	902509	903681	rev	R401_flye_gene_818	hypothetical protein	NA	NA
contig_1	903785	904678	fwd	R401_flye_gene_819	ftsR	K21959	LysR family transcriptional regulator%2C cell division regulator
contig_1	899829	900656	fwd	R401_flye_gene_816	K00243	K00243	uncharacterized protein
contig_1	901054	902508	fwd	R401_flye_gene_817	TC.NCS1	K03457	nucleobase:cation symporter-1%2C NCS1 family
contig_1	898389	899105	rev	R401_flye_gene_814	hypothetical protein	NA	NA
contig_1	899301	899480	rev	R401_flye_gene_815	hypothetical protein	NA	NA
contig_1	896892	897284	fwd	R401_flye_gene_812	hypothetical protein	NA	NA
contig_1	897441	898307	rev	R401_flye_gene_813	hypothetical protein	NA	NA
contig_1	4325981	4326745	rev	R401_flye_gene_3702	aotP	K10025	arginine/ornithine transport system ATP-binding protein [EC:7.4.2.1]
contig_1	4324887	4325867	rev	R401_flye_gene_3701	argR	K21825	AraC family transcriptional regulator%2C L-arginine-responsive activator
contig_1	4323313	4324533	rev	R401_flye_gene_3700	astC	K00840	succinylornithine aminotransferase [EC:2.6.1.81]
contig_1	2277832	2279340	rev	R401_flye_gene_1998	hypothetical protein	NA	NA
contig_1	2279375	2280139	rev	R401_flye_gene_1999	hypothetical protein	NA	NA
contig_1	882155	882754	fwd	R401_flye_gene_800	acpD	K01118	FMN-dependent NADH-azoreductase [EC:1.7.1.17]
contig_1	2276799	2277287	rev	R401_flye_gene_1996	hypothetical protein	NA	NA
contig_1	2277328	2277810	rev	R401_flye_gene_1997	hypothetical protein	NA	NA
contig_1	2275130	2276062	rev	R401_flye_gene_1994	znuA	K09815	zinc transport system substrate-binding protein
contig_1	2276059	2276799	rev	R401_flye_gene_1995	hypothetical protein	NA	NA
contig_1	2273533	2274438	rev	R401_flye_gene_1992	znuB	K09816	zinc transport system permease protein
contig_1	2274435	2275115	rev	R401_flye_gene_1993	znuC	K09817	zinc transport system ATP-binding protein [EC:3.6.3.-]
contig_1	2272195	2272518	rev	R401_flye_gene_1990	hypothetical protein	NA	NA
contig_1	2272541	2273536	rev	R401_flye_gene_1991	znuA	K09815	zinc transport system substrate-binding protein
contig_1	2271363	2272187	rev	R401_flye_gene_1989	cbiN	K02009	cobalt/nickel transport protein
contig_1	2270081	2270284	fwd	R401_flye_gene_1987	hypothetical protein	NA	NA
contig_1	2270368	2271354	fwd	R401_flye_gene_1988	acuI	K19745	acrylyl-CoA reductase (NADPH) [EC:1.3.1.-]
contig_1	815221	816336	fwd	R401_flye_gene_733	bamC	K07287	outer membrane protein assembly factor BamC
contig_1	4980838	4982376	rev	R401_flye_gene_4299	murJ	K03980	putative peptidoglycan lipid II flippase
contig_1	816341	817099	fwd	R401_flye_gene_734	rnz	K00784	ribonuclease Z [EC:3.1.26.11]
contig_1	4979770	4980708	rev	R401_flye_gene_4298	ribF	K11753	riboflavin kinase / FMN adenylyltransferase [EC:2.7.1.26 2.7.7.2]
contig_1	813449	814009	rev	R401_flye_gene_731	gcvR	K03567	glycine cleavage system transcriptional repressor
contig_1	4976925	4979756	rev	R401_flye_gene_4297	IARS	K01870	isoleucyl-tRNA synthetase [EC:6.1.1.5]
contig_1	814325	815203	fwd	R401_flye_gene_732	dapA	K01714	4-hydroxy-tetrahydrodipicolinate synthase [EC:4.3.3.7]
contig_1	4976420	4976932	rev	R401_flye_gene_4296	lspA	K03101	signal peptidase II [EC:3.4.23.36]
contig_1	4975990	4976427	rev	R401_flye_gene_4295	slpA	K03774	FKBP-type peptidyl-prolyl cis-trans isomerase SlpA [EC:5.2.1.8]
contig_1	812965	813438	rev	R401_flye_gene_730	BCP	K03564	peroxiredoxin Q/BCP [EC:1.11.1.15]
contig_1	4974907	4975854	rev	R401_flye_gene_4294	ispH	K03527	4-hydroxy-3-methylbut-2-en-1-yl diphosphate reductase [EC:1.17.7.4]
contig_1	4974414	4974953	fwd	R401_flye_gene_4293	fimT	K08084	type IV fimbrial biogenesis protein FimT
contig_1	4973820	4974293	rev	R401_flye_gene_4292	fimU	K08085	type IV fimbrial biogenesis protein FimU
contig_1	4973362	4973823	rev	R401_flye_gene_4291	pilV	K02671	type IV pilus assembly protein PilV
contig_1	4972649	4973365	rev	R401_flye_gene_4290	pilW	K02672	type IV pilus assembly protein PilW
contig_1	811494	811733	fwd	R401_flye_gene_728	tusA	K04085	tRNA 2-thiouridine synthesizing protein A [EC:2.8.1.-]
contig_1	811763	812833	fwd	R401_flye_gene_729	perM	K03548	putative permease
contig_1	808468	809898	fwd	R401_flye_gene_726	degP	K04771	serine protease Do [EC:3.4.21.107]
contig_1	809962	811395	rev	R401_flye_gene_727	bepA	K01423	beta-barrel assembly-enhancing protease [EC:3.4.-.-]
contig_1	806686	807273	fwd	R401_flye_gene_724	rseA	K03597	sigma-E factor negative regulatory protein RseA
contig_1	807287	808234	fwd	R401_flye_gene_725	rseB	K03598	sigma-E factor negative regulatory protein RseB
contig_1	824207	824398	rev	R401_flye_gene_744	K09946	K09946	uncharacterized protein
contig_1	4969070	4972171	rev	R401_flye_gene_4288	pilY1	K02674	type IV pilus assembly protein PilY1
contig_1	824700	825668	fwd	R401_flye_gene_745	gtrB	K20534	polyisoprenyl-phosphate glycosyltransferase [EC:2.4.-.-]
contig_1	4968660	4969058	rev	R401_flye_gene_4287	pilE	K02655	type IV pilus assembly protein PilE
contig_1	822764	823132	rev	R401_flye_gene_742	hypothetical protein	NA	NA
contig_1	4967504	4968604	rev	R401_flye_gene_4286	thiO	K03153	glycine oxidase [EC:1.4.3.19]
contig_1	823223	824029	rev	R401_flye_gene_743	K07506	K07506	AraC family transcriptional regulator
contig_1	4966645	4967313	fwd	R401_flye_gene_4285	K07497	K07497	putative transposase
contig_1	820358	821992	fwd	R401_flye_gene_740	mcp	K03406	methyl-accepting chemotaxis protein
contig_1	4965761	4966261	fwd	R401_flye_gene_4284	K07497	K07497	putative transposase
contig_1	822006	822752	fwd	R401_flye_gene_741	hypothetical protein	NA	NA
contig_1	4965489	4965605	rev	R401_flye_gene_4283	hypothetical protein	NA	NA
contig_1	4964859	4965104	fwd	R401_flye_gene_4282	hypothetical protein	NA	NA
contig_1	4963701	4964825	fwd	R401_flye_gene_4281	K07497	K07497	putative transposase
contig_1	4972158	4972637	rev	R401_flye_gene_4289	pilX	K02673	type IV pilus assembly protein PilX
contig_1	4962839	4963204	rev	R401_flye_gene_4280	hypothetical protein	NA	NA
contig_1	819748	820014	rev	R401_flye_gene_739	hypothetical protein	NA	NA
contig_1	818490	818690	fwd	R401_flye_gene_737	prlF	K19156	antitoxin PrlF
contig_1	818795	819202	fwd	R401_flye_gene_738	yhaV	K19155	toxin YhaV [EC:3.1.-.-]
contig_1	817127	817840	fwd	R401_flye_gene_735	purC	K01923	phosphoribosylaminoimidazole-succinocarboxamide synthase [EC:6.3.2.6]
contig_1	817924	818013	fwd	tRNA-Ser(cga)	tRNA	NA	NA
contig_1	793420	794460	rev	R401_flye_gene_711	K07120	K07120	uncharacterized protein
contig_1	4958462	4959478	fwd	R401_flye_gene_4277	bamD	K05807	outer membrane protein assembly factor BamD
contig_1	794453	795967	rev	R401_flye_gene_712	tctA	K07793	putative tricarboxylic transport membrane protein
contig_1	4957349	4958410	rev	R401_flye_gene_4276	rluD	K06180	23S rRNA pseudouridine1911/1915/1917 synthase [EC:5.4.99.23]
contig_1	4956627	4957352	rev	R401_flye_gene_4275	yfiH	K05810	polyphenol oxidase [EC:1.10.3.-]
contig_1	792628	793320	fwd	R401_flye_gene_710	UNG	K03648	uracil-DNA glycosylase [EC:3.2.2.27]
contig_1	4953932	4956496	rev	R401_flye_gene_4274	clpB	K03695	ATP-dependent Clp protease ATP-binding subunit ClpB
contig_1	4953382	4953457	rev	tRNA-Asn(gtt)	tRNA	NA	NA
contig_1	4953298	4953374	rev	tRNA-Pro(tgg)	tRNA	NA	NA
contig_1	4953217	4953292	rev	tRNA-Lys(ttt)	tRNA	NA	NA
contig_1	4953047	4953123	rev	tRNA-Pro(tgg)	tRNA	NA	NA
contig_1	4961413	4962756	fwd	R401_flye_gene_4279	pilR	K02667	two-component system%2C NtrC family%2C response regulator PilR
contig_1	4959806	4961416	fwd	R401_flye_gene_4278	pilS	K02668	two-component system%2C NtrC family%2C sensor histidine kinase PilS [EC:2.7.13.3]
contig_1	790741	791154	fwd	R401_flye_gene_708	hypothetical protein	NA	NA
contig_1	791384	792496	rev	R401_flye_gene_709	paaF	K01692	enoyl-CoA hydratase [EC:4.2.1.17]
contig_1	788374	789189	rev	R401_flye_gene_706	ABC.SN.P	K02050	NitT/TauT family transport system permease protein
contig_1	789205	790272	rev	R401_flye_gene_707	ABC.SN.S	K02051	NitT/TauT family transport system substrate-binding protein
contig_1	786850	787575	rev	R401_flye_gene_704	K09967	K09967	uncharacterized protein
contig_1	787589	788377	rev	R401_flye_gene_705	ABC.SN.A	K02049	NitT/TauT family transport system ATP-binding protein
contig_1	782332	785973	rev	R401_flye_gene_702	E6.3.4.6	K01941	urea carboxylase [EC:6.3.4.6]
contig_1	786197	786838	rev	R401_flye_gene_703	K09967	K09967	uncharacterized protein
contig_1	803897	805513	rev	R401_flye_gene_722	nadB	K00278	L-aspartate oxidase [EC:1.4.3.16]
contig_1	4949024	4949551	fwd	R401_flye_gene_4266	hypothetical protein	NA	NA
contig_1	6451666	6452334	fwd	R401_flye_gene_5598	K07497	K07497	putative transposase
contig_1	806073	806654	fwd	R401_flye_gene_723	rpoE	K03088	RNA polymerase sigma-70 factor%2C ECF subfamily
contig_1	4948401	4949027	fwd	R401_flye_gene_4265	hypothetical protein	NA	NA
contig_1	6452451	6452567	fwd	R401_flye_gene_5599	hypothetical protein	NA	NA
contig_1	803238	803492	fwd	R401_flye_gene_720	cptB	K09159	antitoxin CptB
contig_1	4946956	4947855	fwd	R401_flye_gene_4264	gcvA	K03566	LysR family transcriptional regulator%2C glycine cleavage system transcriptional activator
contig_1	803542	803871	rev	R401_flye_gene_721	hypothetical protein	NA	NA
contig_1	4946391	4946804	rev	R401_flye_gene_4263	praC	K01821	4-oxalocrotonate tautomerase [EC:5.3.2.6]
contig_1	4945667	4946353	rev	R401_flye_gene_4262	hypothetical protein	NA	NA
contig_1	4945388	4945603	rev	R401_flye_gene_4261	hypothetical protein	NA	NA
contig_1	4945185	4945391	fwd	R401_flye_gene_4260	K09862	K09862	uncharacterized protein
contig_1	6440495	6441508	fwd	R401_flye_gene_5590	proX	K02002	glycine betaine/proline transport system substrate-binding protein
contig_1	6441651	6442565	fwd	R401_flye_gene_5591	aes	K01066	acetyl esterase [EC:3.1.1.-]
contig_1	6442671	6443642	fwd	R401_flye_gene_5592	pip	K01259	proline iminopeptidase [EC:3.4.11.5]
contig_1	6443639	6444076	fwd	R401_flye_gene_5593	dtd	K07560	D-aminoacyl-tRNA deacylase [EC:3.1.1.96]
contig_1	6444397	6446169	fwd	R401_flye_gene_5594	mdoG	K03670	periplasmic glucans biosynthesis protein
contig_1	4951276	4952901	rev	R401_flye_gene_4269	mcp	K03406	methyl-accepting chemotaxis protein
contig_1	6446162	6448732	fwd	R401_flye_gene_5595	mdoH	K03669	membrane glycosyltransferase [EC:2.4.1.-]
contig_1	4949838	4951136	fwd	R401_flye_gene_4268	ndh	K03885	NADH dehydrogenase [EC:1.6.99.3]
contig_1	6449283	6450638	fwd	R401_flye_gene_5596	hypothetical protein	NA	NA
contig_1	4949604	4949777	fwd	R401_flye_gene_4267	hypothetical protein	NA	NA
contig_1	6450782	6451282	fwd	R401_flye_gene_5597	K07497	K07497	putative transposase
contig_1	802147	803088	rev	R401_flye_gene_719	ygfZ	K06980	tRNA-modifying protein YgfZ
contig_1	799746	801137	fwd	R401_flye_gene_717	tctE	K07649	two-component system%2C OmpR family%2C sensor histidine kinase TctE [EC:2.7.13.3]
contig_1	801290	802111	rev	R401_flye_gene_718	glnA	K01915	glutamine synthetase [EC:6.3.1.2]
contig_1	797556	798848	rev	R401_flye_gene_715	galP	K16517	porin-like protein GalP
contig_1	799082	799753	fwd	R401_flye_gene_716	tctD	K07774	two-component system%2C OmpR family%2C response regulator TctD
contig_1	795969	796430	rev	R401_flye_gene_713	tctB	K07794	putative tricarboxylic transport membrane protein
contig_1	796486	797478	rev	R401_flye_gene_714	tctC	K07795	putative tricarboxylic transport membrane protein
contig_1	855475	856395	fwd	R401_flye_gene_777	atzF	K01457	allophanate hydrolase [EC:3.5.1.54]
contig_1	856501	857679	rev	R401_flye_gene_778	K09989	K09989	uncharacterized protein
contig_1	854025	854777	fwd	R401_flye_gene_775	K07160	K07160	UPF0271 protein
contig_1	854774	855478	fwd	R401_flye_gene_776	kipI	K06351	inhibitor of KinA
contig_1	851529	852071	fwd	R401_flye_gene_773	hypothetical protein	NA	NA
contig_1	852664	853950	fwd	R401_flye_gene_774	mucK	K08196	MFS transporter%2C AAHS family%2C cis%2Ccis-muconate transporter
contig_1	850210	850707	fwd	R401_flye_gene_771	hypothetical protein	NA	NA
contig_1	850740	851516	fwd	R401_flye_gene_772	egtC	K07008	gamma-glutamyl hercynylcysteine S-oxide hydrolase [EC:3.5.1.118]
contig_1	848020	850074	rev	R401_flye_gene_770	ptrB	K01354	oligopeptidase B [EC:3.4.21.83]
contig_1	846831	847118	fwd	R401_flye_gene_768	hypothetical protein	NA	NA
contig_1	847300	847941	rev	R401_flye_gene_769	crp	K10914	CRP/FNR family transcriptional regulator%2C cyclic AMP receptor protein
contig_1	867079	870990	fwd	R401_flye_gene_788	hrpA	K03578	ATP-dependent helicase HrpA [EC:3.6.4.13]
contig_1	871319	872440	fwd	R401_flye_gene_789	E2.3.1.207	K16872	beta-ketodecanoyl-[acyl-carrier-protein] synthase [EC:2.3.1.207]
contig_1	864198	865106	rev	R401_flye_gene_786	pecM	K15269	probable blue pigment (indigoidine) exporter
contig_1	865237	866946	fwd	R401_flye_gene_787	aceK	K00906	isocitrate dehydrogenase kinase/phosphatase [EC:2.7.11.5 3.1.3.-]
contig_1	861909	862847	fwd	R401_flye_gene_784	lpxO	K12979	beta-hydroxylase [EC:1.14.11.-]
contig_1	863187	864050	fwd	R401_flye_gene_785	pecM	K15269	probable blue pigment (indigoidine) exporter
contig_1	859474	860550	rev	R401_flye_gene_782	hypothetical protein	NA	NA
contig_1	860698	861672	fwd	R401_flye_gene_783	cysK	K01738	cysteine synthase [EC:2.5.1.47]
contig_1	858693	858989	fwd	R401_flye_gene_780	hypothetical protein	NA	NA
contig_1	858977	859477	fwd	R401_flye_gene_781	hypothetical protein	NA	NA
contig_1	857714	858559	rev	R401_flye_gene_779	clpA	K03694	ATP-dependent Clp protease ATP-binding subunit ClpA
contig_1	836072	837205	fwd	R401_flye_gene_755	rnd	K03684	ribonuclease D [EC:3.1.13.5]
contig_1	837202	837495	fwd	R401_flye_gene_756	K09902	K09902	uncharacterized protein
contig_1	833591	835240	fwd	R401_flye_gene_753	eptA	K03760	lipid A ethanolaminephosphotransferase [EC:2.7.8.43]
contig_1	835309	835950	fwd	R401_flye_gene_754	hypothetical protein	NA	NA
contig_1	830588	831520	rev	R401_flye_gene_751	mexT	K18297	LysR family transcriptional regulator%2C mexEF-oprN operon transcriptional activator
contig_1	832043	833425	fwd	R401_flye_gene_752	glnA	K01915	glutamine synthetase [EC:6.3.1.2]
contig_1	830219	830584	fwd	R401_flye_gene_750	hpaF	K01826	5-carboxymethyl-2-hydroxymuconate isomerase [EC:5.3.3.10]
contig_1	826758	828842	fwd	R401_flye_gene_748	hypothetical protein	NA	NA
contig_1	829193	830116	fwd	R401_flye_gene_749	mexT	K18297	LysR family transcriptional regulator%2C mexEF-oprN operon transcriptional activator
contig_1	825671	826381	fwd	R401_flye_gene_746	hypothetical protein	NA	NA
contig_1	826378	826761	fwd	R401_flye_gene_747	hypothetical protein	NA	NA
contig_1	845649	846023	rev	R401_flye_gene_766	hypothetical protein	NA	NA
contig_1	846072	846758	rev	R401_flye_gene_767	speE	K00797	spermidine synthase [EC:2.5.1.16]
contig_1	842941	845100	rev	R401_flye_gene_764	copA	K17686	Cu -exporting ATPase [EC:3.6.3.54]
contig_1	845103	845357	rev	R401_flye_gene_765	hypothetical protein	NA	NA
contig_1	841825	842295	rev	R401_flye_gene_762	trmH	K00556	tRNA (guanosine-2-O-)-methyltransferase [EC:2.1.1.34]
contig_1	842537	842869	fwd	R401_flye_gene_763	hypothetical protein	NA	NA
contig_1	840018	841247	fwd	R401_flye_gene_760	hypothetical protein	NA	NA
contig_1	841370	841747	rev	R401_flye_gene_761	hypothetical protein	NA	NA
contig_1	839536	839985	fwd	R401_flye_gene_759	K09160	K09160	uncharacterized protein
contig_1	837622	838554	fwd	R401_flye_gene_757	serA	K00058	D-3-phosphoglycerate dehydrogenase / 2-oxoglutarate reductase [EC:1.1.1.95 1.1.1.399]
contig_1	838782	839375	rev	R401_flye_gene_758	rutE	K09019	3-hydroxypropanoate dehydrogenase [EC:1.1.1.-]
contig_1	1341439	1341609	fwd	R401_flye_gene_1185	hypothetical protein	NA	NA
contig_1	4889939	4892242	rev	R401_flye_gene_4211	pqiB	K06192	paraquat-inducible protein B
contig_1	6386809	6388470	fwd	R401_flye_gene_5543	oxlT	K08177	MFS transporter%2C OFA family%2C oxalate/formate antiporter
contig_1	1341616	1341891	fwd	R401_flye_gene_1186	hypothetical protein	NA	NA
contig_1	4886856	4889696	fwd	R401_flye_gene_4210	hypothetical protein	NA	NA
contig_1	6388754	6389347	fwd	R401_flye_gene_5544	hisB	K01693	imidazoleglycerol-phosphate dehydratase [EC:4.2.1.19]
contig_1	1340199	1340798	rev	R401_flye_gene_1183	fic	K04095	cell filamentation protein
contig_1	6389347	6389985	fwd	R401_flye_gene_5545	hisH	K02501	imidazole glycerol-phosphate synthase subunit HisH [EC:4.3.2.10]
contig_1	1340798	1340968	rev	R401_flye_gene_1184	hypothetical protein	NA	NA
contig_1	6389985	6390239	fwd	R401_flye_gene_5546	hypothetical protein	NA	NA
contig_1	1339047	1339214	rev	R401_flye_gene_1181	hypothetical protein	NA	NA
contig_1	6390339	6391088	fwd	R401_flye_gene_5547	hisA	K01814	phosphoribosylformimino-5-aminoimidazole carboxamide ribotide isomerase [EC:5.3.1.16]
contig_1	1339382	1340104	rev	R401_flye_gene_1182	pphA	K07313	serine/threonine protein phosphatase 1 [EC:3.1.3.16]
contig_1	6391180	6391950	fwd	R401_flye_gene_5548	hisF	K02500	imidazole glycerol-phosphate synthase subunit HisF [EC:4.3.2.10]
contig_1	6392014	6392760	fwd	R401_flye_gene_5549	ABC.PA.S	K02030	polar amino acid transport system substrate-binding protein
contig_1	1338400	1338813	rev	R401_flye_gene_1180	hypothetical protein	NA	NA
contig_1	4899433	4900053	rev	R401_flye_gene_4219	msrQ	K17247	methionine sulfoxide reductase heme-binding subunit
contig_1	4897348	4898872	rev	16S ribosomal RNA	rRNA	NA	NA
contig_1	4897143	4897219	rev	tRNA-Ile(gat)	tRNA	NA	NA
contig_1	4897057	4897132	rev	tRNA-Ala(tgc)	tRNA	NA	NA
contig_1	1343607	1344902	fwd	R401_flye_gene_1189	gltP	K11102	proton glutamate symport protein
contig_1	4893924	4896813	rev	23S ribosomal RNA	rRNA	NA	NA
contig_1	4893652	4893766	rev	5S ribosomal RNA	rRNA	NA	NA
contig_1	6382517	6383584	rev	R401_flye_gene_5540	mutY	K03575	A/G-specific adenine glycosylase [EC:3.2.2.31]
contig_1	1341907	1342422	rev	R401_flye_gene_1187	hypothetical protein	NA	NA
contig_1	4892845	4893504	rev	R401_flye_gene_4213	pqiA	K03808	paraquat-inducible protein A
contig_1	6383581	6385812	rev	R401_flye_gene_5541	asmA	K07289	AsmA protein
contig_1	1342477	1343424	rev	R401_flye_gene_1188	hypT	K21645	LysR family transcriptional regulator%2C hypochlorite-specific transcription factor HypT
contig_1	4892235	4892858	rev	R401_flye_gene_4212	pqiA	K03808	paraquat-inducible protein A
contig_1	6386148	6386546	rev	R401_flye_gene_5542	hypothetical protein	NA	NA
contig_1	4886158	4886859	fwd	R401_flye_gene_4209	hypothetical protein	NA	NA
contig_1	1330599	1331081	fwd	R401_flye_gene_1174	hypothetical protein	NA	NA
contig_1	4877196	4878512	rev	R401_flye_gene_4200	mcp	K03406	methyl-accepting chemotaxis protein
contig_1	6378148	6378639	rev	R401_flye_gene_5532	hypothetical protein	NA	NA
contig_1	1331299	1332225	rev	R401_flye_gene_1175	E2.2.1.2	K00616	transaldolase [EC:2.2.1.2]
contig_1	6378872	6379321	fwd	R401_flye_gene_5533	hypothetical protein	NA	NA
contig_1	1328383	1329072	fwd	R401_flye_gene_1172	mlaA	K04754	phospholipid-binding lipoprotein MlaA
contig_1	6379331	6379777	rev	R401_flye_gene_5534	hypothetical protein	NA	NA
contig_1	1329418	1330599	fwd	R401_flye_gene_1173	rsbU_P	K07315	phosphoserine phosphatase RsbU/P [EC:3.1.3.3]
contig_1	6379907	6380953	rev	R401_flye_gene_5535	hypothetical protein	NA	NA
contig_1	1327187	1327450	rev	R401_flye_gene_1170	hypothetical protein	NA	NA
contig_1	6381155	6381562	rev	R401_flye_gene_5536	hypothetical protein	NA	NA
contig_1	1327560	1328180	rev	R401_flye_gene_1171	phnX	K05306	phosphonoacetaldehyde hydrolase [EC:3.11.1.1]
contig_1	6381624	6381953	rev	R401_flye_gene_5537	hypothetical protein	NA	NA
contig_1	6382070	6382145	rev	tRNA-Phe(gaa)	tRNA	NA	NA
contig_1	6382248	6382520	rev	R401_flye_gene_5539	mutY	K03575	A/G-specific adenine glycosylase [EC:3.2.2.31]
contig_1	4884888	4886168	fwd	R401_flye_gene_4208	hypothetical protein	NA	NA
contig_1	4883927	4884667	rev	R401_flye_gene_4207	hypothetical protein	NA	NA
contig_1	4883482	4883934	rev	R401_flye_gene_4206	rimI	K03789	[ribosomal protein S18]-alanine N-acetyltransferase [EC:2.3.1.266]
contig_1	4882924	4883328	fwd	R401_flye_gene_4205	hypothetical protein	NA	NA
contig_1	1336301	1337296	rev	R401_flye_gene_1178	dusA	K05539	tRNA-dihydrouridine synthase A [EC:1.-.-.-]
contig_1	4882147	4882791	rev	R401_flye_gene_4204	cynT	K01673	carbonic anhydrase [EC:4.2.1.1]
contig_1	1337533	1338276	rev	R401_flye_gene_1179	hypothetical protein	NA	NA
contig_1	4881609	4882136	fwd	R401_flye_gene_4203	K07117	K07117	uncharacterized protein
contig_1	1332408	1334396	rev	R401_flye_gene_1176	hypothetical protein	NA	NA
contig_1	4880259	4881428	fwd	R401_flye_gene_4202	hypothetical protein	NA	NA
contig_1	6376305	6377060	rev	R401_flye_gene_5530	K23055	K23055	putative lysine/arginine/ornithine/histidine/octopine transport system substrate-binding protein
contig_1	1334393	1336129	rev	R401_flye_gene_1177	DNA2	K10742	DNA replication ATP-dependent helicase Dna2 [EC:3.6.4.12]
contig_1	4878664	4880145	fwd	R401_flye_gene_4201	atoE	K02106	short-chain fatty acids transporter
contig_1	6377074	6377847	rev	R401_flye_gene_5531	K23058	K23058	putative lysine/arginine/ornithine/histidine/octopine transport system ATP-binding protein [EC:7.4.2.1]
contig_1	6375531	6376226	rev	R401_flye_gene_5529	K23056	K23056	putative lysine/arginine/ornithine/histidine/octopine transport system permease protein
contig_1	881690	882004	fwd	R401_flye_gene_799	hypothetical protein	NA	NA
contig_1	1319907	1321157	fwd	R401_flye_gene_1163	lolC_E	K09808	lipoprotein-releasing system permease protein
contig_1	2971470	2974289	fwd	R401_flye_gene_2495	vgrG	K11904	type VI secretion system secreted protein VgrG
contig_1	6369045	6369269	fwd	R401_flye_gene_5521	hypothetical protein	NA	NA
contig_1	1321150	1321848	fwd	R401_flye_gene_1164	lolD	K09810	lipoprotein-releasing system ATP-binding protein [EC:3.6.3.-]
contig_1	2969962	2971452	fwd	R401_flye_gene_2494	vgrG	K11904	type VI secretion system secreted protein VgrG
contig_1	6369719	6370360	fwd	R401_flye_gene_5522	dnaQ	K02342	DNA polymerase III subunit epsilon [EC:2.7.7.7]
contig_1	879898	880701	rev	R401_flye_gene_797	pcaD	K01055	3-oxoadipate enol-lactonase [EC:3.1.1.24]
contig_1	1318497	1319219	rev	R401_flye_gene_1161	E3.1.4.46	K01126	glycerophosphoryl diester phosphodiesterase [EC:3.1.4.46]
contig_1	2969029	2969511	rev	R401_flye_gene_2493	fdoI	K00127	formate dehydrogenase subunit gamma
contig_1	6370854	6371084	fwd	R401_flye_gene_5523	hypothetical protein	NA	NA
contig_1	880716	881639	rev	R401_flye_gene_798	allS	K10972	LysR family transcriptional regulator%2C transcriptional activator of the allD operon
contig_1	1319216	1319812	rev	R401_flye_gene_1162	hypothetical protein	NA	NA
contig_1	2967476	2969035	rev	R401_flye_gene_2492	fdoH	K00124	formate dehydrogenase iron-sulfur subunit
contig_1	6371662	6372231	rev	R401_flye_gene_5524	hypothetical protein	NA	NA
contig_1	877414	879246	rev	R401_flye_gene_795	vcaM	K18893	ATP-binding cassette%2C subfamily B%2C multidrug efflux pump
contig_1	2964603	2967479	rev	R401_flye_gene_2491	fdoG	K00123	formate dehydrogenase major subunit [EC:1.17.1.9]
contig_1	6372325	6372400	rev	tRNA-Thr(tgt)	tRNA	NA	NA
contig_1	879330	879893	rev	R401_flye_gene_796	PPIA	K03767	peptidyl-prolyl cis-trans isomerase A (cyclophilin A) [EC:5.2.1.8]
contig_1	1317060	1318454	fwd	R401_flye_gene_1160	sthA	K00322	NAD(P) transhydrogenase [EC:1.6.1.1]
contig_1	2964385	2964606	rev	R401_flye_gene_2490	fdsD	K00126	formate dehydrogenase subunit delta [EC:1.17.1.9]
contig_1	6372476	6373300	rev	R401_flye_gene_5526	rfbC	K20444	O-antigen biosynthesis protein [EC:2.4.1.-]
contig_1	875217	876341	fwd	R401_flye_gene_793	K09919	K09919	uncharacterized protein
contig_1	6373632	6374864	rev	R401_flye_gene_5527	hypothetical protein	NA	NA
contig_1	876358	877047	rev	R401_flye_gene_794	aqpZ	K06188	aquaporin Z
contig_1	6374845	6375534	rev	R401_flye_gene_5528	K23057	K23057	putative lysine/arginine/ornithine/histidine/octopine transport system permease protein
contig_1	873210	873446	fwd	R401_flye_gene_791	hypothetical protein	NA	NA
contig_1	873766	875076	fwd	R401_flye_gene_792	oprO_P	K07221	phosphate-selective porin OprO and OprP
contig_1	1326185	1327015	fwd	R401_flye_gene_1169	queF	K06879	7-cyano-7-deazaguanine reductase [EC:1.7.1.13]
contig_1	872605	873216	fwd	R401_flye_gene_790	rpoE	K03088	RNA polymerase sigma-70 factor%2C ECF subfamily
contig_1	1324740	1325420	rev	R401_flye_gene_1167	cusR	K07665	two-component system%2C OmpR family%2C copper resistance phosphate regulon response regulator CusR
contig_1	2978692	2979243	rev	R401_flye_gene_2499	cybB	K12262	cytochrome b561
contig_1	1325578	1326123	fwd	R401_flye_gene_1168	hypothetical protein	NA	NA
contig_1	2977564	2978529	fwd	R401_flye_gene_2498	K06889	K06889	uncharacterized protein
contig_1	1321912	1323156	fwd	R401_flye_gene_1165	lolC_E	K09808	lipoprotein-releasing system permease protein
contig_1	2977134	2977475	fwd	R401_flye_gene_2497	hypothetical protein	NA	NA
contig_1	1323391	1324743	rev	R401_flye_gene_1166	cusS	K07644	two-component system%2C OmpR family%2C heavy metal sensor histidine kinase CusS [EC:2.7.13.3]
contig_1	2976010	2976915	rev	R401_flye_gene_2496	bpeT	K18900	LysR family transcriptional regulator%2C regulator for bpeEF and oprC
contig_1	6368759	6368935	rev	R401_flye_gene_5520	hypothetical protein	NA	NA
contig_1	6367648	6368106	rev	R401_flye_gene_5518	hypothetical protein	NA	NA
contig_1	6368122	6368745	rev	R401_flye_gene_5519	hypothetical protein	NA	NA
contig_1	1301186	1302196	fwd	R401_flye_gene_1152	nagZ	K01207	beta-N-acetylhexosaminidase [EC:3.2.1.52]
contig_1	2956141	2957094	fwd	R401_flye_gene_2484	gcvA	K03566	LysR family transcriptional regulator%2C glycine cleavage system transcriptional activator
contig_1	6360179	6361120	fwd	R401_flye_gene_5510	pimF	K13670	putative glycosyltransferase [EC:2.4.-.-]
contig_1	1302238	1305528	fwd	R401_flye_gene_1153	E2.7.11.1	K08282	non-specific serine/threonine protein kinase [EC:2.7.11.1]
contig_1	2955426	2956034	rev	R401_flye_gene_2483	rhtB	K05834	homoserine/homoserine lactone efflux protein
contig_1	6361117	6361779	fwd	R401_flye_gene_5511	pglD	K15913	UDP-N-acetylbacillosamine N-acetyltransferase [EC:2.3.1.203]
contig_1	1299457	1300065	rev	R401_flye_gene_1150	lexA	K01356	repressor LexA [EC:3.4.21.88]
contig_1	2954280	2955416	fwd	R401_flye_gene_2482	xylH	K10544	D-xylose transport system permease protein
contig_1	6361809	6362729	fwd	R401_flye_gene_5512	CPPED1	K21814	serine/threonine-protein phosphatase CPPED1 [EC:3.1.3.16]
contig_1	1300307	1301014	fwd	R401_flye_gene_1151	acrR	K03577	TetR/AcrR family transcriptional regulator%2C acrAB operon repressor
contig_1	2952723	2954279	fwd	R401_flye_gene_2481	xylG	K10545	D-xylose transport system ATP-binding protein [EC:3.6.3.17]
contig_1	6362726	6363145	fwd	R401_flye_gene_5513	hypothetical protein	NA	NA
contig_1	2951520	2952521	fwd	R401_flye_gene_2480	xylF	K10543	D-xylose transport system substrate-binding protein
contig_1	6363142	6364017	fwd	R401_flye_gene_5514	bioC	K02169	malonyl-CoA O-methyltransferase [EC:2.1.1.197]
contig_1	6364079	6365224	fwd	R401_flye_gene_5515	wecE	K02805	dTDP-4-amino-4%2C6-dideoxygalactose transaminase [EC:2.6.1.59]
contig_1	6365339	6365617	rev	R401_flye_gene_5516	hypothetical protein	NA	NA
contig_1	6366092	6366301	fwd	R401_flye_gene_5517	relB	K18918	RHH-type transcriptional regulator%2C rel operon repressor / antitoxin RelB
contig_1	1314293	1315591	rev	R401_flye_gene_1158	citA	K03288	MFS transporter%2C MHS family%2C citrate/tricarballylate:H symporter
contig_1	1315859	1316848	fwd	R401_flye_gene_1159	apbE	K03734	FAD:protein FMN transferase [EC:2.7.1.180]
contig_1	2962615	2964285	rev	R401_flye_gene_2489	hypothetical protein	NA	NA
contig_1	1309027	1312476	rev	R401_flye_gene_1156	mfd	K03723	transcription-repair coupling factor (superfamily II helicase) [EC:3.6.4.-]
contig_1	2961994	2962515	fwd	R401_flye_gene_2488	aidA	K20275	nematocidal protein AidA
contig_1	1312645	1314108	fwd	R401_flye_gene_1157	GAPDH	K00134	glyceraldehyde 3-phosphate dehydrogenase [EC:1.2.1.12]
contig_1	2961373	2961684	fwd	R401_flye_gene_2487	pchB	K04782	isochorismate pyruvate lyase [EC:4.2.99.21]
contig_1	1305745	1308438	rev	R401_flye_gene_1154	E2.7.11.1	K08282	non-specific serine/threonine protein kinase [EC:2.7.11.1]
contig_1	2960795	2961313	fwd	R401_flye_gene_2486	aacA	K00663	aminoglycoside 6-N-acetyltransferase [EC:2.3.1.82]
contig_1	1308450	1309016	rev	R401_flye_gene_1155	hypothetical protein	NA	NA
contig_1	2959291	2959572	fwd	R401_flye_gene_2485	hypothetical protein	NA	NA
contig_1	6356093	6357700	rev	R401_flye_gene_5507	mcp	K03406	methyl-accepting chemotaxis protein
contig_1	6358228	6359493	fwd	R401_flye_gene_5508	hypothetical protein	NA	NA
contig_1	6359490	6360182	fwd	R401_flye_gene_5509	wecE	K02805	dTDP-4-amino-4%2C6-dideoxygalactose transaminase [EC:2.6.1.59]
contig_1	4940127	4940549	rev	R401_flye_gene_4255	pilA	K02650	type IV pilus assembly protein PilA
contig_1	6436577	6438109	fwd	R401_flye_gene_5587	hutH	K01745	histidine ammonia-lyase [EC:4.3.1.3]
contig_1	4939428	4939781	rev	R401_flye_gene_4254	osmY	K04065	hyperosmotically inducible periplasmic protein
contig_1	6438245	6439447	fwd	R401_flye_gene_5588	hutI	K01468	imidazolonepropionase [EC:3.5.2.7]
contig_1	4938804	4939100	fwd	R401_flye_gene_4253	hypothetical protein	NA	NA
contig_1	6439459	6440262	fwd	R401_flye_gene_5589	hutG	K01458	N-formylglutamate deformylase [EC:3.5.1.68]
contig_1	4935821	4938802	fwd	R401_flye_gene_4252	asmA	K07289	AsmA protein
contig_1	4934732	4935748	fwd	R401_flye_gene_4251	rlmI	K06969	23S rRNA (cytosine1962-C5)-methyltransferase [EC:2.1.1.191]
contig_1	4932551	4934488	fwd	R401_flye_gene_4250	ACSS	K01895	acetyl-CoA synthetase [EC:6.2.1.1]
contig_1	6427555	6428124	fwd	R401_flye_gene_5580	K09975	K09975	uncharacterized protein
contig_1	6428659	6430344	fwd	R401_flye_gene_5581	hutU	K01712	urocanate hydratase [EC:4.2.1.49]
contig_1	6430493	6431959	fwd	R401_flye_gene_5582	TC.NCS1	K03457	nucleobase:cation symporter-1%2C NCS1 family
contig_1	4944565	4945188	fwd	R401_flye_gene_4259	coaE	K00859	dephospho-CoA kinase [EC:2.7.1.24]
contig_1	6432030	6432998	fwd	R401_flye_gene_5583	proX	K02002	glycine betaine/proline transport system substrate-binding protein
contig_1	4943696	4944565	fwd	R401_flye_gene_4258	pilD	K02654	leader peptidase (prepilin peptidase) / N-methyltransferase [EC:3.4.23.43 2.1.1.-]
contig_1	6433070	6433921	fwd	R401_flye_gene_5584	proW	K02001	glycine betaine/proline transport system permease protein
contig_1	4942477	4943694	fwd	R401_flye_gene_4257	pilC	K02653	type IV pilus assembly protein PilC
contig_1	6433918	6434748	fwd	R401_flye_gene_5585	proV	K02000	glycine betaine/proline transport system ATP-binding protein [EC:3.6.3.32]
contig_1	4940774	4942474	fwd	R401_flye_gene_4256	pilB	K02652	type IV pilus assembly protein PilB
contig_1	6434924	6436447	fwd	R401_flye_gene_5586	hutH	K01745	histidine ammonia-lyase [EC:4.3.1.3]
contig_1	4925813	4927210	fwd	R401_flye_gene_4244	pcnB	K00970	poly(A) polymerase [EC:2.7.7.19]
contig_1	6424363	6424617	fwd	R401_flye_gene_5576	hypothetical protein	NA	NA
contig_1	4923664	4925097	fwd	R401_flye_gene_4243	atoC	K07714	two-component system%2C NtrC family%2C response regulator AtoC
contig_1	6424649	6425218	fwd	R401_flye_gene_5577	APOD	K03098	apolipoprotein D and lipocalin family protein
contig_1	4920687	4923641	fwd	R401_flye_gene_4242	rsbU_P	K07315	phosphoserine phosphatase RsbU/P [EC:3.1.3.3]
contig_1	6425340	6426704	rev	R401_flye_gene_5578	hutF	K05603	formimidoylglutamate deiminase [EC:3.5.3.13]
contig_1	4920527	4920703	fwd	R401_flye_gene_4241	hypothetical protein	NA	NA
contig_1	6426809	6427558	fwd	R401_flye_gene_5579	hutC	K05836	GntR family transcriptional regulator%2C histidine utilization repressor
contig_1	4919558	4920448	fwd	R401_flye_gene_4240	gluQ	K01894	glutamyl-Q tRNA(Asp) synthetase [EC:6.1.1.-]
contig_1	6418173	6419552	fwd	R401_flye_gene_5570	hypothetical protein	NA	NA
contig_1	4930644	4932308	fwd	R401_flye_gene_4249	GPI	K01810	glucose-6-phosphate isomerase [EC:5.3.1.9]
contig_1	6419780	6420790	fwd	R401_flye_gene_5571	FBP	K03841	fructose-1%2C6-bisphosphatase I [EC:3.1.3.11]
contig_1	4929941	4930321	fwd	R401_flye_gene_4248	panD	K01579	aspartate 1-decarboxylase [EC:4.1.1.11]
contig_1	6420794	6421390	fwd	R401_flye_gene_5572	hypothetical protein	NA	NA
contig_1	4928863	4929723	fwd	R401_flye_gene_4247	panC	K01918	pantoate--beta-alanine ligase [EC:6.3.2.1]
contig_1	6421398	6421730	rev	R401_flye_gene_5573	parE1_3_4	K19092	toxin ParE1/3/4
contig_1	4928066	4928866	fwd	R401_flye_gene_4246	panB	K00606	3-methyl-2-oxobutanoate hydroxymethyltransferase [EC:2.1.2.11]
contig_1	6421727	6421999	rev	R401_flye_gene_5574	hypothetical protein	NA	NA
contig_1	4927214	4927699	fwd	R401_flye_gene_4245	folK	K00950	2-amino-4-hydroxy-6-hydroxymethyldihydropteridine diphosphokinase [EC:2.7.6.3]
contig_1	6422187	6424067	rev	R401_flye_gene_5575	mcp	K03406	methyl-accepting chemotaxis protein
contig_1	4913476	4914243	rev	R401_flye_gene_4233	ABC.FEV.A	K02013	iron complex transport system ATP-binding protein [EC:3.6.3.34]
contig_1	6407454	6408908	fwd	R401_flye_gene_5565	thiI	K03151	tRNA uracil 4-sulfurtransferase [EC:2.8.1.4]
contig_1	4912602	4913453	rev	R401_flye_gene_4232	argAB	K14682	amino-acid N-acetyltransferase [EC:2.3.1.1]
contig_1	6409047	6410867	fwd	R401_flye_gene_5566	typA	K06207	GTP-binding protein
contig_1	4911971	4912243	fwd	R401_flye_gene_4231	tfoX	K07343	DNA transformation protein and related proteins
contig_1	6411074	6411511	rev	R401_flye_gene_5567	K06940	K06940	uncharacterized protein
contig_1	4911398	4911739	fwd	R401_flye_gene_4230	hypothetical protein	NA	NA
contig_1	6411765	6414215	fwd	R401_flye_gene_5568	PYG	K00688	glycogen phosphorylase [EC:2.4.1.1]
contig_1	6414538	6418176	fwd	R401_flye_gene_5569	hypothetical protein	NA	NA
contig_1	4918953	4919396	fwd	R401_flye_gene_4239	dksA	K06204	DnaK suppressor protein
contig_1	4917429	4918601	rev	R401_flye_gene_4238	aspB	K00812	aspartate aminotransferase [EC:2.6.1.1]
contig_1	6402369	6403454	rev	R401_flye_gene_5560	glnL	K07708	two-component system%2C NtrC family%2C nitrogen regulation sensor histidine kinase GlnL [EC:2.7.13.3]
contig_1	4916683	4917429	rev	R401_flye_gene_4237	sfsA	K06206	sugar fermentation stimulation protein A
contig_1	6403708	6404331	rev	R401_flye_gene_5561	hypothetical protein	NA	NA
contig_1	4916410	4916727	fwd	R401_flye_gene_4236	KHK	K00846	ketohexokinase [EC:2.7.1.3]
contig_1	6404328	6404846	rev	R401_flye_gene_5562	hypothetical protein	NA	NA
contig_1	4915277	4916155	rev	R401_flye_gene_4235	ABC.FEV.S	K02016	iron complex transport system substrate-binding protein
contig_1	6405033	6405596	rev	R401_flye_gene_5563	pheA1	K04093	chorismate mutase [EC:5.4.99.5]
contig_1	4914243	4915280	rev	R401_flye_gene_4234	ABC.FEV.P	K02015	iron complex transport system permease protein
contig_1	6405719	6407125	rev	R401_flye_gene_5564	glnA	K01915	glutamine synthetase [EC:6.3.1.2]
contig_1	1350955	1351443	rev	R401_flye_gene_1196	hypothetical protein	NA	NA
contig_1	4902132	4903148	rev	R401_flye_gene_4222	ilvC	K00053	ketol-acid reductoisomerase [EC:1.1.1.86]
contig_1	6398137	6398550	fwd	R401_flye_gene_5554	TST	K01011	thiosulfate/3-mercaptopyruvate sulfurtransferase [EC:2.8.1.1 2.8.1.2]
contig_1	1351579	1352010	fwd	R401_flye_gene_1197	argA	K00619	amino-acid N-acetyltransferase [EC:2.3.1.1]
contig_1	4901142	4901987	rev	R401_flye_gene_4221	CHO1	K17103	CDP-diacylglycerol---serine O-phosphatidyltransferase [EC:2.7.8.8]
contig_1	6398552	6398806	fwd	R401_flye_gene_5555	grxC	K03676	glutaredoxin 3
contig_1	1350040	1350447	rev	R401_flye_gene_1194	hypothetical protein	NA	NA
contig_1	4900053	4901066	rev	R401_flye_gene_4220	msrP	K07147	methionine sulfoxide reductase catalytic subunit [EC:1.8.-.-]
contig_1	6398848	6399330	fwd	R401_flye_gene_5556	secB	K03071	preprotein translocase subunit SecB
contig_1	1350493	1350924	fwd	R401_flye_gene_1195	APOD	K03098	apolipoprotein D and lipocalin family protein
contig_1	6399502	6399957	rev	R401_flye_gene_5557	trmL	K03216	tRNA (cytidine/uridine-2-O-)-methyltransferase [EC:2.1.1.207]
contig_1	1347509	1348558	fwd	R401_flye_gene_1192	yahK	K13979	uncharacterized zinc-type alcohol dehydrogenase-like protein [EC:1.-.-.-]
contig_1	6400022	6400396	fwd	R401_flye_gene_5558	hypothetical protein	NA	NA
contig_1	1348810	1350027	fwd	R401_flye_gene_1193	nepI	K03445	MFS transporter%2C DHA1 family%2C purine ribonucleoside efflux pump
contig_1	6400936	6402372	rev	R401_flye_gene_5559	glnG	K07712	two-component system%2C NtrC family%2C nitrogen regulation response regulator GlnG
contig_1	1344913	1346409	fwd	R401_flye_gene_1190	racD	K01779	aspartate racemase [EC:5.1.1.13]
contig_1	1346414	1347322	rev	R401_flye_gene_1191	yesN	K07720	two-component system%2C response regulator YesN
contig_1	4909754	4911310	fwd	R401_flye_gene_4229	K07028	K07028	uncharacterized protein
contig_1	4907307	4909625	rev	R401_flye_gene_4228	mrcB	K05365	penicillin-binding protein 1B [EC:2.4.1.129 3.4.16.4]
contig_1	4906571	4907290	rev	R401_flye_gene_4227	hypothetical protein	NA	NA
contig_1	4906242	4906571	rev	R401_flye_gene_4226	rfbC	K01790	dTDP-4-dehydrorhamnose 3%2C5-epimerase [EC:5.1.3.13]
contig_1	6392791	6393570	rev	R401_flye_gene_5550	K09798	K09798	uncharacterized protein
contig_1	4905813	4906235	fwd	R401_flye_gene_4225	hypothetical protein	NA	NA
contig_1	6393572	6394888	rev	R401_flye_gene_5551	E3.4.21.102	K03797	carboxyl-terminal processing protease [EC:3.4.21.102]
contig_1	1352007	1353365	rev	R401_flye_gene_1198	chrA	K07240	chromate transporter
contig_1	4903687	4905411	rev	R401_flye_gene_4224	E2.2.1.6L	K01652	acetolactate synthase I/II/III large subunit [EC:2.2.1.6]
contig_1	6394921	6396213	rev	R401_flye_gene_5552	envC	K22719	murein hydrolase activator
contig_1	1353544	1354203	fwd	R401_flye_gene_1199	E3.1.27.1	K01166	ribonuclease T2 [EC:3.1.27.1]
contig_1	4903193	4903684	rev	R401_flye_gene_4223	E2.2.1.6S	K01653	acetolactate synthase I/III small subunit [EC:2.2.1.6]
contig_1	6396455	6397984	rev	R401_flye_gene_5553	gpmI	K15633	2%2C3-bisphosphoglycerate-independent phosphoglycerate mutase [EC:5.4.2.12]
contig_1	3025346	3027172	fwd	R401_flye_gene_2550	ftsH	K03798	cell division protease FtsH [EC:3.4.24.-]
contig_1	4515613	4516362	rev	R401_flye_gene_3881	paaG	K15866	2-(1%2C2-epoxy-1%2C2-dihydrophenyl)acetyl-CoA isomerase [EC:5.3.3.18]
contig_1	4513957	4515408	fwd	R401_flye_gene_3880	PK	K00873	pyruvate kinase [EC:2.7.1.40]
contig_1	1380729	1381364	fwd	R401_flye_gene_1226	clpP	K01358	ATP-dependent Clp protease%2C protease subunit [EC:3.4.21.92]
contig_1	3036671	3037564	rev	R401_flye_gene_2558	uspE	K14055	universal stress protein E
contig_1	4532708	4534033	fwd	R401_flye_gene_3889	dctD	K10126	two-component system%2C NtrC family%2C C4-dicarboxylate transport response regulator DctD
contig_1	1381477	1382760	fwd	R401_flye_gene_1227	clpX	K03544	ATP-dependent Clp protease ATP-binding subunit ClpX
contig_1	3035698	3036681	fwd	R401_flye_gene_2557	adhP	K13953	alcohol dehydrogenase%2C propanol-preferring [EC:1.1.1.1]
contig_1	4530949	4532715	fwd	R401_flye_gene_3888	dctB	K10125	two-component system%2C NtrC family%2C C4-dicarboxylate transport sensor histidine kinase DctB [EC:2.7.13.3]
contig_1	1378818	1378902	fwd	tRNA-Leu(tag)	tRNA	NA	NA
contig_1	3033156	3035528	rev	R401_flye_gene_2556	xfp	K01621	xylulose-5-phosphate/fructose-6-phosphate phosphoketolase [EC:4.1.2.9 4.1.2.22]
contig_1	4528026	4530815	fwd	R401_flye_gene_3887	tccC	K11021	insecticidal toxin complex protein TccC
contig_1	1379367	1380635	fwd	R401_flye_gene_1225	tig	K03545	trigger factor
contig_1	3032199	3033089	rev	R401_flye_gene_2555	uspE	K14055	universal stress protein E
contig_1	4525123	4527906	fwd	R401_flye_gene_3886	tccC	K11021	insecticidal toxin complex protein TccC
contig_1	1378566	1378642	fwd	tRNA-Arg(tct)	tRNA	NA	NA
contig_1	3030743	3032098	rev	R401_flye_gene_2554	K07576	K07576	metallo-beta-lactamase family protein
contig_1	4520699	4525126	fwd	R401_flye_gene_3885	tccC	K11021	insecticidal toxin complex protein TccC
contig_1	1378684	1378759	fwd	tRNA-His(gtg)	tRNA	NA	NA
contig_1	3029867	3030406	fwd	R401_flye_gene_2553	HSP20	K13993	HSP20 family protein
contig_1	4518964	4520487	fwd	R401_flye_gene_3884	E4.2.1.2A	K01676	fumarate hydratase%2C class I [EC:4.2.1.2]
contig_1	1376178	1377116	rev	R401_flye_gene_1220	pbpG	K07262	serine-type D-Ala-D-Ala endopeptidase (penicillin-binding protein 7) [EC:3.4.21.-]
contig_1	3028285	3029778	fwd	R401_flye_gene_2552	arcD	K03758	arginine:ornithine antiporter / lysine permease
contig_1	4517319	4518440	rev	R401_flye_gene_3883	sadC	K21019	diguanylate cyclase [EC:2.7.7.65]
contig_1	1377430	1378284	rev	R401_flye_gene_1221	folD	K01491	methylenetetrahydrofolate dehydrogenase (NADP ) / methenyltetrahydrofolate cyclohydrolase [EC:1.5.1.5 3.5.4.9]
contig_1	3027402	3028154	fwd	R401_flye_gene_2551	fnr	K01420	CRP/FNR family transcriptional regulator%2C anaerobic regulatory protein
contig_1	4516391	4517326	rev	R401_flye_gene_3882	nahAa	K14581	naphthalene 1%2C2-dioxygenase ferredoxin reductase component [EC:1.18.1.7]
contig_1	1374781	1375905	rev	R401_flye_gene_1219	K07497	K07497	putative transposase
contig_1	1373024	1374454	fwd	R401_flye_gene_1217	K07487	K07487	transposase
contig_1	3024179	3025150	fwd	R401_flye_gene_2549	hypothetical protein	NA	NA
contig_1	1374601	1374747	rev	R401_flye_gene_1218	hypothetical protein	NA	NA
contig_1	3023144	3024064	rev	R401_flye_gene_2548	gcvA	K03566	LysR family transcriptional regulator%2C glycine cleavage system transcriptional activator
contig_1	4513258	4513632	rev	R401_flye_gene_3879	hypothetical protein	NA	NA
contig_1	4491965	4492969	fwd	R401_flye_gene_3870	moxR	K03924	MoxR-like ATPase [EC:3.6.3.-]
contig_1	1371500	1372177	fwd	R401_flye_gene_1215	hypothetical protein	NA	NA
contig_1	3021756	3023099	fwd	R401_flye_gene_2547	oprD	K18093	imipenem/basic amino acid-specific outer membrane pore [EC:3.4.21.-]
contig_1	4512609	4512968	rev	R401_flye_gene_3878	hypothetical protein	NA	NA
contig_1	1372279	1372473	fwd	R401_flye_gene_1216	hypothetical protein	NA	NA
contig_1	3020482	3021453	fwd	R401_flye_gene_2546	apbE	K03734	FAD:protein FMN transferase [EC:2.7.1.180]
contig_1	4511273	4512463	fwd	R401_flye_gene_3877	hypothetical protein	NA	NA
contig_1	1370291	1371040	fwd	R401_flye_gene_1213	hypothetical protein	NA	NA
contig_1	3018318	3020498	fwd	R401_flye_gene_2545	cysJ	K00380	sulfite reductase (NADPH) flavoprotein alpha-component [EC:1.8.1.2]
contig_1	4510497	4510853	fwd	R401_flye_gene_3876	hypothetical protein	NA	NA
contig_1	1371112	1371276	rev	R401_flye_gene_1214	hypothetical protein	NA	NA
contig_1	3017823	3018293	fwd	R401_flye_gene_2544	hypothetical protein	NA	NA
contig_1	4506804	4510019	rev	R401_flye_gene_3875	bapA	K20276	large repetitive protein
contig_1	1368977	1369873	rev	R401_flye_gene_1211	nhaR	K03717	LysR family transcriptional regulator%2C transcriptional activator of nhaA
contig_1	3017413	3017736	fwd	R401_flye_gene_2543	hypothetical protein	NA	NA
contig_1	4503060	4506671	rev	R401_flye_gene_3874	hypothetical protein	NA	NA
contig_1	1370013	1370264	fwd	R401_flye_gene_1212	hypothetical protein	NA	NA
contig_1	3016623	3017282	rev	R401_flye_gene_2542	K02483	K02483	two-component system%2C OmpR family%2C response regulator
contig_1	4498975	4503063	rev	R401_flye_gene_3873	hypothetical protein	NA	NA
contig_1	3015268	3016626	rev	R401_flye_gene_2541	K02484	K02484	two-component system%2C OmpR family%2C sensor kinase [EC:2.7.13.3]
contig_1	4494516	4498982	rev	R401_flye_gene_3872	bapA	K20276	large repetitive protein
contig_1	1367829	1368980	fwd	R401_flye_gene_1210	ydhP	K19577	MFS transporter%2C DHA1 family%2C inner membrane transport protein
contig_1	3014447	3015178	rev	R401_flye_gene_2540	K03710	K03710	GntR family transcriptional regulator
contig_1	4493175	4494506	fwd	R401_flye_gene_3871	hypothetical protein	NA	NA
contig_1	1365427	1365936	fwd	R401_flye_gene_1208	K09983	K09983	uncharacterized protein
contig_1	1366159	1367391	rev	R401_flye_gene_1209	sstT	K07862	serine/threonine transporter
contig_1	3013035	3014324	rev	R401_flye_gene_2539	mucK	K08196	MFS transporter%2C AAHS family%2C cis%2Ccis-muconate transporter
contig_1	1363680	1364501	fwd	R401_flye_gene_1206	aroE	K00014	shikimate dehydrogenase [EC:1.1.1.25]
contig_1	3012177	3013007	rev	R401_flye_gene_2538	ligI	K10221	2-pyrone-4%2C6-dicarboxylate lactonase [EC:3.1.1.57]
contig_1	4490805	4491968	fwd	R401_flye_gene_3869	hypothetical protein	NA	NA
contig_1	1364649	1365296	rev	R401_flye_gene_1207	K09915	K09915	uncharacterized protein
contig_1	3009884	3012067	rev	R401_flye_gene_2537	cheBR	K13924	two-component system%2C chemotaxis family%2C CheB/CheR fusion protein [EC:2.1.1.80 3.1.1.61]
contig_1	4489264	4490808	fwd	R401_flye_gene_3868	hypothetical protein	NA	NA
contig_1	1360952	1362472	fwd	R401_flye_gene_1204	TC.NCS2	K03458	nucleobase:cation symporter-2%2C NCS2 family
contig_1	3009486	3009887	rev	R401_flye_gene_2536	K02483	K02483	two-component system%2C OmpR family%2C response regulator
contig_1	4488303	4489277	fwd	R401_flye_gene_3867	spoIIM	K06384	stage II sporulation protein M
contig_1	1363065	1363415	rev	R401_flye_gene_1205	hypothetical protein	NA	NA
contig_1	3008647	3009090	rev	R401_flye_gene_2535	HINT1	K02503	histidine triad (HIT) family protein
contig_1	4487581	4488306	fwd	R401_flye_gene_3866	hypothetical protein	NA	NA
contig_1	1359092	1359886	fwd	R401_flye_gene_1202	E3.1.11.2	K01142	exodeoxyribonuclease III [EC:3.1.11.2]
contig_1	3007616	3007957	rev	R401_flye_gene_2534	hypothetical protein	NA	NA
contig_1	4485817	4487253	rev	R401_flye_gene_3865	sbcB	K01141	exodeoxyribonuclease I [EC:3.1.11.1]
contig_1	1360004	1360828	fwd	R401_flye_gene_1203	nhoA	K00675	N-hydroxyarylamine O-acetyltransferase [EC:2.3.1.118]
contig_1	3007082	3007534	fwd	R401_flye_gene_2533	argO	K22477	N-acetylglutamate synthase [EC:2.3.1.1]
contig_1	4485357	4485734	fwd	R401_flye_gene_3864	hypothetical protein	NA	NA
contig_1	1354668	1356239	fwd	R401_flye_gene_1200	dgcB	K13590	diguanylate cyclase [EC:2.7.7.65]
contig_1	3006554	3006817	rev	R401_flye_gene_2532	hypothetical protein	NA	NA
contig_1	4484203	4485051	rev	R401_flye_gene_3863	purU	K01433	formyltetrahydrofolate deformylase [EC:3.5.1.10]
contig_1	1356446	1359022	fwd	R401_flye_gene_1201	mucR	K21023	diguanylate cyclase [EC:2.7.7.65]
contig_1	3004552	3006411	fwd	R401_flye_gene_2531	vcaM	K18893	ATP-binding cassette%2C subfamily B%2C multidrug efflux pump
contig_1	4483815	4483988	rev	R401_flye_gene_3862	hypothetical protein	NA	NA
contig_1	3004078	3004374	rev	R401_flye_gene_2530	arsR	K03892	ArsR family transcriptional regulator%2C arsenate/arsenite/antimonite-responsive transcriptional repressor
contig_1	4482815	4483810	fwd	R401_flye_gene_3861	K07027	K07027	glycosyltransferase 2 family protein
contig_1	4482051	4482818	fwd	R401_flye_gene_3860	K06986	K06986	uncharacterized protein
contig_1	3003041	3004015	rev	R401_flye_gene_2529	qor	K00344	NADPH2:quinone reductase [EC:1.6.5.5]
contig_1	3002673	3002999	rev	R401_flye_gene_2528	hypothetical protein	NA	NA
contig_1	4480943	4482034	fwd	R401_flye_gene_3859	pimC	K14335	alpha-1%2C6-mannosyltransferase [EC:2.4.1.-]
contig_1	3001707	3002666	fwd	R401_flye_gene_2527	hypothetical protein	NA	NA
contig_1	4479136	4480623	rev	R401_flye_gene_3858	K06915	K06915	uncharacterized protein
contig_1	3000707	3001591	fwd	R401_flye_gene_2526	cysL	K21900	LysR family transcriptional regulator%2C transcriptional activator of the cysJI operon
contig_1	4478409	4478864	fwd	R401_flye_gene_3857	hypothetical protein	NA	NA
contig_1	2999663	3000592	rev	R401_flye_gene_2525	argC	K00145	N-acetyl-gamma-glutamyl-phosphate reductase [EC:1.2.1.38]
contig_1	4475366	4478167	rev	R401_flye_gene_3856	secA	K03070	preprotein translocase subunit SecA
contig_1	2998843	2999634	fwd	R401_flye_gene_2524	malT	K03556	LuxR family transcriptional regulator%2C maltose regulon positive regulatory protein
contig_1	4474023	4475240	rev	R401_flye_gene_3855	argJ	K00620	glutamate N-acetyltransferase / amino-acid N-acetyltransferase [EC:2.3.1.35 2.3.1.1]
contig_1	2997601	2998617	rev	R401_flye_gene_2523	potF	K11073	putrescine transport system substrate-binding protein
contig_1	4473229	4473915	rev	R401_flye_gene_3854	GST	K00799	glutathione S-transferase [EC:2.5.1.18]
contig_1	2996110	2997438	rev	R401_flye_gene_2522	vgrG	K11904	type VI secretion system secreted protein VgrG
contig_1	4472288	4473232	rev	R401_flye_gene_3853	mutT	K03574	8-oxo-dGTP diphosphatase [EC:3.6.1.55]
contig_1	2995381	2995842	rev	R401_flye_gene_2521	rimI	K03789	[ribosomal protein S18]-alanine N-acetyltransferase [EC:2.3.1.266]
contig_1	4471571	4472152	fwd	R401_flye_gene_3852	MMAB	K00798	cob(I)alamin adenosyltransferase [EC:2.5.1.17]
contig_1	2994299	2995195	fwd	R401_flye_gene_2520	bpeT	K18900	LysR family transcriptional regulator%2C regulator for bpeEF and oprC
contig_1	4469532	4471568	fwd	R401_flye_gene_3851	ABC.PA.S	K02030	polar amino acid transport system substrate-binding protein
contig_1	4468568	4469485	fwd	R401_flye_gene_3850	panE	K00077	2-dehydropantoate 2-reductase [EC:1.1.1.169]
contig_1	2993497	2994135	rev	R401_flye_gene_2519	pncA	K08281	nicotinamidase/pyrazinamidase [EC:3.5.1.19 3.5.1.-]
contig_1	2992832	2993374	rev	R401_flye_gene_2518	DHFR	K00287	dihydrofolate reductase [EC:1.5.1.3]
contig_1	4467940	4468425	rev	R401_flye_gene_3849	yajQ	K09767	cyclic-di-GMP-binding protein
contig_1	2992042	2992755	rev	R401_flye_gene_2517	cmoA	K15256	tRNA (cmo5U34)-methyltransferase [EC:2.1.1.-]
contig_1	4466870	4467712	rev	R401_flye_gene_3848	mscS	K03442	small conductance mechanosensitive channel
contig_1	2990260	2992026	fwd	R401_flye_gene_2516	wprA	K13274	cell wall-associated protease [EC:3.4.21.-]
contig_1	4465453	4466706	fwd	R401_flye_gene_3847	oprD	K18093	imipenem/basic amino acid-specific outer membrane pore [EC:3.4.21.-]
contig_1	2989596	2990162	fwd	R401_flye_gene_2515	hypothetical protein	NA	NA
contig_1	4464140	4464565	rev	R401_flye_gene_3846	E3.1.1.45	K01061	carboxymethylenebutenolidase [EC:3.1.1.45]
contig_1	1427193	1428005	rev	R401_flye_gene_1262	E3.1.11.2	K01142	exodeoxyribonuclease III [EC:3.1.11.2]
contig_1	3071328	3071957	rev	R401_flye_gene_2594	GST	K00799	glutathione S-transferase [EC:2.5.1.18]
contig_1	6472889	6473419	rev	R401_flye_gene_5620	hslV	K01419	ATP-dependent HslUV protease%2C peptidase subunit HslV [EC:3.4.25.2]
contig_1	1428261	1428911	fwd	R401_flye_gene_1263	hypothetical protein	NA	NA
contig_1	3070330	3071250	rev	R401_flye_gene_2593	bpeT	K18900	LysR family transcriptional regulator%2C regulator for bpeEF and oprC
contig_1	6473637	6474341	rev	R401_flye_gene_5621	ftsN	K03591	cell division protein FtsN
contig_1	1423820	1425058	fwd	R401_flye_gene_1260	cpg	K01295	glutamate carboxypeptidase [EC:3.4.17.11]
contig_1	3069425	3070330	rev	R401_flye_gene_2592	bpeT	K18900	LysR family transcriptional regulator%2C regulator for bpeEF and oprC
contig_1	6474343	6476079	rev	R401_flye_gene_5622	RARS	K01887	arginyl-tRNA synthetase [EC:6.1.1.19]
contig_1	1425627	1426961	rev	R401_flye_gene_1261	pstS	K02040	phosphate transport system substrate-binding protein
contig_1	3068498	3069421	fwd	R401_flye_gene_2591	mtrA	K18991	AraC family transcriptional regulator%2C activator of mtrCDE
contig_1	6476290	6478509	rev	R401_flye_gene_5623	priA	K04066	primosomal protein N (replication factor Y) (superfamily II helicase) [EC:3.6.4.-]
contig_1	3068040	3068387	rev	R401_flye_gene_2590	pcaC	K01607	4-carboxymuconolactone decarboxylase [EC:4.1.1.44]
contig_1	6478799	6479023	fwd	R401_flye_gene_5624	RP-L31	K02909	large subunit ribosomal protein L31
contig_1	6479035	6479847	fwd	R401_flye_gene_5625	nuc	K01174	micrococcal nuclease [EC:3.1.31.1]
contig_1	6480033	6481301	fwd	R401_flye_gene_5626	E1.1.1.40	K00029	malate dehydrogenase (oxaloacetate-decarboxylating)(NADP ) [EC:1.1.1.40]
contig_1	6481603	6484050	rev	R401_flye_gene_5627	mrcA	K05366	penicillin-binding protein 1A [EC:2.4.1.129 3.4.16.4]
contig_1	1436567	1437763	fwd	R401_flye_gene_1268	emrA	K03543	membrane fusion protein%2C multidrug efflux system
contig_1	1438007	1439536	fwd	R401_flye_gene_1269	emrB	K03446	MFS transporter%2C DHA2 family%2C multidrug resistance protein
contig_1	3077606	3079255	fwd	R401_flye_gene_2599	K20975	K20975	two-component system%2C sensor histidine kinase [EC:2.7.13.3]
contig_1	1434612	1435085	fwd	R401_flye_gene_1266	marR	K03712	MarR family transcriptional regulator%2C multiple antibiotic resistance protein MarR
contig_1	3077015	3077512	fwd	R401_flye_gene_2598	hypothetical protein	NA	NA
contig_1	1435082	1436551	fwd	R401_flye_gene_1267	mdtP	K15550	outer membrane protein%2C multidrug efflux system
contig_1	3076057	3076695	fwd	R401_flye_gene_2597	narL	K07684	two-component system%2C NarL family%2C nitrate/nitrite response regulator NarL
contig_1	1428977	1430704	fwd	R401_flye_gene_1264	tamA	K07278	translocation and assembly module TamA
contig_1	3074348	3075955	rev	R401_flye_gene_2596	K20975	K20975	two-component system%2C sensor histidine kinase [EC:2.7.13.3]
contig_1	1430701	1434387	fwd	R401_flye_gene_1265	tamB	K09800	translocation and assembly module TamB
contig_1	3072093	3074147	rev	R401_flye_gene_2595	K07006	K07006	uncharacterized protein
contig_1	6469086	6470765	rev	R401_flye_gene_5617	phbC	K03821	polyhydroxyalkanoate synthase subunit PhaC [EC:2.3.1.-]
contig_1	6471044	6471421	rev	R401_flye_gene_5618	hisA	K01814	phosphoribosylformimino-5-aminoimidazole carboxamide ribotide isomerase [EC:5.3.1.16]
contig_1	6471495	6472832	rev	R401_flye_gene_5619	hslU	K03667	ATP-dependent HslUV protease ATP-binding subunit HslU
contig_1	1414198	1414440	fwd	R401_flye_gene_1251	hypothetical protein	NA	NA
contig_1	3060252	3061733	rev	R401_flye_gene_2583	ACSL	K01897	long-chain acyl-CoA synthetase [EC:6.2.1.3]
contig_1	1414486	1414659	fwd	R401_flye_gene_1252	hypothetical protein	NA	NA
contig_1	3059581	3060255	rev	R401_flye_gene_2582	fabH	K00648	3-oxoacyl-[acyl-carrier-protein] synthase III [EC:2.3.1.180]
contig_1	6462691	6463461	rev	R401_flye_gene_5610	ubiE	K03183	demethylmenaquinone methyltransferase / 2-methoxy-6-polyprenyl-1%2C4-benzoquinol methylase [EC:2.1.1.163 2.1.1.201]
contig_1	3058785	3059594	rev	R401_flye_gene_2581	K07124	K07124	uncharacterized protein
contig_1	6463617	6463892	fwd	R401_flye_gene_5611	hypothetical protein	NA	NA
contig_1	1413059	1414132	fwd	R401_flye_gene_1250	hypothetical protein	NA	NA
contig_1	3058144	3058788	rev	R401_flye_gene_2580	hypothetical protein	NA	NA
contig_1	6464157	6464579	fwd	R401_flye_gene_5612	hypothetical protein	NA	NA
contig_1	6464590	6465486	fwd	R401_flye_gene_5613	rne	K08300	ribonuclease E [EC:3.1.26.12]
contig_1	6465652	6466272	rev	R401_flye_gene_5614	acrR	K03577	TetR/AcrR family transcriptional regulator%2C acrAB operon repressor
contig_1	6466333	6468015	rev	R401_flye_gene_5615	phbC	K03821	polyhydroxyalkanoate synthase subunit PhaC [EC:2.3.1.-]
contig_1	6468128	6468985	rev	R401_flye_gene_5616	phaZ	K22250	poly(3-hydroxyoctanoate) depolymerase [EC:3.1.1.76]
contig_1	1422649	1423734	fwd	R401_flye_gene_1259	adrA	K18968	diguanylate cyclase [EC:2.7.7.65]
contig_1	1419789	1421288	rev	R401_flye_gene_1257	glcD	K00104	glycolate oxidase [EC:1.1.3.15]
contig_1	3067078	3067302	rev	R401_flye_gene_2589	hypothetical protein	NA	NA
contig_1	1421463	1422392	rev	R401_flye_gene_1258	mhpC	K05714	2-hydroxy-6-oxonona-2%2C4-dienedioate hydrolase [EC:3.7.1.14]
contig_1	3066515	3066913	fwd	R401_flye_gene_2588	GLO1	K01759	lactoylglutathione lyase [EC:4.4.1.5]
contig_1	1417509	1418729	rev	R401_flye_gene_1255	glcF	K11473	glycolate oxidase iron-sulfur subunit
contig_1	3065467	3066423	fwd	R401_flye_gene_2587	eamA	K15268	O-acetylserine/cysteine efflux transporter
contig_1	1418731	1419789	rev	R401_flye_gene_1256	glcE	K11472	glycolate oxidase FAD binding subunit
contig_1	3064538	3065392	rev	R401_flye_gene_2586	ytlI	K21960	LysR family transcriptional regulator%2C regulator of the ytmI operon
contig_1	1415227	1415745	rev	R401_flye_gene_1253	hcp	K11903	type VI secretion system secreted protein Hcp
contig_1	3062601	3064352	fwd	R401_flye_gene_2585	E3.5.1.4	K01426	amidase [EC:3.5.1.4]
contig_1	1416044	1417420	rev	R401_flye_gene_1254	hypothetical protein	NA	NA
contig_1	3061723	3062400	rev	R401_flye_gene_2584	hypothetical protein	NA	NA
contig_1	6459611	6459943	rev	R401_flye_gene_5606	hisE	K01523	phosphoribosyl-ATP pyrophosphohydrolase [EC:3.6.1.31]
contig_1	6459936	6460334	rev	R401_flye_gene_5607	hisI	K01496	phosphoribosyl-AMP cyclohydrolase [EC:3.5.4.19]
contig_1	6460466	6462070	rev	R401_flye_gene_5608	ubiB	K03688	ubiquinone biosynthesis protein
contig_1	6462074	6462691	rev	R401_flye_gene_5609	ubiJ	K03690	ubiquinone biosynthesis protein UbiJ
contig_1	1399999	1401102	rev	R401_flye_gene_1240	K16149	K16149	1%2C4-alpha-glucan branching enzyme [EC:2.4.1.18]
contig_1	3051270	3052940	fwd	R401_flye_gene_2572	sqr	K17218	sulfide:quinone oxidoreductase [EC:1.8.5.4]
contig_1	1401099	1402691	rev	R401_flye_gene_1241	pslE	K20998	polysaccharide biosynthesis protein PslE
contig_1	3050345	3051223	fwd	R401_flye_gene_2571	gloB	K01069	hydroxyacylglutathione hydrolase [EC:3.1.2.6]
contig_1	3048796	3050118	rev	R401_flye_gene_2570	atoC	K07714	two-component system%2C NtrC family%2C response regulator AtoC
contig_1	6453283	6455199	rev	R401_flye_gene_5600	mcp	K03406	methyl-accepting chemotaxis protein
contig_1	6455322	6457238	rev	R401_flye_gene_5601	mcp	K03406	methyl-accepting chemotaxis protein
contig_1	6457371	6458078	rev	R401_flye_gene_5602	rsmE	K09761	16S rRNA (uracil1498-N3)-methyltransferase [EC:2.1.1.193]
contig_1	6458075	6458872	rev	R401_flye_gene_5603	tatC	K03118	sec-independent protein translocase protein TatC
contig_1	6458869	6459288	rev	R401_flye_gene_5604	tatB	K03117	sec-independent protein translocase protein TatB
contig_1	6459299	6459586	rev	R401_flye_gene_5605	tatA	K03116	sec-independent protein translocase protein TatA
contig_1	1409933	1410601	fwd	R401_flye_gene_1248	ABC.CD.A	K02003	putative ABC transport system ATP-binding protein
contig_1	1410601	1413069	fwd	R401_flye_gene_1249	ABC.CD.P	K02004	putative ABC transport system permease protein
contig_1	3057470	3058132	rev	R401_flye_gene_2579	K02483	K02483	two-component system%2C OmpR family%2C response regulator
contig_1	1406204	1407568	rev	R401_flye_gene_1246	UGDH	K00012	UDPglucose 6-dehydrogenase [EC:1.1.1.22]
contig_1	3056106	3057473	rev	R401_flye_gene_2578	qseC	K07645	two-component system%2C OmpR family%2C sensor histidine kinase QseC [EC:2.7.13.3]
contig_1	1407944	1409641	fwd	R401_flye_gene_1247	eptA	K03760	lipid A ethanolaminephosphotransferase [EC:2.7.8.43]
contig_1	3054969	3056060	fwd	R401_flye_gene_2577	K07222	K07222	putative flavoprotein involved in K transport
contig_1	1404395	1405141	rev	R401_flye_gene_1244	rfbP	K00996	undecaprenyl-phosphate galactose phosphotransferase [EC:2.7.8.6]
contig_1	3054685	3054873	fwd	R401_flye_gene_2576	hypothetical protein	NA	NA
contig_1	1405128	1406207	rev	R401_flye_gene_1245	E5.1.3.6	K08679	UDP-glucuronate 4-epimerase [EC:5.1.3.6]
contig_1	3054252	3054671	fwd	R401_flye_gene_2575	K07112	K07112	uncharacterized protein
contig_1	1402707	1403729	rev	R401_flye_gene_1242	wza	K01991	polysaccharide biosynthesis/export protein
contig_1	3053815	3054249	fwd	R401_flye_gene_2574	K07112	K07112	uncharacterized protein
contig_1	1403750	1404394	rev	R401_flye_gene_1243	epsB	K00903	protein-tyrosine kinase [EC:2.7.10.2]
contig_1	3052969	3053772	fwd	R401_flye_gene_2573	K07090	K07090	uncharacterized protein
contig_1	1398632	1400002	rev	R401_flye_gene_1239	hypothetical protein	NA	NA
contig_1	3039443	3040693	rev	R401_flye_gene_2561	hypothetical protein	NA	NA
contig_1	4536662	4537282	fwd	R401_flye_gene_3892	hypothetical protein	NA	NA
contig_1	1388213	1389097	rev	R401_flye_gene_1230	K06889	K06889	uncharacterized protein
contig_1	3038427	3039338	rev	R401_flye_gene_2560	uspE	K14055	universal stress protein E
contig_1	4535953	4536363	fwd	R401_flye_gene_3891	ftsK	K03466	DNA segregation ATPase FtsK/SpoIIIE%2C S-DNA-T family
contig_1	4534333	4535652	fwd	R401_flye_gene_3890	kgtP	K03761	MFS transporter%2C MHS family%2C alpha-ketoglutarate permease
contig_1	1396547	1397683	rev	R401_flye_gene_1237	pdgA	K22278	peptidoglycan-N-acetylglucosamine deacetylase [EC:3.5.1.104]
contig_1	3048454	3048654	rev	R401_flye_gene_2569	hypothetical protein	NA	NA
contig_1	1397676	1398635	rev	R401_flye_gene_1238	rfbC	K20444	O-antigen biosynthesis protein [EC:2.4.1.-]
contig_1	3046886	3048457	rev	R401_flye_gene_2568	cydA	K00425	cytochrome bd ubiquinol oxidase subunit I [EC:7.1.1.7]
contig_1	4543549	4545861	rev	R401_flye_gene_3899	metE	K00549	5-methyltetrahydropteroyltriglutamate--homocysteine methyltransferase [EC:2.1.1.14]
contig_1	1394229	1395533	rev	R401_flye_gene_1235	hypothetical protein	NA	NA
contig_1	3045757	3046893	rev	R401_flye_gene_2567	cydB	K00426	cytochrome bd ubiquinol oxidase subunit II [EC:7.1.1.7]
contig_1	4542185	4543204	rev	R401_flye_gene_3898	pip	K01259	proline iminopeptidase [EC:3.4.11.5]
contig_1	1395530	1396534	rev	R401_flye_gene_1236	hypothetical protein	NA	NA
contig_1	3045611	3045733	rev	R401_flye_gene_2566	cydX	K00424	cytochrome bd-I ubiquinol oxidase subunit X [EC:7.1.1.7]
contig_1	4541219	4542127	fwd	R401_flye_gene_3897	gcvA	K03566	LysR family transcriptional regulator%2C glycine cleavage system transcriptional activator
contig_1	1391363	1392052	rev	R401_flye_gene_1233	hypothetical protein	NA	NA
contig_1	3045327	3045614	rev	R401_flye_gene_2565	hypothetical protein	NA	NA
contig_1	4539427	4541058	rev	R401_flye_gene_3896	E2.2.1.6L	K01652	acetolactate synthase I/II/III large subunit [EC:2.2.1.6]
contig_1	1392049	1394232	rev	R401_flye_gene_1234	hypothetical protein	NA	NA
contig_1	3044726	3045214	fwd	R401_flye_gene_2564	hypothetical protein	NA	NA
contig_1	4538356	4539285	fwd	R401_flye_gene_3895	gbdR	K21826	AraC family transcriptional regulator%2C glycine betaine-responsive activator
contig_1	1389416	1390210	rev	R401_flye_gene_1231	chbG	K03478	chitin disaccharide deacetylase [EC:3.5.1.105]
contig_1	3041936	3044683	fwd	R401_flye_gene_2563	K01537	NA	NA
contig_1	4537674	4538027	rev	R401_flye_gene_3894	hypothetical protein	NA	NA
contig_1	1390182	1391357	rev	R401_flye_gene_1232	hypothetical protein	NA	NA
contig_1	3040952	3041875	fwd	R401_flye_gene_2562	uspE	K14055	universal stress protein E
contig_1	4537385	4537630	rev	R401_flye_gene_3893	hypothetical protein	NA	NA
contig_1	1382922	1385318	fwd	R401_flye_gene_1228	lon	K01338	ATP-dependent Lon protease [EC:3.4.21.53]
contig_1	1385964	1387835	fwd	R401_flye_gene_1229	ppiD	K03770	peptidyl-prolyl cis-trans isomerase D [EC:5.2.1.8]
contig_1	3037811	3038374	fwd	R401_flye_gene_2559	yfiQ	K09181	acetyltransferase
contig_1	4419741	4421279	fwd	R401_flye_gene_3801	glpA	K00111	glycerol-3-phosphate dehydrogenase [EC:1.1.5.3]
contig_1	4418672	4419427	fwd	R401_flye_gene_3800	glpR	K02444	DeoR family transcriptional regulator%2C glycerol-3-phosphate regulon repressor
contig_1	1030550	1031353	fwd	R401_flye_gene_931	hypothetical protein	NA	NA
contig_1	1031480	1032406	rev	R401_flye_gene_932	dgcB	K13590	diguanylate cyclase [EC:2.7.7.65]
contig_1	1028046	1030505	fwd	R401_flye_gene_930	amt	K03320	ammonium transporter%2C Amt family
contig_1	2989265	2989558	fwd	R401_flye_gene_2514	hypothetical protein	NA	NA
contig_1	4463930	4464136	rev	R401_flye_gene_3845	slyX	K03745	SlyX protein
contig_1	2988833	2989138	rev	R401_flye_gene_2513	hypothetical protein	NA	NA
contig_1	4463248	4463853	fwd	R401_flye_gene_3844	cspA	K03704	cold shock protein (beta-ribbon%2C CspA family)
contig_1	2988107	2988754	rev	R401_flye_gene_2512	hypothetical protein	NA	NA
contig_1	4462383	4462853	rev	R401_flye_gene_3843	dps	K04047	starvation-inducible DNA-binding protein
contig_1	2987330	2988064	fwd	R401_flye_gene_2511	arsH	K11811	arsenical resistance protein ArsH
contig_1	4461832	4462173	rev	R401_flye_gene_3842	hypothetical protein	NA	NA
contig_1	2986407	2987123	rev	R401_flye_gene_2510	cmoA	K15256	tRNA (cmo5U34)-methyltransferase [EC:2.1.1.-]
contig_1	4461403	4461624	rev	R401_flye_gene_3841	hypothetical protein	NA	NA
contig_1	4459552	4461327	rev	R401_flye_gene_3840	aspS	K01876	aspartyl-tRNA synthetase [EC:6.1.1.12]
contig_1	2986222	2986383	fwd	R401_flye_gene_2509	hypothetical protein	NA	NA
contig_1	2985251	2986156	fwd	R401_flye_gene_2508	hypothetical protein	NA	NA
contig_1	4458685	4459431	rev	R401_flye_gene_3839	glgC	K00975	glucose-1-phosphate adenylyltransferase [EC:2.7.7.27]
contig_1	2984755	2985033	rev	R401_flye_gene_2507	hypothetical protein	NA	NA
contig_1	4457894	4458418	rev	R401_flye_gene_3838	ruvC	K01159	crossover junction endodeoxyribonuclease RuvC [EC:3.1.22.4]
contig_1	2984192	2984758	rev	R401_flye_gene_2506	nemR	K16137	TetR/AcrR family transcriptional regulator%2C transcriptional repressor for nem operon
contig_1	4457172	4457780	rev	R401_flye_gene_3837	ruvA	K03550	holliday junction DNA helicase RuvA [EC:3.6.4.12]
contig_1	2983662	2984138	rev	R401_flye_gene_2505	K09958	K09958	uncharacterized protein
contig_1	4456110	4457171	rev	R401_flye_gene_3836	ruvB	K03551	holliday junction DNA helicase RuvB [EC:3.6.4.12]
contig_1	2982986	2983462	rev	R401_flye_gene_2504	K09958	K09958	uncharacterized protein
contig_1	4455515	4455982	rev	R401_flye_gene_3835	E3.1.2.23	K01075	4-hydroxybenzoyl-CoA thioesterase [EC:3.1.2.23]
contig_1	1025401	1026036	fwd	R401_flye_gene_928	K07396	K07396	putative protein-disulfide isomerase
contig_1	1026029	1027855	fwd	R401_flye_gene_929	ABCC-BAC	K06148	ATP-binding cassette%2C subfamily C%2C bacterial
contig_1	1023861	1024160	fwd	R401_flye_gene_926	bolA	K05527	BolA family transcriptional regulator%2C general stress-responsive regulator
contig_1	1024456	1025397	fwd	R401_flye_gene_927	K07146	K07146	UPF0176 protein
contig_1	1021733	1023127	rev	R401_flye_gene_924	E4.2.1.2B	K01679	fumarate hydratase%2C class II [EC:4.2.1.2]
contig_1	1023330	1023848	fwd	R401_flye_gene_925	K09924	K09924	uncharacterized protein
contig_1	1020328	1020525	rev	R401_flye_gene_922	hypothetical protein	NA	NA
contig_1	1020716	1021678	fwd	R401_flye_gene_923	eamA	K15268	O-acetylserine/cysteine efflux transporter
contig_1	1044315	1046522	fwd	R401_flye_gene_942	E1.3.1.12	K00210	prephenate dehydrogenase [EC:1.3.1.12]
contig_1	1046519	1047208	fwd	R401_flye_gene_943	cmk	K00945	CMP/dCMP kinase [EC:2.7.4.25]
contig_1	1042066	1043160	fwd	R401_flye_gene_940	pheA	K14170	chorismate mutase / prephenate dehydratase [EC:5.4.99.5 4.2.1.51]
contig_1	1043174	1044286	fwd	R401_flye_gene_941	hisC	K00817	histidinol-phosphate aminotransferase [EC:2.6.1.9]
contig_1	2981791	2982678	fwd	R401_flye_gene_2503	cynR	K11921	LysR family transcriptional regulator%2C cyn operon transcriptional activator
contig_1	4454830	4455525	rev	R401_flye_gene_3834	tolQ	K03562	biopolymer transport protein TolQ
contig_1	2981020	2981679	rev	R401_flye_gene_2502	cynT	K01673	carbonic anhydrase [EC:4.2.1.1]
contig_1	4454354	4454815	rev	R401_flye_gene_3833	tolR	K03560	biopolymer transport protein TolR
contig_1	2980510	2980980	rev	R401_flye_gene_2501	cynS	K01725	cyanate lyase [EC:4.2.1.104]
contig_1	4453275	4454354	rev	R401_flye_gene_3832	tolA	K03646	colicin import membrane protein
contig_1	2980143	2980397	rev	R401_flye_gene_2500	hypothetical protein	NA	NA
contig_1	4451977	4453257	rev	R401_flye_gene_3831	tolB	K03641	TolB protein
contig_1	4451427	4451924	rev	R401_flye_gene_3830	pal	K03640	peptidoglycan-associated lipoprotein
contig_1	4450581	4451420	rev	R401_flye_gene_3829	bamD	K05807	outer membrane protein assembly factor BamD
contig_1	4449767	4450414	rev	R401_flye_gene_3828	queE	K10026	7-carboxy-7-deazaguanine synthase [EC:4.3.99.3]
contig_1	4449073	4449765	rev	R401_flye_gene_3827	queC	K06920	7-cyano-7-deazaguanine synthase [EC:6.3.4.20]
contig_1	4448934	4449009	rev	tRNA-Lys(ttt)	tRNA	NA	NA
contig_1	4448006	4448689	rev	R401_flye_gene_3825	hypothetical protein	NA	NA
contig_1	4446813	4448000	fwd	R401_flye_gene_3824	MFS.CP	K03449	MFS transporter%2C CP family%2C cyanate transporter
contig_1	1040975	1042066	fwd	R401_flye_gene_939	serC	K00831	phosphoserine aminotransferase [EC:2.6.1.52]
contig_1	1036568	1037644	fwd	R401_flye_gene_937	mtnA	K08963	methylthioribose-1-phosphate isomerase [EC:5.3.1.23]
contig_1	1038090	1040753	fwd	R401_flye_gene_938	gyrA	K02469	DNA gyrase subunit A [EC:5.99.1.3]
contig_1	1034370	1035068	rev	R401_flye_gene_935	ubiG	K00568	2-polyprenyl-6-hydroxyphenyl methylase / 3-demethylubiquinone-9 3-methyltransferase [EC:2.1.1.222 2.1.1.64]
contig_1	1035130	1036461	rev	R401_flye_gene_936	mtaD	K12960	5-methylthioadenosine/S-adenosylhomocysteine deaminase [EC:3.5.4.31 3.5.4.28]
contig_1	1032762	1033502	rev	R401_flye_gene_933	fabG	K00059	3-oxoacyl-[acyl-carrier protein] reductase [EC:1.1.1.100]
contig_1	1033694	1034365	rev	R401_flye_gene_934	mupP	K22292	N-acetyl-D-muramate 6-phosphate phosphatase [EC:3.1.3.105]
contig_1	1005291	1007384	fwd	R401_flye_gene_910	mdoB	K01002	phosphoglycerol transferase [EC:2.7.8.20]
contig_1	4445604	4446515	fwd	R401_flye_gene_3823	pcoD	K07245	copper resistance protein D
contig_1	4445213	4445599	fwd	R401_flye_gene_3822	copC	K07156	copper resistance protein C
contig_1	4444239	4445159	fwd	R401_flye_gene_3821	pcoB	K07233	copper resistance protein B
contig_1	4442453	4444228	fwd	R401_flye_gene_3820	mmcO	K22552	multicopper oxidase [EC:1.16.3.1]
contig_1	4441079	4442137	rev	R401_flye_gene_3819	nadA	K03517	quinolinate synthase [EC:2.5.1.72]
contig_1	4440447	4440935	fwd	R401_flye_gene_3818	hypothetical protein	NA	NA
contig_1	4440142	4440354	fwd	R401_flye_gene_3817	cspA	K03704	cold shock protein (beta-ribbon%2C CspA family)
contig_1	4438622	4439746	fwd	R401_flye_gene_3816	gcvT	K00605	aminomethyltransferase [EC:2.1.2.10]
contig_1	4437206	4438582	fwd	R401_flye_gene_3815	E4.3.1.17	K01752	L-serine dehydratase [EC:4.3.1.17]
contig_1	1003340	1004542	fwd	R401_flye_gene_908	ccmH	K02200	cytochrome c-type biogenesis protein CcmH
contig_1	4434230	4437079	fwd	R401_flye_gene_3814	GLDC	K00281	glycine dehydrogenase [EC:1.4.4.2]
contig_1	1004557	1004964	fwd	R401_flye_gene_909	hypothetical protein	NA	NA
contig_1	4433836	4434219	fwd	R401_flye_gene_3813	gcvH	K02437	glycine cleavage system H protein
contig_1	1002341	1002877	fwd	R401_flye_gene_906	ccmG	K02199	cytochrome c biogenesis protein CcmG%2C thiol:disulfide interchange protein DsbE
contig_1	1002874	1003347	fwd	R401_flye_gene_907	ccmH	K02200	cytochrome c-type biogenesis protein CcmH
contig_1	999897	1000352	fwd	R401_flye_gene_904	ccmE	K02197	cytochrome c-type biogenesis protein CcmE
contig_1	1000356	1002344	fwd	R401_flye_gene_905	ccmF	K02198	cytochrome c-type biogenesis protein CcmF
contig_1	998972	999727	fwd	R401_flye_gene_902	ccmC	K02195	heme exporter protein C
contig_1	999724	999900	fwd	R401_flye_gene_903	ccmD	K02196	heme exporter protein D
contig_1	997577	998212	fwd	R401_flye_gene_900	ccmA	K02193	heme exporter protein A [EC:3.6.3.41]
contig_1	998209	998877	fwd	R401_flye_gene_901	ccmB	K02194	heme exporter protein B
contig_1	1017351	1018865	fwd	R401_flye_gene_920	ppk2	K22468	polyphosphate kinase [EC:2.7.4.1]
contig_1	1018969	1020153	fwd	R401_flye_gene_921	fadA	K00632	acetyl-CoA acyltransferase [EC:2.3.1.16]
contig_1	4431892	4433400	fwd	R401_flye_gene_3812	tyrR	K03721	transcriptional regulator of aroF%2C aroG%2C tyrA and aromatic amino acid transport
contig_1	4430800	4431687	fwd	R401_flye_gene_3811	dmlR	K16135	LysR family transcriptional regulator%2C transcriptional activator for dmlA
contig_1	4429790	4430668	rev	R401_flye_gene_3810	hypothetical protein	NA	NA
contig_1	4428886	4429500	rev	R401_flye_gene_3809	K07118	K07118	uncharacterized protein
contig_1	4428404	4428742	fwd	R401_flye_gene_3808	glpM	K02442	membrane protein GlpM
contig_1	4427056	4428384	fwd	R401_flye_gene_3807	aauR	K17061	two-component system%2C response regulator AauR
contig_1	4425155	4427059	fwd	R401_flye_gene_3806	aauS	K17060	two-component system%2C sensor histidine kinase AauS [EC:2.7.13.3]
contig_1	4424248	4424982	fwd	R401_flye_gene_3805	gltL	K10004	glutamate/aspartate transport system ATP-binding protein [EC:7.4.2.1]
contig_1	4423580	4424251	fwd	R401_flye_gene_3804	gltK	K10002	glutamate/aspartate transport system permease protein
contig_1	1015125	1017107	rev	R401_flye_gene_919	mnmC	K15461	tRNA 5-methylaminomethyl-2-thiouridine biosynthesis bifunctional protein [EC:2.1.1.61 1.5.-.-]
contig_1	4422834	4423580	fwd	R401_flye_gene_3803	gltJ	K10003	glutamate/aspartate transport system permease protein
contig_1	4421729	4422643	fwd	R401_flye_gene_3802	gltI	K10001	glutamate/aspartate transport system substrate-binding protein
contig_1	1011322	1013067	rev	R401_flye_gene_917	asnB	K01953	asparagine synthase (glutamine-hydrolysing) [EC:6.3.5.4]
contig_1	1013071	1014843	rev	R401_flye_gene_918	asnB	K01953	asparagine synthase (glutamine-hydrolysing) [EC:6.3.5.4]
contig_1	1009378	1009605	rev	R401_flye_gene_915	K09898	K09898	uncharacterized protein
contig_1	1009818	1011008	rev	R401_flye_gene_916	E3.4.11.-	K01269	aminopeptidase [EC:3.4.11.-]
contig_1	1008661	1009038	fwd	R401_flye_gene_913	TC.SMR3	K09771	small multidrug resistance family-3 protein
contig_1	1009189	1009389	fwd	R401_flye_gene_914	csrA	K03563	carbon storage regulator
contig_1	1007448	1007600	rev	R401_flye_gene_911	hypothetical protein	NA	NA
contig_1	1007833	1008648	fwd	R401_flye_gene_912	fabG	K00059	3-oxoacyl-[acyl-carrier protein] reductase [EC:1.1.1.100]
contig_1	950001	951302	fwd	R401_flye_gene_854	flgJ	K02395	flagellar protein FlgJ
contig_1	3678280	3679389	rev	R401_flye_gene_3089	K17325	K17325	glycerol transport system ATP-binding protein
contig_1	951313	953328	fwd	R401_flye_gene_855	flgK	K02396	flagellar hook-associated protein 1 FlgK
contig_1	3677417	3678283	rev	R401_flye_gene_3088	K17322	K17322	glycerol transport system permease protein
contig_1	948179	948874	fwd	R401_flye_gene_852	flgH	K02393	flagellar L-ring protein precursor FlgH
contig_1	3676606	3677406	rev	R401_flye_gene_3087	glpQ	K17323	glycerol transport system permease protein
contig_1	948884	949990	fwd	R401_flye_gene_853	flgI	K02394	flagellar P-ring protein precursor FlgI
contig_1	3676323	3676595	rev	R401_flye_gene_3086	hypothetical protein	NA	NA
contig_1	946534	947271	fwd	R401_flye_gene_850	flgF	K02391	flagellar basal-body rod protein FlgF
contig_1	3674532	3676274	rev	R401_flye_gene_3085	glpV	K17321	glycerol transport system substrate-binding protein
contig_1	947321	948106	fwd	R401_flye_gene_851	flgG	K02392	flagellar basal-body rod protein FlgG
contig_1	3673255	3674124	rev	R401_flye_gene_3084	hypothetical protein	NA	NA
contig_1	3673000	3673107	rev	R401_flye_gene_3083	hypothetical protein	NA	NA
contig_1	3671928	3672950	fwd	R401_flye_gene_3082	hypothetical protein	NA	NA
contig_1	3670780	3671910	fwd	R401_flye_gene_3081	NIT1	K11206	deaminated glutathione amidase [EC:3.5.1.128]
contig_1	3669390	3670607	fwd	R401_flye_gene_3080	hypothetical protein	NA	NA
contig_1	944635	946194	fwd	R401_flye_gene_849	tyrR	K03721	transcriptional regulator of aroF%2C aroG%2C tyrA and aromatic amino acid transport
contig_1	942963	943319	rev	R401_flye_gene_847	PCBD	K01724	4a-hydroxytetrahydrobiopterin dehydratase [EC:4.2.1.96]
contig_1	943418	944203	rev	R401_flye_gene_848	phhA	K00500	phenylalanine-4-hydroxylase [EC:1.14.16.1]
contig_1	941103	941666	fwd	R401_flye_gene_845	E2.4.2.21	K00768	nicotinate-nucleotide--dimethylbenzimidazole phosphoribosyltransferase [EC:2.4.2.21]
contig_1	941770	942963	rev	R401_flye_gene_846	tyrB	K00832	aromatic-amino-acid transaminase [EC:2.6.1.57]
contig_1	963595	964989	fwd	R401_flye_gene_865	flrC	K10943	two-component system%2C response regulator FlrC
contig_1	3666109	3667071	fwd	R401_flye_gene_3078	K07486	K07486	transposase
contig_1	965239	965565	fwd	R401_flye_gene_866	fliE	K02408	flagellar hook-basal body complex protein FliE
contig_1	3664844	3665752	rev	R401_flye_gene_3077	E3.5.99.7	K01505	1-aminocyclopropane-1-carboxylate deaminase [EC:3.5.99.7]
contig_1	960794	962269	fwd	R401_flye_gene_863	fleQ	K10941	sigma-54 dependent transcriptional regulator%2C flagellar regulatory protein
contig_1	3664289	3664837	fwd	R401_flye_gene_3076	cybB	K12262	cytochrome b561
contig_1	962381	963589	fwd	R401_flye_gene_864	flrB	K10942	two-component system%2C sensor histidine kinase FlrB [EC:2.7.13.3]
contig_1	3662756	3664162	fwd	R401_flye_gene_3075	vgrG	K11904	type VI secretion system secreted protein VgrG
contig_1	959900	960304	fwd	R401_flye_gene_861	fliS	K02422	flagellar protein FliS
contig_1	3661832	3662536	rev	R401_flye_gene_3074	glgC	K00975	glucose-1-phosphate adenylyltransferase [EC:2.7.7.27]
contig_1	960329	960625	fwd	R401_flye_gene_862	hypothetical protein	NA	NA
contig_1	3660312	3661655	fwd	R401_flye_gene_3073	inlA	K13730	internalin A
contig_1	3658953	3660014	fwd	R401_flye_gene_3072	ABC.SP.S	K02055	putative spermidine/putrescine transport system substrate-binding protein
contig_1	958363	959748	fwd	R401_flye_gene_860	fliD	K02407	flagellar hook-associated protein 2
contig_1	3657819	3658934	fwd	R401_flye_gene_3071	soxB	K00303	sarcosine oxidase%2C subunit beta [EC:1.5.3.1]
contig_1	3667110	3669149	rev	R401_flye_gene_3079	fadH	K00219	2%2C4-dienoyl-CoA reductase (NADPH2) [EC:1.3.1.34]
contig_1	3656467	3657822	fwd	R401_flye_gene_3070	hcnB	K10815	hydrogen cyanide synthase HcnB [EC:1.4.99.5]
contig_1	956412	957857	fwd	R401_flye_gene_858	fliC	K02406	flagellin
contig_1	957932	958282	fwd	R401_flye_gene_859	flaG	K06603	flagellar protein FlaG
contig_1	953342	954928	fwd	R401_flye_gene_856	flgL	K02397	flagellar hook-associated protein 3 FlgL
contig_1	955231	956160	fwd	R401_flye_gene_857	fabH	K00648	3-oxoacyl-[acyl-carrier-protein] synthase III [EC:2.3.1.180]
contig_1	925939	926526	rev	R401_flye_gene_832	K07039	K07039	uncharacterized protein
contig_1	3654408	3655277	fwd	R401_flye_gene_3067	ABC.SP.P1	K02054	putative spermidine/putrescine transport system permease protein
contig_1	5090043	5091080	fwd	R401_flye_gene_4398	holA	K02340	DNA polymerase III subunit delta [EC:2.7.7.7]
contig_1	926959	929085	fwd	R401_flye_gene_833	recQ	K03654	ATP-dependent DNA helicase RecQ [EC:3.6.4.12]
contig_1	3653386	3654411	fwd	R401_flye_gene_3066	ABC.SP.A	K02052	putative spermidine/putrescine transport system ATP-binding protein
contig_1	5089398	5090003	fwd	R401_flye_gene_4397	lptE	K03643	LPS-assembly lipoprotein
contig_1	917401	925248	fwd	R401_flye_gene_830	lapA	K12549	surface adhesion protein
contig_1	3652305	3653141	rev	R401_flye_gene_3065	iclR	K13641	IclR family transcriptional regulator%2C acetate operon repressor
contig_1	5086569	5089307	fwd	R401_flye_gene_4396	LARS	K01869	leucyl-tRNA synthetase [EC:6.1.1.4]
contig_1	925535	925930	rev	R401_flye_gene_831	K09790	K09790	uncharacterized protein
contig_1	3651509	3652261	fwd	R401_flye_gene_3064	hypothetical protein	NA	NA
contig_1	5086077	5086397	rev	R401_flye_gene_4395	hypothetical protein	NA	NA
contig_1	3651006	3651512	fwd	R401_flye_gene_3063	rpoE	K03088	RNA polymerase sigma-70 factor%2C ECF subfamily
contig_1	5085212	5085973	rev	R401_flye_gene_4394	K08974	K08974	putative membrane protein
contig_1	3649756	3650838	rev	R401_flye_gene_3062	katE	K03781	catalase [EC:1.11.1.6]
contig_1	5083538	5085061	fwd	R401_flye_gene_4393	lnt	K03820	apolipoprotein N-acyltransferase [EC:2.3.1.269]
contig_1	3649223	3649759	rev	R401_flye_gene_3061	cybB	K12262	cytochrome b561
contig_1	5082671	5083510	fwd	R401_flye_gene_4392	corC	K06189	magnesium and cobalt transporter
contig_1	3647902	3649047	fwd	R401_flye_gene_3060	K06987	K06987	uncharacterized protein
contig_1	5082136	5082630	fwd	R401_flye_gene_4391	ybeY	K07042	probable rRNA maturation factor
contig_1	3656083	3656373	fwd	R401_flye_gene_3069	lhpD	K22550	D-hydroxyproline dehydrogenase subunit gamma
contig_1	3655281	3656075	fwd	R401_flye_gene_3068	ABC.SP.P	K02053	putative spermidine/putrescine transport system permease protein
contig_1	5091259	5091423	fwd	R401_flye_gene_4399	arfA	K09890	alternative ribosome-rescue factor
contig_1	915589	916947	rev	R401_flye_gene_829	lapE	K12543	outer membrane protein%2C adhesin transport system
contig_1	5081028	5082179	fwd	R401_flye_gene_4390	phoH	K06217	phosphate starvation-inducible protein PhoH and related proteins
contig_1	911815	913179	rev	R401_flye_gene_827	lapC	K12542	membrane fusion protein%2C adhesin transport system
contig_1	913398	915557	rev	R401_flye_gene_828	lapB	K12541	ATP-binding cassette%2C subfamily C%2C bacterial LapB
contig_1	910121	911014	fwd	R401_flye_gene_825	bauR	K21699	LysR family transcriptional regulator%2C transcriptional activator for bauABCD operon
contig_1	911017	911613	fwd	R401_flye_gene_826	yfiP	K05812	DTW domain-containing protein
contig_1	908442	908849	rev	R401_flye_gene_823	hypothetical protein	NA	NA
contig_1	908859	909809	rev	R401_flye_gene_824	gbuA	K12255	guanidinobutyrase [EC:3.5.3.7]
contig_1	938502	939530	fwd	R401_flye_gene_843	adaA	K13530	AraC family transcriptional regulator%2C regulatory protein of adaptative response / methylphosphotriester-DNA alkyltransferase methyltransferase [EC:2.1.1.-]
contig_1	3643486	3644304	fwd	R401_flye_gene_3056	liuC	K13766	methylglutaconyl-CoA hydratase [EC:4.2.1.18]
contig_1	5078399	5078953	fwd	R401_flye_gene_4387	K07126	K07126	uncharacterized protein
contig_1	939487	940941	rev	R401_flye_gene_844	trkH	K03498	trk system potassium uptake protein
contig_1	3641868	3643472	fwd	R401_flye_gene_3055	E6.4.1.4B	K01969	3-methylcrotonyl-CoA carboxylase beta subunit [EC:6.4.1.4]
contig_1	5076898	5078181	fwd	R401_flye_gene_4386	hemL	K01845	glutamate-1-semialdehyde 2%2C1-aminomutase [EC:5.4.3.8]
contig_1	937392	937982	rev	R401_flye_gene_841	hypothetical protein	NA	NA
contig_1	3640607	3641770	fwd	R401_flye_gene_3054	IVD	K00253	isovaleryl-CoA dehydrogenase [EC:1.3.8.4]
contig_1	5076242	5076868	fwd	R401_flye_gene_4385	thiE	K00788	thiamine-phosphate pyrophosphorylase [EC:2.5.1.3]
contig_1	937997	938308	rev	R401_flye_gene_842	hypothetical protein	NA	NA
contig_1	3638537	3640234	rev	R401_flye_gene_3053	ACSF2	K00666	fatty-acyl-CoA synthase [EC:6.2.1.-]
contig_1	5075409	5076224	fwd	R401_flye_gene_4384	thiD	K00941	hydroxymethylpyrimidine/phosphomethylpyrimidine kinase [EC:2.7.1.49 2.7.4.7]
contig_1	3636986	3637885	fwd	R401_flye_gene_3052	E4.1.3.4	K01640	hydroxymethylglutaryl-CoA lyase [EC:4.1.3.4]
contig_1	5072729	5075113	rev	R401_flye_gene_4383	ladS	K20971	two-component system%2C sensor histidine kinase LadS
contig_1	936472	937287	fwd	R401_flye_gene_840	lpxH	K03269	UDP-2%2C3-diacylglucosamine hydrolase [EC:3.6.1.54]
contig_1	3636429	3636830	fwd	R401_flye_gene_3051	zntR	K13638	MerR family transcriptional regulator%2C Zn(II)-responsive regulator of zntA
contig_1	5071008	5072657	rev	R401_flye_gene_4382	aidB	K09456	putative acyl-CoA dehydrogenase
contig_1	3636268	3636399	fwd	R401_flye_gene_3050	hypothetical protein	NA	NA
contig_1	5069211	5070674	rev	R401_flye_gene_4381	amn	K01241	AMP nucleosidase [EC:3.2.2.4]
contig_1	5068493	5069128	rev	R401_flye_gene_4380	rluE	K06181	23S rRNA pseudouridine2457 synthase [EC:5.4.99.20]
contig_1	3647059	3647400	fwd	R401_flye_gene_3059	hypothetical protein	NA	NA
contig_1	3646280	3646927	rev	R401_flye_gene_3058	lexA	K01356	repressor LexA [EC:3.4.21.88]
contig_1	5079554	5080930	fwd	R401_flye_gene_4389	miaB	K06168	tRNA-2-methylthio-N6-dimethylallyladenosine synthase [EC:2.8.4.3]
contig_1	3644301	3646250	fwd	R401_flye_gene_3057	E6.4.1.4A	K01968	3-methylcrotonyl-CoA carboxylase alpha subunit [EC:6.4.1.4]
contig_1	5079139	5079468	rev	R401_flye_gene_4388	hypothetical protein	NA	NA
contig_1	934443	935333	rev	R401_flye_gene_838	TC.DME	K03298	drug/metabolite transporter%2C DME family
contig_1	935587	936336	rev	R401_flye_gene_839	K07506	K07506	AraC family transcriptional regulator
contig_1	931889	934090	rev	R401_flye_gene_836	K07001	K07001	NTE family protein
contig_1	934162	934449	fwd	R401_flye_gene_837	K07401	K07401	selenoprotein W-related protein
contig_1	929204	929638	fwd	R401_flye_gene_834	slyA	K06075	MarR family transcriptional regulator%2C transcriptional regulator for hemolysin
contig_1	929758	931710	fwd	R401_flye_gene_835	fimV	K08086	pilus assembly protein FimV
contig_1	995481	995810	rev	R401_flye_gene_898	flhB2	K04061	flagellar biosynthesis protein
contig_1	995807	997378	rev	R401_flye_gene_899	hypothetical protein	NA	NA
contig_1	994328	994813	fwd	R401_flye_gene_896	cheW	K03408	purine-binding chemotaxis protein CheW
contig_1	994872	995210	fwd	R401_flye_gene_897	hypothetical protein	NA	NA
contig_1	992493	993284	fwd	R401_flye_gene_894	parA	K03496	chromosome partitioning protein
contig_1	993380	994255	fwd	R401_flye_gene_895	cheW	K03408	purine-binding chemotaxis protein CheW
contig_1	990803	991543	fwd	R401_flye_gene_892	motA	K02556	chemotaxis protein MotA
contig_1	991559	992443	fwd	R401_flye_gene_893	motB	K02557	chemotaxis protein MotB
contig_1	987357	989621	fwd	R401_flye_gene_890	cheA	K03407	two-component system%2C chemotaxis family%2C sensor kinase CheA [EC:2.7.13.3]
contig_1	989670	990803	fwd	R401_flye_gene_891	cheB	K03412	two-component system%2C chemotaxis family%2C protein-glutamate methylesterase/glutaminase [EC:3.1.1.61 3.5.1.44]
contig_1	986543	987328	fwd	R401_flye_gene_889	cheZ	K03414	chemotaxis protein CheZ
contig_1	975238	975741	fwd	R401_flye_gene_876	fliL	K02415	flagellar FliL protein
contig_1	975751	976719	fwd	R401_flye_gene_877	fliM	K02416	flagellar motor switch protein FliM
contig_1	973186	973530	fwd	R401_flye_gene_874	hptB	K20976	histidine phosphotransfer protein HptB
contig_1	973619	975010	fwd	R401_flye_gene_875	fliK	K02414	flagellar hook-length control protein FliK
contig_1	971137	971442	fwd	R401_flye_gene_872	hsbA	K20978	HptB-dependent secretion and biofilm anti anti-sigma factor
contig_1	971448	973154	fwd	R401_flye_gene_873	hsbR	K20977	two-component system%2C HptB-dependent secretion and biofilm response regulator
contig_1	969220	970578	fwd	R401_flye_gene_870	fliI	K02412	flagellum-specific ATP synthase [EC:3.6.3.50]
contig_1	970585	971034	fwd	R401_flye_gene_871	fliJ	K02413	flagellar FliJ protein
contig_1	968385	969230	fwd	R401_flye_gene_869	fliH	K02411	flagellar assembly protein FliH
contig_1	965581	967365	fwd	R401_flye_gene_867	fliF	K02409	flagellar M-ring protein FliF
contig_1	967358	968377	fwd	R401_flye_gene_868	fliG	K02410	flagellar motor switch protein FliG
contig_1	985242	985985	fwd	R401_flye_gene_887	fliA	K02405	RNA polymerase sigma factor for flagellar operon FliA
contig_1	986153	986524	fwd	R401_flye_gene_888	cheY	K03413	two-component system%2C chemotaxis family%2C chemotaxis protein CheY
contig_1	3688600	3689028	fwd	R401_flye_gene_3099	hypothetical protein	NA	NA
contig_1	982948	984297	fwd	R401_flye_gene_885	flhF	K02404	flagellar biosynthesis protein FlhF
contig_1	3687448	3688362	fwd	R401_flye_gene_3098	aphB	K10918	LysR family transcriptional regulator%2C transcriptional activator AphB
contig_1	984415	985245	fwd	R401_flye_gene_886	flhG	K04562	flagellar biosynthesis protein FlhG
contig_1	3686450	3687214	rev	R401_flye_gene_3097	K07090	K07090	uncharacterized protein
contig_1	979508	980644	fwd	R401_flye_gene_883	flhB	K02401	flagellar biosynthetic protein FlhB
contig_1	3685646	3686356	rev	R401_flye_gene_3096	hypothetical protein	NA	NA
contig_1	980804	982936	fwd	R401_flye_gene_884	flhA	K02400	flagellar biosynthesis protein FlhA
contig_1	3685341	3685649	rev	R401_flye_gene_3095	hypothetical protein	NA	NA
contig_1	978448	978717	fwd	R401_flye_gene_881	fliQ	K02420	flagellar biosynthetic protein FliQ
contig_1	3685081	3685287	fwd	R401_flye_gene_3094	hypothetical protein	NA	NA
contig_1	978722	979504	fwd	R401_flye_gene_882	fliR	K02421	flagellar biosynthetic protein FliR
contig_1	3683637	3684848	fwd	R401_flye_gene_3093	hypothetical protein	NA	NA
contig_1	977675	978424	fwd	R401_flye_gene_880	fliP	K02419	flagellar biosynthetic protein FliP
contig_1	3683004	3683507	rev	R401_flye_gene_3092	hypothetical protein	NA	NA
contig_1	3680791	3682641	fwd	R401_flye_gene_3091	acoR	K21405	sigma-54 dependent transcriptional regulator%2C acetoin dehydrogenase operon transcriptional activator AcoR
contig_1	3679389	3680483	rev	R401_flye_gene_3090	glpS	K17324	glycerol transport system ATP-binding protein
contig_1	976779	977237	fwd	R401_flye_gene_878	fliNY	K02417	flagellar motor switch protein FliN/FliY
contig_1	977265	977675	fwd	R401_flye_gene_879	fliOZ	K02418	flagellar protein FliO/FliZ
contig_1	3589030	3589908	rev	R401_flye_gene_3001	yfeX	K07223	porphyrinogen peroxidase [EC:1.11.1.-]
contig_1	5019600	5020967	rev	R401_flye_gene_4332	radA	K04485	DNA repair protein RadA/Sms
contig_1	6526427	6527236	rev	R401_flye_gene_5664	plsC	K00655	1-acyl-sn-glycerol-3-phosphate acyltransferase [EC:2.3.1.51]
contig_1	3588205	3588966	rev	R401_flye_gene_3000	gdh	K00034	glucose 1-dehydrogenase [EC:1.1.1.47]
contig_1	5019100	5019456	fwd	R401_flye_gene_4331	hypothetical protein	NA	NA
contig_1	6527212	6527940	rev	R401_flye_gene_5665	hypothetical protein	NA	NA
contig_1	5016875	5018941	rev	R401_flye_gene_4330	cstA	K06200	carbon starvation protein
contig_1	6528291	6529061	fwd	R401_flye_gene_5666	parA	K03496	chromosome partitioning protein
contig_1	6529212	6529634	rev	R401_flye_gene_5667	trxC	K03672	thioredoxin 2 [EC:1.8.1.8]
contig_1	6529809	6530435	rev	R401_flye_gene_5668	hypothetical protein	NA	NA
contig_1	6530722	6531546	fwd	R401_flye_gene_5669	bpeT	K18900	LysR family transcriptional regulator%2C regulator for bpeEF and oprC
contig_1	3599246	3599686	fwd	R401_flye_gene_3009	K07182	K07182	CBS domain-containing protein
contig_1	3596564	3598927	rev	R401_flye_gene_3008	polB	K02336	DNA polymerase II [EC:2.7.7.7]
contig_1	5027441	5027605	rev	R401_flye_gene_4339	hypothetical protein	NA	NA
contig_1	3595563	3596384	fwd	R401_flye_gene_3007	AKR1B	K00011	aldehyde reductase [EC:1.1.1.21]
contig_1	5026261	5027400	fwd	R401_flye_gene_4338	rlmG	K11391	23S rRNA (guanine1835-N2)-methyltransferase [EC:2.1.1.174]
contig_1	3594233	3595384	fwd	R401_flye_gene_3006	galM	K01785	aldose 1-epimerase [EC:5.1.3.3]
contig_1	5025365	5026078	fwd	R401_flye_gene_4337	solR	K19666	LuxR family transcriptional regulator%2C quorum-sensing system regulator SolR
contig_1	3593185	3593934	rev	R401_flye_gene_3005	hypothetical protein	NA	NA
contig_1	5024295	5025071	rev	R401_flye_gene_4336	fpr	K00528	ferredoxin/flavodoxin---NADP reductase [EC:1.18.1.2 1.19.1.1]
contig_1	6523707	6525386	rev	R401_flye_gene_5660	acmA	K21284	3-hydroxy-4-methylanthranilate adenylyltransferase [EC:2.7.7.97]
contig_1	3592292	3593077	rev	R401_flye_gene_3004	K07090	K07090	uncharacterized protein
contig_1	5023689	5024102	fwd	R401_flye_gene_4335	mscL	K03282	large conductance mechanosensitive channel
contig_1	6525383	6525928	rev	R401_flye_gene_5661	hypothetical protein	NA	NA
contig_1	3591475	3592023	rev	R401_flye_gene_3003	hypothetical protein	NA	NA
contig_1	5021865	5023406	rev	R401_flye_gene_4334	katE	K03781	catalase [EC:1.11.1.6]
contig_1	6525925	6526179	rev	R401_flye_gene_5662	acpP	K02078	acyl carrier protein
contig_1	3590134	3591282	fwd	R401_flye_gene_3002	ampC	K01467	beta-lactamase class C [EC:3.5.2.6]
contig_1	5021164	5021715	rev	R401_flye_gene_4333	K06867	K06867	uncharacterized protein
contig_1	6526189	6526446	rev	R401_flye_gene_5663	acpP	K02078	acyl carrier protein
contig_1	1460073	1461089	fwd	R401_flye_gene_1295	FARSA	K01889	phenylalanyl-tRNA synthetase alpha chain [EC:6.1.1.20]
contig_1	5004083	5005747	rev	R401_flye_gene_4321	K06020	NA	NA
contig_1	6515842	6516999	rev	R401_flye_gene_5653	hypothetical protein	NA	NA
contig_1	1461269	1463647	fwd	R401_flye_gene_1296	FARSB	K01890	phenylalanyl-tRNA synthetase beta chain [EC:6.1.1.20]
contig_1	5002190	5003509	rev	R401_flye_gene_4320	ltrA	K00986	RNA-directed DNA polymerase [EC:2.7.7.49]
contig_1	6516996	6519335	rev	R401_flye_gene_5654	K07003	K07003	uncharacterized protein
contig_1	1459382	1459576	fwd	R401_flye_gene_1293	RP-L35	K02916	large subunit ribosomal protein L35
contig_1	6519319	6519912	rev	R401_flye_gene_5655	lolA	K03634	outer membrane lipoprotein carrier protein
contig_1	1459607	1459963	fwd	R401_flye_gene_1294	RP-L20	K02887	large subunit ribosomal protein L20
contig_1	6519909	6520334	rev	R401_flye_gene_5656	ybgC	K07107	acyl-CoA thioester hydrolase [EC:3.1.2.-]
contig_1	1456848	1458770	fwd	R401_flye_gene_1291	TARS	K01868	threonyl-tRNA synthetase [EC:6.1.1.3]
contig_1	6520327	6521871	rev	R401_flye_gene_5657	hutH	K01745	histidine ammonia-lyase [EC:4.3.1.3]
contig_1	1458788	1459321	fwd	R401_flye_gene_1292	infC	K02520	translation initiation factor IF-3
contig_1	6521852	6522796	rev	R401_flye_gene_5658	lpxL	K02517	Kdo2-lipid IVA lauroyltransferase [EC:2.3.1.241]
contig_1	6522793	6523527	rev	R401_flye_gene_5659	E2.4.-.-	K00786	glycosyltransferase [EC:2.4.-.-]
contig_1	1456175	1456477	rev	R401_flye_gene_1290	hypothetical protein	NA	NA
contig_1	5016662	5016859	rev	R401_flye_gene_4329	hypothetical protein	NA	NA
contig_1	5015402	5016370	rev	R401_flye_gene_4328	cobW	K02234	cobalamin biosynthesis protein CobW
contig_1	5014691	5015410	fwd	R401_flye_gene_4327	rspR	K22293	GntR family transcriptional regulator%2C rspAB operon transcriptional repressor
contig_1	5013964	5014668	fwd	R401_flye_gene_4326	pdhR	K05799	GntR family transcriptional regulator%2C transcriptional repressor for pyruvate dehydrogenase complex
contig_1	1464381	1464457	fwd	tRNA-Pro(ggg)	tRNA	NA	NA
contig_1	5012591	5013904	fwd	R401_flye_gene_4325	dctA	K11103	aerobic C4-dicarboxylate transport protein
contig_1	5011663	5012193	fwd	R401_flye_gene_4324	hypothetical protein	NA	NA
contig_1	6513392	6513874	rev	R401_flye_gene_5650	hypothetical protein	NA	NA
contig_1	1463651	1463953	fwd	R401_flye_gene_1297	ihfA	K04764	integration host factor subunit alpha
contig_1	5010206	5011459	fwd	R401_flye_gene_4323	glyA	K00600	glycine hydroxymethyltransferase [EC:2.1.2.1]
contig_1	6513871	6514599	rev	R401_flye_gene_5651	ubiG	K00568	2-polyprenyl-6-hydroxyphenyl methylase / 3-demethylubiquinone-9 3-methyltransferase [EC:2.1.1.222 2.1.1.64]
contig_1	1463934	1464290	fwd	R401_flye_gene_1298	mlrA	K21089	MerR family transcriptional regulator%2C activator of the csg genes
contig_1	5006019	5009867	fwd	R401_flye_gene_4322	cheBR	K13924	two-component system%2C chemotaxis family%2C CheB/CheR fusion protein [EC:2.1.1.80 3.1.1.61]
contig_1	6514596	6515855	rev	R401_flye_gene_5652	asm12	K16033	FADH2-dependent halogenase
contig_1	5001443	5001934	fwd	R401_flye_gene_4319	greB	K04760	transcription elongation factor GreB
contig_1	1452991	1453395	fwd	R401_flye_gene_1284	rbsD	K06726	D-ribose pyranase [EC:5.4.99.62]
contig_1	4991623	4992240	rev	R401_flye_gene_4310	fklB	K03773	FKBP-type peptidyl-prolyl cis-trans isomerase FklB [EC:5.2.1.8]
contig_1	6506982	6507938	rev	R401_flye_gene_5642	dehH	K01561	haloacetate dehalogenase [EC:3.8.1.3]
contig_1	1453426	1454454	fwd	R401_flye_gene_1285	iunH	K01239	purine nucleosidase [EC:3.2.2.1]
contig_1	6508276	6508809	fwd	R401_flye_gene_5643	hypothetical protein	NA	NA
contig_1	1451037	1452056	fwd	R401_flye_gene_1282	lacI	K02529	LacI family transcriptional regulator
contig_1	6508806	6509126	fwd	R401_flye_gene_5644	hypothetical protein	NA	NA
contig_1	1452080	1452994	fwd	R401_flye_gene_1283	rbsK	K00852	ribokinase [EC:2.7.1.15]
contig_1	6509296	6509742	rev	R401_flye_gene_5645	hypothetical protein	NA	NA
contig_1	1448506	1450059	fwd	R401_flye_gene_1280	rbsA	K10441	ribose transport system ATP-binding protein [EC:3.6.3.17]
contig_1	6509784	6511010	rev	R401_flye_gene_5646	fabF	K09458	3-oxoacyl-[acyl-carrier-protein] synthase II [EC:2.3.1.179]
contig_1	1450056	1451033	fwd	R401_flye_gene_1281	rbsC	K10440	ribose transport system permease protein
contig_1	6511010	6511738	rev	R401_flye_gene_5647	fabG	K00059	3-oxoacyl-[acyl-carrier protein] reductase [EC:1.1.1.100]
contig_1	6511735	6512202	rev	R401_flye_gene_5648	fabB	K00647	3-oxoacyl-[acyl-carrier-protein] synthase I [EC:2.3.1.41]
contig_1	6512199	6513395	rev	R401_flye_gene_5649	fabB	K00647	3-oxoacyl-[acyl-carrier-protein] synthase I [EC:2.3.1.41]
contig_1	5001012	5001368	fwd	R401_flye_gene_4318	hypothetical protein	NA	NA
contig_1	5000327	5000896	fwd	R401_flye_gene_4317	hypothetical protein	NA	NA
contig_1	4999068	5000330	fwd	R401_flye_gene_4316	hypothetical protein	NA	NA
contig_1	4997080	4998933	fwd	R401_flye_gene_4315	hypothetical protein	NA	NA
contig_1	1455293	1455604	fwd	R401_flye_gene_1288	hypothetical protein	NA	NA
contig_1	4996503	4996991	fwd	R401_flye_gene_4314	hypothetical protein	NA	NA
contig_1	1455673	1455885	rev	R401_flye_gene_1289	cspA	K03704	cold shock protein (beta-ribbon%2C CspA family)
contig_1	4993789	4996227	rev	R401_flye_gene_4313	lonB	K04076	ATP-dependent Lon protease [EC:3.4.21.53]
contig_1	1454502	1454699	rev	R401_flye_gene_1286	hypothetical protein	NA	NA
contig_1	4993066	4993407	rev	R401_flye_gene_4312	hypothetical protein	NA	NA
contig_1	6501538	6502428	fwd	R401_flye_gene_5640	benM	K21757	LysR family transcriptional regulator%2C benzoate and cis%2Ccis-muconate-responsive activator of ben and cat genes
contig_1	1454829	1455134	fwd	R401_flye_gene_1287	hypothetical protein	NA	NA
contig_1	4992445	4992933	rev	R401_flye_gene_4311	gudP	K03535	MFS transporter%2C ACS family%2C glucarate transporter
contig_1	6502802	6506848	rev	R401_flye_gene_5641	hypothetical protein	NA	NA
contig_1	4991231	4991488	fwd	R401_flye_gene_4309	hypothetical protein	NA	NA
contig_1	4990684	4991025	fwd	R401_flye_gene_4308	phnA	K06193	protein PhnA
contig_1	2147	2223	fwd	tRNA-Ile(gat)	tRNA	NA	NA
contig_1	6500141	6501418	rev	R401_flye_gene_5639	ynfM	K08224	MFS transporter%2C YNFM family%2C putative membrane transport protein
contig_1	536	2060	fwd	16S ribosomal RNA	rRNA	NA	NA
contig_1	2577	5466	fwd	23S ribosomal RNA	rRNA	NA	NA
contig_1	2254	2329	fwd	tRNA-Ala(tgc)	tRNA	NA	NA
contig_1	5894	9346	fwd	R401_flye_gene_6	recC	K03583	exodeoxyribonuclease V gamma subunit [EC:3.1.11.5]
contig_1	5624	5739	fwd	5S ribosomal RNA	rRNA	NA	NA
contig_1	13029	15125	fwd	R401_flye_gene_8	recD	K03581	exodeoxyribonuclease V alpha subunit [EC:3.1.11.5]
contig_1	9343	13032	fwd	R401_flye_gene_7	recB	K03582	exodeoxyribonuclease V beta subunit [EC:3.1.11.5]
contig_1	1442900	1444282	fwd	R401_flye_gene_1273	CARS	K01883	cysteinyl-tRNA synthetase [EC:6.1.1.16]
contig_1	6486503	6487030	fwd	R401_flye_gene_5631	pilP	K02665	type IV pilus assembly protein PilP
contig_1	1444480	1444935	fwd	R401_flye_gene_1274	K08983	K08983	putative membrane protein
contig_1	6487044	6489119	fwd	R401_flye_gene_5632	pilQ	K02666	type IV pilus assembly protein PilQ
contig_1	1440428	1440931	rev	R401_flye_gene_1271	PPIB	K03768	peptidyl-prolyl cis-trans isomerase B (cyclophilin B) [EC:5.2.1.8]
contig_1	6489151	6489642	fwd	R401_flye_gene_5633	E2.7.1.71	K00891	shikimate kinase [EC:2.7.1.71]
contig_1	1441181	1442878	fwd	R401_flye_gene_1272	QARS	K01886	glutaminyl-tRNA synthetase [EC:6.1.1.18]
contig_1	6489791	6490891	fwd	R401_flye_gene_5634	aroB	K01735	3-dehydroquinate synthase [EC:4.2.3.4]
contig_1	6490901	6492484	fwd	R401_flye_gene_5635	damX	K03112	DamX protein
contig_1	1439682	1440431	rev	R401_flye_gene_1270	lpxH	K03269	UDP-2%2C3-diacylglucosamine hydrolase [EC:3.6.1.54]
contig_1	6492834	6497282	fwd	R401_flye_gene_5636	gltB	K00265	glutamate synthase (NADPH) large chain [EC:1.4.1.13]
contig_1	6497316	6498734	fwd	R401_flye_gene_5637	gltD	K00266	glutamate synthase (NADPH) small chain [EC:1.4.1.13]
contig_1	6498936	6500003	fwd	R401_flye_gene_5638	hemE	K01599	uroporphyrinogen decarboxylase [EC:4.1.1.37]
contig_1	4989455	4990423	fwd	R401_flye_gene_4307	ispB	K02523	octaprenyl-diphosphate synthase [EC:2.5.1.90]
contig_1	4988901	4989215	rev	R401_flye_gene_4306	RP-L21	K02888	large subunit ribosomal protein L21
contig_1	1447491	1448447	fwd	R401_flye_gene_1279	rbsB	K10439	ribose transport system substrate-binding protein
contig_1	4988608	4988865	rev	R401_flye_gene_4305	RP-L27	K02899	large subunit ribosomal protein L27
contig_1	4987194	4988417	rev	R401_flye_gene_4304	obgE	K03979	GTPase [EC:3.6.5.-]
contig_1	1446092	1446781	rev	R401_flye_gene_1277	endA	K01150	deoxyribonuclease I [EC:3.1.21.1]
contig_1	4985739	4986860	rev	R401_flye_gene_4303	proB	K00931	glutamate 5-kinase [EC:2.7.2.11]
contig_1	1446787	1447035	rev	R401_flye_gene_1278	hypothetical protein	NA	NA
contig_1	4985274	4985729	rev	R401_flye_gene_4302	creA	K05805	CreA protein
contig_1	1445128	1445322	rev	R401_flye_gene_1275	csrA	K03563	carbon storage regulator
contig_1	4983156	4985192	rev	R401_flye_gene_4301	K07126	K07126	uncharacterized protein
contig_1	1445570	1445935	fwd	R401_flye_gene_1276	hypothetical protein	NA	NA
contig_1	4982631	4982909	fwd	R401_flye_gene_4300	RP-S20	K02968	small subunit ribosomal protein S20
contig_1	6485883	6486506	fwd	R401_flye_gene_5630	pilO	K02664	type IV pilus assembly protein PilO
contig_1	6484256	6485320	fwd	R401_flye_gene_5628	pilM	K02662	type IV pilus assembly protein PilM
contig_1	6485320	6485886	fwd	R401_flye_gene_5629	pilN	K02663	type IV pilus assembly protein PilN
contig_1	3632533	3632715	fwd	R401_flye_gene_3045	hypothetical protein	NA	NA
contig_1	5065015	5065908	fwd	R401_flye_gene_4376	fieF	K13283	ferrous-iron efflux pump FieF
contig_1	3631856	3632497	fwd	R401_flye_gene_3044	hypothetical protein	NA	NA
contig_1	5064567	5064986	fwd	R401_flye_gene_4375	hypothetical protein	NA	NA
contig_1	3631080	3631859	fwd	R401_flye_gene_3043	hypothetical protein	NA	NA
contig_1	5061955	5064471	rev	R401_flye_gene_4374	hrpB	K03579	ATP-dependent helicase HrpB [EC:3.6.4.13]
contig_1	3629912	3630946	fwd	R401_flye_gene_3042	astA	K00673	arginine N-succinyltransferase [EC:2.3.1.109]
contig_1	5060745	5061824	fwd	R401_flye_gene_4373	hypothetical protein	NA	NA
contig_1	3628834	3629850	fwd	R401_flye_gene_3041	astA	K00673	arginine N-succinyltransferase [EC:2.3.1.109]
contig_1	5060044	5060748	fwd	R401_flye_gene_4372	hypothetical protein	NA	NA
contig_1	3627374	3628723	fwd	R401_flye_gene_3040	puuP	K14052	putrescine importer
contig_1	5059149	5059913	rev	R401_flye_gene_4371	K09945	K09945	uncharacterized protein
contig_1	5058541	5059020	rev	R401_flye_gene_4370	hypothetical protein	NA	NA
contig_1	3635305	3636234	fwd	R401_flye_gene_3049	leuO	K05798	LysR family transcriptional regulator%2C transcriptional activator for leuABCD operon
contig_1	3633898	3635127	rev	R401_flye_gene_3048	ACADM	K00249	acyl-CoA dehydrogenase [EC:1.3.8.7]
contig_1	5068289	5068498	fwd	R401_flye_gene_4379	hypothetical protein	NA	NA
contig_1	3632901	3633770	fwd	R401_flye_gene_3047	bcpA	K01003	oxaloacetate decarboxylase [EC:4.1.1.112]
contig_1	5067563	5068042	fwd	R401_flye_gene_4378	lrp	K03719	Lrp/AsnC family transcriptional regulator%2C leucine-responsive regulatory protein
contig_1	3632792	3632887	rev	R401_flye_gene_3046	hypothetical protein	NA	NA
contig_1	5066138	5067148	rev	R401_flye_gene_4377	hypothetical protein	NA	NA
contig_1	3622081	3622839	rev	R401_flye_gene_3034	cobF	K02228	precorrin-6A synthase [EC:2.1.1.152]
contig_1	5053420	5054688	fwd	R401_flye_gene_4365	hypothetical protein	NA	NA
contig_1	6572944	6573750	fwd	R401_flye_gene_5697	waaP	K02848	heptose I phosphotransferase [EC:2.7.1.-]
contig_1	15265	15840	fwd	R401_flye_gene_9	hypothetical protein	NA	NA
contig_1	3620952	3621911	fwd	R401_flye_gene_3033	ftrA	K13633	AraC family transcriptional regulator%2C transcriptional activator FtrA
contig_1	5052309	5053229	fwd	R401_flye_gene_4364	HDAC11	K11418	histone deacetylase 11 [EC:3.5.1.98]
contig_1	6573750	6574484	fwd	R401_flye_gene_5698	kdkA	K11211	3-deoxy-D-manno-octulosonic acid kinase [EC:2.7.1.166]
contig_1	3620416	3620850	rev	R401_flye_gene_3032	moeZR	K21147	sulfur-carrier protein adenylyltransferase/sulfurtransferase [EC:2.7.7.80 2.7.7.- 2.8.1.11 2.8.1.-]
contig_1	5051666	5052235	rev	R401_flye_gene_4363	aroDE	K13832	3-dehydroquinate dehydratase / shikimate dehydrogenase [EC:4.2.1.10 1.1.1.25]
contig_1	6574481	6575233	fwd	R401_flye_gene_5699	waaP	K02848	heptose I phosphotransferase [EC:2.7.1.-]
contig_1	3619358	3620137	rev	R401_flye_gene_3031	aotJ	K10022	arginine/ornithine transport system substrate-binding protein
contig_1	5050692	5051561	rev	R401_flye_gene_4362	tesB	K10805	acyl-CoA thioesterase II [EC:3.1.2.-]
contig_1	3618059	3619171	rev	R401_flye_gene_3030	K06987	K06987	uncharacterized protein
contig_1	5050102	5050695	rev	R401_flye_gene_4361	gph	K01091	phosphoglycolate phosphatase [EC:3.1.3.18]
contig_1	5049011	5049958	fwd	R401_flye_gene_4360	hypothetical protein	NA	NA
contig_1	6560061	6561452	rev	R401_flye_gene_5690	phoD	K01113	alkaline phosphatase D [EC:3.1.3.1]
contig_1	6561882	6563516	rev	R401_flye_gene_5691	DLAT	K00627	pyruvate dehydrogenase E2 component (dihydrolipoamide acetyltransferase) [EC:2.3.1.12]
contig_1	3626548	3627300	fwd	R401_flye_gene_3039	hutG	K01458	N-formylglutamate deformylase [EC:3.5.1.68]
contig_1	6563528	6566173	rev	R401_flye_gene_5692	aceE	K00163	pyruvate dehydrogenase E1 component [EC:1.2.4.1]
contig_1	3625212	3626564	fwd	R401_flye_gene_3038	glnA	K01915	glutamine synthetase [EC:6.3.1.2]
contig_1	5057908	5058519	rev	R401_flye_gene_4369	dnaQ	K02342	DNA polymerase III subunit epsilon [EC:2.7.7.7]
contig_1	6566556	6569495	fwd	R401_flye_gene_5693	glnE	K00982	[glutamine synthetase] adenylyltransferase / [glutamine synthetase]-adenylyl-L-tyrosine phosphorylase [EC:2.7.7.42 2.7.7.89]
contig_1	3624571	3625215	fwd	R401_flye_gene_3037	rutB	K09020	ureidoacrylate peracid hydrolase [EC:3.5.1.110]
contig_1	5057270	5057722	fwd	R401_flye_gene_4368	lrp	K03719	Lrp/AsnC family transcriptional regulator%2C leucine-responsive regulatory protein
contig_1	6569729	6570763	fwd	R401_flye_gene_5694	waaF	K02843	heptosyltransferase II [EC:2.4.-.-]
contig_1	3623714	3624568	fwd	R401_flye_gene_3036	hexR	K19337	RpiR family transcriptional regulator%2C carbohydrate utilization regulator
contig_1	5056206	5057108	rev	R401_flye_gene_4367	eamA	K15268	O-acetylserine/cysteine efflux transporter
contig_1	6570765	6571823	fwd	R401_flye_gene_5695	waaC	K02841	heptosyltransferase I [EC:2.4.-.-]
contig_1	3622836	3623414	rev	R401_flye_gene_3035	cobC	K02226	alpha-ribazole phosphatase [EC:3.1.3.73]
contig_1	5054810	5056147	rev	R401_flye_gene_4366	rhlE	K11927	ATP-dependent RNA helicase RhlE [EC:3.6.4.13]
contig_1	6571823	6572947	fwd	R401_flye_gene_5696	waaG	K02844	UDP-glucose:(heptosyl)LPS alpha-1%2C3-glucosyltransferase [EC:2.4.1.-]
contig_1	3612455	3613480	fwd	R401_flye_gene_3023	hypothetical protein	NA	NA
contig_1	5041770	5042447	rev	R401_flye_gene_4354	rutR	K09017	TetR/AcrR family transcriptional regulator
contig_1	6554548	6555279	fwd	R401_flye_gene_5686	hypothetical protein	NA	NA
contig_1	3611459	3612409	fwd	R401_flye_gene_3022	tsx	K05517	nucleoside-specific channel-forming protein
contig_1	5040795	5041646	fwd	R401_flye_gene_4353	aroE	K00014	shikimate dehydrogenase [EC:1.1.1.25]
contig_1	6555361	6556200	fwd	R401_flye_gene_5687	rlmJ	K07115	23S rRNA (adenine2030-N6)-methyltransferase [EC:2.1.1.266]
contig_1	3610126	3611160	rev	R401_flye_gene_3021	selD	K01008	selenide%2C water dikinase [EC:2.7.9.3]
contig_1	5040349	5040789	fwd	R401_flye_gene_4352	aroQ	K03786	3-dehydroquinate dehydratase II [EC:4.2.1.10]
contig_1	6556419	6557066	rev	R401_flye_gene_5688	msrA	K07304	peptide-methionine (S)-S-oxide reductase [EC:1.8.4.11]
contig_1	3609023	3610126	rev	R401_flye_gene_3020	selU	K06917	tRNA 2-selenouridine synthase [EC:2.9.1.-]
contig_1	5038966	5040045	fwd	R401_flye_gene_4351	trmA	K00557	tRNA (uracil-5-)-methyltransferase [EC:2.1.1.35]
contig_1	6557185	6559878	rev	R401_flye_gene_5689	mucR	K21023	diguanylate cyclase [EC:2.7.7.65]
contig_1	5037674	5038969	fwd	R401_flye_gene_4350	pbuG	K06901	putative MFS transporter%2C AGZA family%2C xanthine/uracil permease
contig_1	3617278	3617994	rev	R401_flye_gene_3029	K06999	K06999	phospholipase/carboxylesterase
contig_1	6543161	6543463	fwd	R401_flye_gene_5680	zapA	K09888	cell division protein ZapA
contig_1	3616646	3617233	fwd	R401_flye_gene_3028	hypothetical protein	NA	NA
contig_1	5048126	5049010	fwd	R401_flye_gene_4359	K07054	K07054	uncharacterized protein
contig_1	6543670	6545472	rev	R401_flye_gene_5681	ACADS	K00248	butyryl-CoA dehydrogenase [EC:1.3.8.1]
contig_1	3615774	3616559	fwd	R401_flye_gene_3027	hypothetical protein	NA	NA
contig_1	5047138	5047914	rev	R401_flye_gene_4358	iclR	K13641	IclR family transcriptional regulator%2C acetate operon repressor
contig_1	6545744	6549697	rev	R401_flye_gene_5682	putA	K13821	RHH-type transcriptional regulator%2C proline utilization regulon repressor / proline dehydrogenase / delta 1-pyrroline-5-carboxylate dehydrogenase [EC:1.5.5.2 1.2.1.88]
contig_1	3614728	3615657	fwd	R401_flye_gene_3026	aphB	K10918	LysR family transcriptional regulator%2C transcriptional activator AphB
contig_1	5046197	5047075	rev	R401_flye_gene_4357	sam	K15270	S-adenosylmethionine uptake transporter
contig_1	6550160	6551644	fwd	R401_flye_gene_5683	putP	K11928	sodium/proline symporter
contig_1	3613982	3614593	rev	R401_flye_gene_3025	fno	K06988	8-hydroxy-5-deazaflavin:NADPH oxidoreductase [EC:1.5.1.40]
contig_1	5044720	5046057	fwd	R401_flye_gene_4356	exuT	K08191	MFS transporter%2C ACS family%2C hexuronate transporter
contig_1	6551733	6552227	rev	R401_flye_gene_5684	hypothetical protein	NA	NA
contig_1	3613641	3613922	fwd	R401_flye_gene_3024	hypothetical protein	NA	NA
contig_1	5042551	5044452	rev	R401_flye_gene_4355	HPD	K00457	4-hydroxyphenylpyruvate dioxygenase [EC:1.13.11.27]
contig_1	6552494	6554551	fwd	R401_flye_gene_5685	vgrG	K11904	type VI secretion system secreted protein VgrG
contig_1	3600981	3602639	fwd	R401_flye_gene_3012	pqiB	K06192	paraquat-inducible protein B
contig_1	5031784	5033985	rev	R401_flye_gene_4343	yagR	K11177	xanthine dehydrogenase YagR molybdenum-binding subunit [EC:1.17.1.4]
contig_1	6534169	6535632	rev	R401_flye_gene_5675	ydiU	K08997	uncharacterized protein
contig_1	3600341	3601000	fwd	R401_flye_gene_3011	pqiA	K03808	paraquat-inducible protein A
contig_1	5030549	5031787	fwd	R401_flye_gene_4342	entS	K08225	MFS transporter%2C ENTS family%2C enterobactin (siderophore) exporter
contig_1	6535669	6539031	rev	R401_flye_gene_5676	mscK	K05802	potassium-dependent mechanosensitive channel
contig_1	3600003	3600344	fwd	R401_flye_gene_3010	pqiA	K03808	paraquat-inducible protein A
contig_1	5028628	5030064	rev	R401_flye_gene_4341	cydA	K00425	cytochrome bd ubiquinol oxidase subunit I [EC:7.1.1.7]
contig_1	6539066	6540808	rev	R401_flye_gene_5677	cvrA	K11105	cell volume regulation protein A
contig_1	5027617	5028624	rev	R401_flye_gene_4340	cydB	K00426	cytochrome bd ubiquinol oxidase subunit II [EC:7.1.1.7]
contig_1	6541050	6542660	rev	R401_flye_gene_5678	mcp	K03406	methyl-accepting chemotaxis protein
contig_1	6542934	6543164	fwd	R401_flye_gene_5679	hypothetical protein	NA	NA
contig_1	3608204	3608899	fwd	R401_flye_gene_3019	hypothetical protein	NA	NA
contig_1	3607207	3607905	rev	R401_flye_gene_3018	yghU	K11209	GSH-dependent disulfide-bond oxidoreductase [EC:1.8.4.-]
contig_1	5037014	5037469	rev	R401_flye_gene_4349	hypothetical protein	NA	NA
contig_1	3606044	3607018	rev	R401_flye_gene_3017	hemB	K01698	porphobilinogen synthase [EC:4.2.1.24]
contig_1	5036288	5036854	rev	R401_flye_gene_4348	thiJ	K03152	protein deglycase [EC:3.5.1.124]
contig_1	6531809	6531925	fwd	R401_flye_gene_5670	hypothetical protein	NA	NA
contig_1	3604741	3605835	rev	R401_flye_gene_3016	hypothetical protein	NA	NA
contig_1	5035994	5036281	fwd	R401_flye_gene_4347	higA-1	K21498	antitoxin HigA-1
contig_1	6532070	6532348	fwd	R401_flye_gene_5671	hypothetical protein	NA	NA
contig_1	3604120	3604632	fwd	R401_flye_gene_3015	hypothetical protein	NA	NA
contig_1	5035700	5035978	fwd	R401_flye_gene_4346	higB-1	K07334	toxin HigB-1
contig_1	6532513	6532809	fwd	R401_flye_gene_5672	higB	K19166	mRNA interferase HigB [EC:3.1.-.-]
contig_1	3603297	3603926	rev	R401_flye_gene_3014	yncG	K11208	GST-like protein
contig_1	5034983	5035507	rev	R401_flye_gene_4345	yagT	K13483	xanthine dehydrogenase YagT iron-sulfur-binding subunit
contig_1	6532806	6533207	fwd	R401_flye_gene_5673	higA	K18831	HTH-type transcriptional regulator / antitoxin HigA
contig_1	3602657	3603193	fwd	R401_flye_gene_3013	K09857	K09857	uncharacterized protein
contig_1	5033985	5034986	rev	R401_flye_gene_4344	yagS	K11178	xanthine dehydrogenase YagS FAD-binding subunit [EC:1.17.1.4]
contig_1	6533440	6533613	rev	R401_flye_gene_5674	hypothetical protein	NA	NA
contig_1	5590487	5591860	fwd	R401_flye_gene_4850	hypothetical protein	NA	NA
contig_1	5592004	5592495	rev	R401_flye_gene_4851	PTH1	K01056	peptidyl-tRNA hydrolase%2C PTH1 family [EC:3.1.1.29]
contig_1	5592498	5593130	rev	R401_flye_gene_4852	K07394	K07394	SM-20-related protein
contig_1	5593284	5594027	fwd	R401_flye_gene_4853	hypothetical protein	NA	NA
contig_1	231121	231867	fwd	R401_flye_gene_179	pdhR	K05799	GntR family transcriptional regulator%2C transcriptional repressor for pyruvate dehydrogenase complex
contig_1	5594124	5595071	rev	R401_flye_gene_4854	pldB	K01048	lysophospholipase [EC:3.1.1.5]
contig_1	5595180	5595755	fwd	R401_flye_gene_4855	hypothetical protein	NA	NA
contig_1	228460	229020	fwd	R401_flye_gene_177	regA	K15012	two-component system%2C response regulator RegA
contig_1	5595874	5598279	fwd	R401_flye_gene_4856	E3.5.1.11	K01434	penicillin amidase [EC:3.5.1.11]
contig_1	229117	230844	fwd	R401_flye_gene_178	bacA	K02471	vitamin B12/bleomycin/antimicrobial peptide transport system ATP-binding/permease protein
contig_1	5598382	5598723	fwd	R401_flye_gene_4857	pcaC	K01607	4-carboxymuconolactone decarboxylase [EC:4.1.1.44]
contig_1	226108	226824	rev	R401_flye_gene_175	hypothetical protein	NA	NA
contig_1	4136264	4137409	rev	R401_flye_gene_3526	hcaT	K05820	MFS transporter%2C PPP family%2C 3-phenylpropionic acid transporter
contig_1	227204	228463	fwd	R401_flye_gene_176	regB	K15011	two-component system%2C sensor histidine kinase RegB [EC:2.7.13.3]
contig_1	4135696	4136229	rev	R401_flye_gene_3525	mtnD	K08967	1%2C2-dihydroxy-3-keto-5-methylthiopentene dioxygenase [EC:1.13.11.53 1.13.11.54]
contig_1	225371	225616	fwd	R401_flye_gene_173	hypothetical protein	NA	NA
contig_1	4134903	4135022	fwd	R401_flye_gene_3524	hypothetical protein	NA	NA
contig_1	225700	225951	fwd	R401_flye_gene_174	hypothetical protein	NA	NA
contig_1	4134172	4134672	rev	R401_flye_gene_3523	K07497	K07497	putative transposase
contig_1	223909	224025	fwd	R401_flye_gene_171	hypothetical protein	NA	NA
contig_1	4133120	4133788	rev	R401_flye_gene_3522	K07497	K07497	putative transposase
contig_1	224853	225236	fwd	R401_flye_gene_172	hypothetical protein	NA	NA
contig_1	4132663	4132941	fwd	R401_flye_gene_3521	hypothetical protein	NA	NA
contig_1	4130468	4132306	rev	R401_flye_gene_3520	atuH	K13776	citronellyl-CoA synthetase [EC:6.2.1.-]
contig_1	223265	223765	rev	R401_flye_gene_170	K07497	K07497	putative transposase
contig_1	4129852	4130373	rev	R401_flye_gene_3519	K06867	K06867	uncharacterized protein
contig_1	4129153	4129683	rev	R401_flye_gene_3518	hypothetical protein	NA	NA
contig_1	4128890	4129081	rev	R401_flye_gene_3517	hypothetical protein	NA	NA
contig_1	4127627	4128829	fwd	R401_flye_gene_3516	ynfM	K08224	MFS transporter%2C YNFM family%2C putative membrane transport protein
contig_1	5587017	5588408	fwd	R401_flye_gene_4847	K06956	K06956	uncharacterized protein
contig_1	5588528	5589040	rev	R401_flye_gene_4848	DHFR	K00287	dihydrofolate reductase [EC:1.5.1.3]
contig_1	5589127	5590494	fwd	R401_flye_gene_4849	hypothetical protein	NA	NA
contig_1	5577764	5578303	fwd	R401_flye_gene_4840	pfpI	K05520	protease I [EC:3.5.1.124]
contig_1	5578629	5579825	fwd	R401_flye_gene_4841	rlmI	K06969	23S rRNA (cytosine1962-C5)-methyltransferase [EC:2.1.1.191]
contig_1	5580232	5581314	fwd	R401_flye_gene_4842	hypothetical protein	NA	NA
contig_1	5581311	5582264	fwd	R401_flye_gene_4843	hypothetical protein	NA	NA
contig_1	5582257	5583462	fwd	R401_flye_gene_4844	bcr	K07552	MFS transporter%2C DHA1 family%2C multidrug resistance protein
contig_1	240959	242011	rev	R401_flye_gene_188	yrbG	K07301	cation:H antiporter
contig_1	5583731	5585572	fwd	R401_flye_gene_4845	ilvD	K01687	dihydroxy-acid dehydratase [EC:4.2.1.9]
contig_1	242070	242447	rev	R401_flye_gene_189	rlpA	K03642	rare lipoprotein A
contig_1	5585718	5586773	rev	R401_flye_gene_4846	pchP	K21830	phosphorylcholine phosphatase
contig_1	239494	240456	fwd	R401_flye_gene_186	hypothetical protein	NA	NA
contig_1	4126320	4127318	fwd	R401_flye_gene_3515	cysP	K02048	sulfate transport system substrate-binding protein
contig_1	240582	240962	rev	R401_flye_gene_187	pcaC	K01607	4-carboxymuconolactone decarboxylase [EC:4.1.1.44]
contig_1	4125400	4126224	fwd	R401_flye_gene_3514	kch	K10716	voltage-gated potassium channel
contig_1	236724	238277	fwd	R401_flye_gene_184	garD	K01708	galactarate dehydratase [EC:4.2.1.42]
contig_1	4124477	4125379	fwd	R401_flye_gene_3513	utp	K08717	urea transporter
contig_1	238467	239408	fwd	R401_flye_gene_185	K07088	K07088	uncharacterized protein
contig_1	4122939	4124354	fwd	R401_flye_gene_3512	PK	K00873	pyruvate kinase [EC:2.7.1.40]
contig_1	233809	235254	fwd	R401_flye_gene_182	xylA	K22187	alpha-ketoglutaric semialdehyde dehydrogenase [EC:1.2.1.-]
contig_1	4121669	4122949	fwd	R401_flye_gene_3511	gck	K11529	glycerate 2-kinase [EC:2.7.1.165]
contig_1	235340	236710	fwd	R401_flye_gene_183	gudP	K03535	MFS transporter%2C ACS family%2C glucarate transporter
contig_1	4120621	4121511	fwd	R401_flye_gene_3510	garR	K00042	2-hydroxy-3-oxopropionate reductase [EC:1.1.1.60]
contig_1	232043	232399	rev	R401_flye_gene_180	hypothetical protein	NA	NA
contig_1	232768	233679	fwd	R401_flye_gene_181	kdgD	K01707	5-dehydro-4-deoxyglucarate dehydratase [EC:4.2.1.41]
contig_1	4119680	4120462	fwd	R401_flye_gene_3509	hyi	K01816	hydroxypyruvate isomerase [EC:5.3.1.22]
contig_1	4117759	4119534	fwd	R401_flye_gene_3508	gcl	K01608	tartronate-semialdehyde synthase [EC:4.1.1.47]
contig_1	4117050	4117490	rev	R401_flye_gene_3507	glcG	K11477	glc operon protein GlcG
contig_1	4116783	4116980	rev	R401_flye_gene_3506	hypothetical protein	NA	NA
contig_1	4116379	4116837	rev	R401_flye_gene_3505	K07491	K07491	putative transposase
contig_1	5575089	5575340	fwd	R401_flye_gene_4836	fer	K05337	ferredoxin
contig_1	5575505	5575825	rev	R401_flye_gene_4837	hypothetical protein	NA	NA
contig_1	5575873	5576685	rev	R401_flye_gene_4838	mutM	K10563	formamidopyrimidine-DNA glycosylase [EC:3.2.2.23 4.2.99.18]
contig_1	5576716	5577585	rev	R401_flye_gene_4839	rsbU_P	K07315	phosphoserine phosphatase RsbU/P [EC:3.1.3.3]
contig_1	209630	210598	rev	R401_flye_gene_159	dppD	K12371	dipeptide transport system ATP-binding protein
contig_1	5568905	5569759	rev	R401_flye_gene_4830	TST	K01011	thiosulfate/3-mercaptopyruvate sulfurtransferase [EC:2.8.1.1 2.8.1.2]
contig_1	5569793	5570452	rev	R401_flye_gene_4831	nemR	K16137	TetR/AcrR family transcriptional regulator%2C transcriptional repressor for nem operon
contig_1	208271	208528	fwd	R401_flye_gene_157	hypothetical protein	NA	NA
contig_1	5570613	5572043	fwd	R401_flye_gene_4832	E1.2.1.68	K00154	coniferyl-aldehyde dehydrogenase [EC:1.2.1.68]
contig_1	208650	209630	rev	R401_flye_gene_158	dppF	K12372	dipeptide transport system ATP-binding protein
contig_1	5572071	5572616	fwd	R401_flye_gene_4833	hypothetical protein	NA	NA
contig_1	204330	205046	rev	R401_flye_gene_155	opuBD	K05846	osmoprotectant transport system permease protein
contig_1	5572761	5574356	fwd	R401_flye_gene_4834	betA	K00108	choline dehydrogenase [EC:1.1.99.1]
contig_1	205378	206961	fwd	R401_flye_gene_156	prfC	K02837	peptide chain release factor 3
contig_1	5574472	5574951	fwd	R401_flye_gene_4835	E2.7.7.3A	K00954	pantetheine-phosphate adenylyltransferase [EC:2.7.7.3]
contig_1	202732	203385	rev	R401_flye_gene_153	opuBD	K05846	osmoprotectant transport system permease protein
contig_1	4115671	4116276	fwd	R401_flye_gene_3504	rutR	K09017	TetR/AcrR family transcriptional regulator
contig_1	203401	204303	rev	R401_flye_gene_154	opuC	K05845	osmoprotectant transport system substrate-binding protein
contig_1	4114624	4115538	rev	R401_flye_gene_3503	K09781	K09781	uncharacterized protein
contig_1	199929	201092	rev	R401_flye_gene_151	E4.1.1.17	K01581	ornithine decarboxylase [EC:4.1.1.17]
contig_1	4114116	4114493	rev	R401_flye_gene_3502	hypothetical protein	NA	NA
contig_1	201578	202735	rev	R401_flye_gene_152	opuA	K05847	osmoprotectant transport system ATP-binding protein
contig_1	4113246	4114034	fwd	R401_flye_gene_3501	mlaA	K04754	phospholipid-binding lipoprotein MlaA
contig_1	4111955	4113253	fwd	R401_flye_gene_3500	mlaA	K04754	phospholipid-binding lipoprotein MlaA
contig_1	196813	199356	rev	R401_flye_gene_150	cysJ	K00380	sulfite reductase (NADPH) flavoprotein alpha-component [EC:1.8.1.2]
contig_1	5562462	5563895	rev	R401_flye_gene_4825	ftsY	K03110	fused signal recognition particle receptor
contig_1	5564240	5565595	fwd	R401_flye_gene_4826	pqqL	K07263	zinc protease [EC:3.4.24.-]
contig_1	5565588	5567078	fwd	R401_flye_gene_4827	pqqL	K07263	zinc protease [EC:3.4.24.-]
contig_1	5567078	5567689	fwd	R401_flye_gene_4828	rsmD	K08316	16S rRNA (guanine966-N2)-methyltransferase [EC:2.1.1.171]
contig_1	5567718	5568719	fwd	R401_flye_gene_4829	K07019	K07019	uncharacterized protein
contig_1	2035879	2036349	fwd	R401_flye_gene_1790	gspC	K02452	general secretion pathway protein C
contig_1	2036425	2036802	rev	R401_flye_gene_1791	gspI	K02458	general secretion pathway protein I
contig_1	5558880	5559602	fwd	R401_flye_gene_4820	mtgA	K03814	monofunctional glycosyltransferase [EC:2.4.1.129]
contig_1	220987	221718	rev	R401_flye_gene_168	hypothetical protein	NA	NA
contig_1	5559696	5559857	fwd	R401_flye_gene_4821	hypothetical protein	NA	NA
contig_1	222213	222881	rev	R401_flye_gene_169	K07497	K07497	putative transposase
contig_1	5559806	5560660	rev	R401_flye_gene_4822	rpoH	K03089	RNA polymerase sigma-32 factor
contig_1	219769	220080	rev	R401_flye_gene_166	hypothetical protein	NA	NA
contig_1	5560775	5561797	rev	R401_flye_gene_4823	ftsX	K09811	cell division transport system permease protein
contig_1	220286	220990	rev	R401_flye_gene_167	hypothetical protein	NA	NA
contig_1	5561794	5562465	rev	R401_flye_gene_4824	ftsE	K09812	cell division transport system ATP-binding protein
contig_1	215877	217478	rev	R401_flye_gene_164	dppA	K12368	dipeptide transport system substrate-binding protein
contig_1	2044125	2045336	fwd	R401_flye_gene_1798	gspF	K02455	general secretion pathway protein F
contig_1	217780	219405	rev	R401_flye_gene_165	dppA	K12368	dipeptide transport system substrate-binding protein
contig_1	2045883	2047052	fwd	R401_flye_gene_1799	pstS	K02040	phosphate transport system substrate-binding protein
contig_1	212617	214212	rev	R401_flye_gene_162	dppA	K12368	dipeptide transport system substrate-binding protein
contig_1	2040129	2042492	fwd	R401_flye_gene_1796	gspD	K02453	general secretion pathway protein D
contig_1	214288	215703	rev	R401_flye_gene_163	oprD	K18093	imipenem/basic amino acid-specific outer membrane pore [EC:3.4.21.-]
contig_1	2042707	2044125	fwd	R401_flye_gene_1797	gspE	K02454	general secretion pathway protein E
contig_1	210609	211520	rev	R401_flye_gene_160	dppC	K12370	dipeptide transport system permease protein
contig_1	2038392	2039573	fwd	R401_flye_gene_1794	gspL	K02461	general secretion pathway protein L
contig_1	211531	212541	rev	R401_flye_gene_161	dppB	K12369	dipeptide transport system permease protein
contig_1	2039566	2040132	fwd	R401_flye_gene_1795	gspM	K02462	general secretion pathway protein M
contig_1	2036951	2037400	fwd	R401_flye_gene_1792	gspG	K02456	general secretion pathway protein G
contig_1	2037409	2038395	fwd	R401_flye_gene_1793	gspK	K02460	general secretion pathway protein K
contig_1	2035309	2035761	rev	R401_flye_gene_1789	gspH	K02457	general secretion pathway protein H
contig_1	5554844	5556043	fwd	R401_flye_gene_4814	hemN	K02495	oxygen-independent coproporphyrinogen III oxidase [EC:1.3.98.3]
contig_1	5556062	5556385	fwd	R401_flye_gene_4815	hypothetical protein	NA	NA
contig_1	5556550	5557275	rev	R401_flye_gene_4816	trmB	K03439	tRNA (guanine-N7-)-methyltransferase [EC:2.1.1.33]
contig_1	5557285	5558079	rev	R401_flye_gene_4817	thiG	K03149	thiazole synthase [EC:2.8.1.10]
contig_1	5558134	5558334	rev	R401_flye_gene_4818	thiS	K03154	sulfur carrier protein
contig_1	5558426	5558806	rev	R401_flye_gene_4819	hypothetical protein	NA	NA
contig_1	2553571	2553801	fwd	R401_flye_gene_2231	hypothetical protein	NA	NA
contig_1	4169566	4170219	fwd	R401_flye_gene_3562	serB-plsC	K15781	putative phosphoserine phosphatase / 1-acylglycerol-3-phosphate O-acyltransferase [EC:3.1.3.3 2.3.1.51]
contig_1	5637978	5638532	rev	R401_flye_gene_4894	K09895	K09895	uncharacterized protein
contig_1	2552881	2553417	rev	R401_flye_gene_2230	hypothetical protein	NA	NA
contig_1	4168530	4169519	fwd	R401_flye_gene_3561	ABC.SP.A	K02052	putative spermidine/putrescine transport system ATP-binding protein
contig_1	5638662	5638871	fwd	R401_flye_gene_4895	zapB	K09892	cell division protein ZapB
contig_1	4167733	4168533	fwd	R401_flye_gene_3560	ABC.SP.P	K02053	putative spermidine/putrescine transport system permease protein
contig_1	5638868	5639185	fwd	R401_flye_gene_4896	zapA	K09888	cell division protein ZapA
contig_1	5639510	5640115	fwd	R401_flye_gene_4897	MTHFS	K01934	5-formyltetrahydrofolate cyclo-ligase [EC:6.3.3.2]
contig_1	5640151	5640297	rev	R401_flye_gene_4898	hypothetical protein	NA	NA
contig_1	5640493	5640942	fwd	R401_flye_gene_4899	hypothetical protein	NA	NA
contig_1	2567501	2568835	rev	R401_flye_gene_2239	hasE	K12537	membrane fusion protein%2C protease secretion system
contig_1	2566137	2567486	rev	R401_flye_gene_2238	hasF	K12538	outer membrane protein%2C protease secretion system
contig_1	4178722	4179081	rev	R401_flye_gene_3569	hypothetical protein	NA	NA
contig_1	2562927	2566019	rev	R401_flye_gene_2237	ssp	K12685	subtilase-type serine protease [EC:3.4.21.-]
contig_1	4176751	4178538	fwd	R401_flye_gene_3568	acgA	K20963	c-di-GMP phosphodiesterase [EC:3.1.4.52]
contig_1	2560824	2562677	rev	R401_flye_gene_2236	prtC	K01406	serralysin [EC:3.4.24.40]
contig_1	4174521	4176632	fwd	R401_flye_gene_3567	E3.4.21.102	K03797	carboxyl-terminal processing protease [EC:3.4.21.102]
contig_1	2560338	2560562	fwd	R401_flye_gene_2235	hypothetical protein	NA	NA
contig_1	4173452	4174414	rev	R401_flye_gene_3566	qor	K00344	NADPH2:quinone reductase [EC:1.6.5.5]
contig_1	5632901	5633905	rev	R401_flye_gene_4890	afuA	K02012	iron(III) transport system substrate-binding protein
contig_1	2558387	2560117	rev	R401_flye_gene_2234	dnaQ	K02342	DNA polymerase III subunit epsilon [EC:2.7.7.7]
contig_1	4172499	4173095	rev	R401_flye_gene_3565	hypothetical protein	NA	NA
contig_1	5634149	5635372	rev	R401_flye_gene_4891	ubiI	K18800	2-polyprenylphenol 6-hydroxylase [EC:1.14.13.240]
contig_1	2556075	2558390	rev	R401_flye_gene_2233	ERCC2	K10844	DNA excision repair protein ERCC-2 [EC:3.6.4.12]
contig_1	4171163	4172518	fwd	R401_flye_gene_3564	hypothetical protein	NA	NA
contig_1	5635434	5636621	rev	R401_flye_gene_4892	ubiH	K03185	2-octaprenyl-6-methoxyphenol hydroxylase [EC:1.14.13.-]
contig_1	2553993	2555921	rev	R401_flye_gene_2232	cheBR	K13924	two-component system%2C chemotaxis family%2C CheB/CheR fusion protein [EC:2.1.1.80 3.1.1.61]
contig_1	4170238	4171026	rev	R401_flye_gene_3563	hypothetical protein	NA	NA
contig_1	5636618	5637952	rev	R401_flye_gene_4893	pepP	K01262	Xaa-Pro aminopeptidase [EC:3.4.11.9]
contig_1	2551531	2552868	fwd	R401_flye_gene_2229	TC.CPA1	K03316	monovalent cation:H antiporter%2C CPA1 family
contig_1	2541479	2542336	fwd	R401_flye_gene_2220	gdh	K00034	glucose 1-dehydrogenase [EC:1.1.1.47]
contig_1	4159693	4159947	fwd	R401_flye_gene_3551	minE	K03608	cell division topological specificity factor
contig_1	5625539	5627323	fwd	R401_flye_gene_4883	gspE	K02454	general secretion pathway protein E
contig_1	4158881	4159693	fwd	R401_flye_gene_3550	minD	K03609	septum site-determining protein MinD
contig_1	5627577	5628497	fwd	R401_flye_gene_4884	hflC	K04087	membrane protease subunit HflC [EC:3.4.-.-]
contig_1	5628507	5628956	fwd	R401_flye_gene_4885	ybbJ	K07340	inner membrane protein
contig_1	5629025	5629342	fwd	R401_flye_gene_4886	hypothetical protein	NA	NA
contig_1	5629523	5629906	rev	R401_flye_gene_4887	gcvH	K02437	glycine cleavage system H protein
contig_1	5629959	5631041	rev	R401_flye_gene_4888	gcvT	K00605	aminomethyltransferase [EC:2.1.2.10]
contig_1	5631197	5632813	rev	R401_flye_gene_4889	afuB	K02011	iron(III) transport system permease protein
contig_1	2549742	2551127	rev	R401_flye_gene_2228	hypothetical protein	NA	NA
contig_1	4166901	4167746	fwd	R401_flye_gene_3559	ABC.SP.P1	K02054	putative spermidine/putrescine transport system permease protein
contig_1	2548718	2549731	rev	R401_flye_gene_2227	E2.1.3.-	K00612	carbamoyltransferase [EC:2.1.3.-]
contig_1	4166098	4166904	fwd	R401_flye_gene_3558	PIGO	K05288	phosphatidylinositol glycan%2C class O
contig_1	2547583	2548746	rev	R401_flye_gene_2226	gshA	K06048	glutamate---cysteine ligase / carboxylate-amine ligase [EC:6.3.2.2 6.3.-.-]
contig_1	4164819	4165886	fwd	R401_flye_gene_3557	ABC.SP.S	K02055	putative spermidine/putrescine transport system substrate-binding protein
contig_1	2544971	2547586	rev	R401_flye_gene_2225	ligD	K01971	bifunctional non-homologous end joining protein LigD [EC:6.5.1.1]
contig_1	4163723	4164469	rev	R401_flye_gene_3556	K03710	K03710	GntR family transcriptional regulator
contig_1	2544155	2544766	fwd	R401_flye_gene_2224	hypothetical protein	NA	NA
contig_1	4163533	4163715	fwd	R401_flye_gene_3555	hypothetical protein	NA	NA
contig_1	2543487	2544041	rev	R401_flye_gene_2223	nadE	K01916	NAD synthase [EC:6.3.1.5]
contig_1	4161988	4163277	fwd	R401_flye_gene_3554	DNPEP	K01267	aspartyl aminopeptidase [EC:3.4.11.21]
contig_1	5622961	5624328	fwd	R401_flye_gene_4880	ygiF	K18446	triphosphatase [EC:3.6.1.25]
contig_1	2542959	2543477	rev	R401_flye_gene_2222	hypothetical protein	NA	NA
contig_1	4160789	4161892	fwd	R401_flye_gene_3553	waaQ	K02849	heptosyltransferase III [EC:2.4.-.-]
contig_1	5624459	5624929	rev	R401_flye_gene_4881	ybaO	K05800	Lrp/AsnC family transcriptional regulator
contig_1	2542502	2542951	rev	R401_flye_gene_2221	pat	K03823	phosphinothricin acetyltransferase [EC:2.3.1.183]
contig_1	4160135	4160770	fwd	R401_flye_gene_3552	rluA	K06177	tRNA pseudouridine32 synthase / 23S rRNA pseudouridine746 synthase [EC:5.4.99.28 5.4.99.29]
contig_1	5625056	5625394	fwd	R401_flye_gene_4882	hypothetical protein	NA	NA
contig_1	2540887	2541291	rev	R401_flye_gene_2219	GLO1	K01759	lactoylglutathione lyase [EC:4.4.1.5]
contig_1	2539529	2540677	fwd	R401_flye_gene_2218	patB	K14155	cysteine-S-conjugate beta-lyase [EC:4.4.1.13]
contig_1	4157942	4158679	fwd	R401_flye_gene_3549	minC	K03610	septum site-determining protein MinC
contig_1	4149134	4149487	rev	R401_flye_gene_3540	uraH	K07127	5-hydroxyisourate hydrolase [EC:3.5.2.17]
contig_1	5614590	5615555	rev	R401_flye_gene_4872	ssuA	K15553	sulfonate transport system substrate-binding protein
contig_1	5615646	5616239	rev	R401_flye_gene_4873	ssuE	K00299	FMN reductase [EC:1.5.1.38]
contig_1	5616556	5617194	rev	R401_flye_gene_4874	PRDX2_4	K03386	peroxiredoxin (alkyl hydroperoxide reductase subunit C) [EC:1.11.1.15]
contig_1	5617528	5617923	fwd	R401_flye_gene_4875	K07076	K07076	uncharacterized protein
contig_1	5617913	5618341	fwd	R401_flye_gene_4876	hypothetical protein	NA	NA
contig_1	5618426	5619745	rev	R401_flye_gene_4877	oprD	K18093	imipenem/basic amino acid-specific outer membrane pore [EC:3.4.21.-]
contig_1	255181	256044	fwd	R401_flye_gene_199	NIT1	K11206	deaminated glutathione amidase [EC:3.5.1.128]
contig_1	5620219	5621517	rev	R401_flye_gene_4878	argAB	K14682	amino-acid N-acetyltransferase [EC:2.3.1.1]
contig_1	5621656	5622813	rev	R401_flye_gene_4879	argE	K01438	acetylornithine deacetylase [EC:3.5.1.16]
contig_1	249697	251154	fwd	R401_flye_gene_197	rng	K08301	ribonuclease G [EC:3.1.26.-]
contig_1	2537838	2539349	rev	R401_flye_gene_2217	mcp	K03406	methyl-accepting chemotaxis protein
contig_1	4156891	4157823	rev	R401_flye_gene_3548	lpxL	K02517	Kdo2-lipid IVA lauroyltransferase [EC:2.3.1.241]
contig_1	251215	255018	fwd	R401_flye_gene_198	hypothetical protein	NA	NA
contig_1	2537216	2537809	fwd	R401_flye_gene_2216	azr	K03206	azobenzene reductase [EC:1.7.1.6]
contig_1	4155688	4156842	rev	R401_flye_gene_3547	K07001	K07001	NTE family protein
contig_1	248333	248821	fwd	R401_flye_gene_195	mreD	K03571	rod shape-determining protein MreD
contig_1	2536365	2537219	fwd	R401_flye_gene_2215	olsE	K22618	ornithine lipid hydroxylase
contig_1	4154759	4155544	fwd	R401_flye_gene_3546	hypothetical protein	NA	NA
contig_1	249044	249640	fwd	R401_flye_gene_196	maf	K06287	septum formation protein
contig_1	2535335	2536297	rev	R401_flye_gene_2214	hypothetical protein	NA	NA
contig_1	4153110	4154399	fwd	R401_flye_gene_3545	hypothetical protein	NA	NA
contig_1	246007	247044	fwd	R401_flye_gene_193	mreB	K03569	rod shape-determining protein MreB and related proteins
contig_1	2534898	2535155	rev	R401_flye_gene_2213	hypothetical protein	NA	NA
contig_1	4152543	4153046	fwd	R401_flye_gene_3544	allA	K01483	ureidoglycolate lyase [EC:4.3.2.3]
contig_1	247215	248336	fwd	R401_flye_gene_194	trbJ	K20266	type IV secretion system protein TrbJ
contig_1	2533302	2534672	rev	R401_flye_gene_2212	sgcF	K21159	epoxide hydrolase
contig_1	4151407	4152402	fwd	R401_flye_gene_3543	alc	K01477	allantoicase [EC:3.5.3.4]
contig_1	244037	245488	rev	R401_flye_gene_191	gatA	K02433	aspartyl-tRNA(Asn)/glutamyl-tRNA(Gln) amidotransferase subunit A [EC:6.3.5.6 6.3.5.7]
contig_1	2532168	2533241	rev	R401_flye_gene_2211	dehH	K01561	haloacetate dehalogenase [EC:3.8.1.3]
contig_1	4150824	4151339	fwd	R401_flye_gene_3542	PRHOXNB	K13485	2-oxo-4-hydroxy-4-carboxy-5-ureidoimidazoline decarboxylase [EC:4.1.1.97]
contig_1	5612627	5613409	rev	R401_flye_gene_4870	ssuC	K15554	sulfonate transport system permease protein
contig_1	245505	245792	rev	R401_flye_gene_192	gatC	K02435	aspartyl-tRNA(Asn)/glutamyl-tRNA(Gln) amidotransferase subunit C [EC:6.3.5.6 6.3.5.7]
contig_1	2531641	2532147	rev	R401_flye_gene_2210	hypothetical protein	NA	NA
contig_1	4149901	4150827	fwd	R401_flye_gene_3541	E3.5.1.41	K01452	chitin deacetylase [EC:3.5.1.41]
contig_1	5613417	5614565	rev	R401_flye_gene_4871	ssuD	K04091	alkanesulfonate monooxygenase [EC:1.14.14.5]
contig_1	242581	244026	rev	R401_flye_gene_190	gatB	K02434	aspartyl-tRNA(Asn)/glutamyl-tRNA(Gln) amidotransferase subunit B [EC:6.3.5.6 6.3.5.7]
contig_1	2530841	2531617	rev	R401_flye_gene_2209	hypothetical protein	NA	NA
contig_1	2529969	2530721	rev	R401_flye_gene_2208	fabG	K00059	3-oxoacyl-[acyl-carrier protein] reductase [EC:1.1.1.100]
contig_1	4148303	4148929	fwd	R401_flye_gene_3539	rhtB	K05834	homoserine/homoserine lactone efflux protein
contig_1	2528470	2529903	fwd	R401_flye_gene_2207	katE	K03781	catalase [EC:1.11.1.6]
contig_1	4146891	4148240	fwd	R401_flye_gene_3538	pbuG	K06901	putative MFS transporter%2C AGZA family%2C xanthine/uracil permease
contig_1	5611824	5612630	rev	R401_flye_gene_4869	ssuB	K15555	sulfonate transport system ATP-binding protein [EC:3.6.3.-]
contig_1	5602564	5603661	rev	R401_flye_gene_4861	potF	K11073	putrescine transport system substrate-binding protein
contig_1	5603846	5604958	rev	R401_flye_gene_4862	potF	K11073	putrescine transport system substrate-binding protein
contig_1	5605126	5606490	rev	R401_flye_gene_4863	spuC	K12256	putrescine---pyruvate transaminase [EC:2.6.1.113]
contig_1	5606548	5607906	rev	R401_flye_gene_4864	glnA	K01915	glutamine synthetase [EC:6.3.1.2]
contig_1	5607947	5608723	rev	R401_flye_gene_4865	K07010	K07010	putative glutamine amidotransferase
contig_1	5609002	5610378	fwd	R401_flye_gene_4866	glnA	K01915	glutamine synthetase [EC:6.3.1.2]
contig_1	5610709	5611341	fwd	R401_flye_gene_4867	hypothetical protein	NA	NA
contig_1	5611502	5611717	rev	R401_flye_gene_4868	modE	K02019	molybdate transport system regulatory protein
contig_1	2527975	2528400	fwd	R401_flye_gene_2206	osmC	K04063	osmotically inducible protein OsmC
contig_1	4146068	4146514	fwd	R401_flye_gene_3537	hypothetical protein	NA	NA
contig_1	2524929	2527751	rev	R401_flye_gene_2205	fixL	K14986	two-component system%2C LuxR family%2C sensor kinase FixL [EC:2.7.13.3]
contig_1	4144819	4145985	rev	R401_flye_gene_3536	LYSN	K05825	2-aminoadipate transaminase [EC:2.6.1.-]
contig_1	2524558	2524929	rev	R401_flye_gene_2204	ttrR	K13041	two-component system%2C LuxR family%2C response regulator TtrR
contig_1	4144303	4144674	fwd	R401_flye_gene_3535	grxB	K03675	glutaredoxin 2
contig_1	2523866	2524528	rev	R401_flye_gene_2203	fixJ	K14987	two-component system%2C LuxR family%2C response regulator FixJ
contig_1	4143653	4144198	fwd	R401_flye_gene_3534	GCH1	K01495	GTP cyclohydrolase IA [EC:3.5.4.16]
contig_1	2520907	2523840	fwd	R401_flye_gene_2202	E2.7.11.1	K08282	non-specific serine/threonine protein kinase [EC:2.7.11.1]
contig_1	4143018	4143575	fwd	R401_flye_gene_3533	hypothetical protein	NA	NA
contig_1	2520357	2520779	fwd	R401_flye_gene_2201	osmC	K04063	osmotically inducible protein OsmC
contig_1	4142623	4142943	fwd	R401_flye_gene_3532	hypothetical protein	NA	NA
contig_1	2519924	2520322	fwd	R401_flye_gene_2200	rpoE	K03088	RNA polymerase sigma-70 factor%2C ECF subfamily
contig_1	4141902	4142492	fwd	R401_flye_gene_3531	rutB	K09020	ureidoacrylate peracid hydrolase [EC:3.5.1.110]
contig_1	4140739	4141647	rev	R401_flye_gene_3530	prmB	K07320	ribosomal protein L3 glutamine methyltransferase [EC:2.1.1.298]
contig_1	5601360	5602502	rev	R401_flye_gene_4860	potG	K11076	putrescine transport system ATP-binding protein
contig_1	4139754	4140542	fwd	R401_flye_gene_3529	hypothetical protein	NA	NA
contig_1	4138678	4139643	fwd	R401_flye_gene_3528	K06889	K06889	uncharacterized protein
contig_1	4137444	4138535	rev	R401_flye_gene_3527	aroC	K01736	chorismate synthase [EC:4.2.3.5]
contig_1	5599559	5600446	rev	R401_flye_gene_4858	potI	K11074	putrescine transport system permease protein
contig_1	5600443	5601363	rev	R401_flye_gene_4859	potH	K11075	putrescine transport system permease protein
contig_1	1973427	1974776	fwd	R401_flye_gene_1743	VCP	K13525	transitional endoplasmic reticulum ATPase
contig_1	1974776	1975261	fwd	R401_flye_gene_1744	hypothetical protein	NA	NA
contig_1	1971526	1972416	fwd	R401_flye_gene_1741	ppnK	K00858	NAD kinase [EC:2.7.1.23]
contig_1	1972416	1973387	fwd	R401_flye_gene_1742	E3.1.3.16	K01090	protein phosphatase [EC:3.1.3.16]
contig_1	1970455	1971420	rev	R401_flye_gene_1740	K09977	K09977	uncharacterized protein
contig_1	1968193	1968750	fwd	R401_flye_gene_1738	chrR	K19784	chromate reductase%2C NAD(P)H dehydrogenase (quinone)
contig_1	1969053	1970336	fwd	R401_flye_gene_1739	arsB	K03893	arsenical pump membrane protein
contig_1	1966764	1967657	rev	R401_flye_gene_1736	cynR	K11921	LysR family transcriptional regulator%2C cyn operon transcriptional activator
contig_1	1967744	1968007	rev	R401_flye_gene_1737	hypothetical protein	NA	NA
contig_1	1965107	1965868	fwd	R401_flye_gene_1734	dnaQ	K02342	DNA polymerase III subunit epsilon [EC:2.7.7.7]
contig_1	1966184	1966798	fwd	R401_flye_gene_1735	sat4	K19273	streptothricin acetyltransferase [EC:2.3.-.-]
contig_1	1963563	1964321	fwd	R401_flye_gene_1732	hypothetical protein	NA	NA
contig_1	1964410	1964862	fwd	R401_flye_gene_1733	rnhA	K03469	ribonuclease HI [EC:3.1.26.4]
contig_1	1961182	1962630	rev	R401_flye_gene_1730	mltD	K08307	membrane-bound lytic murein transglycosylase D [EC:4.2.2.-]
contig_1	1962730	1963497	rev	R401_flye_gene_1731	gloB	K01069	hydroxyacylglutathione hydrolase [EC:3.1.2.6]
contig_1	1959140	1960972	rev	R401_flye_gene_1729	yejA	K13893	microcin C transport system substrate-binding protein
contig_1	1956212	1957285	rev	R401_flye_gene_1727	yejB	K13894	microcin C transport system permease protein
contig_1	1957290	1959143	rev	R401_flye_gene_1728	yejA	K13893	microcin C transport system substrate-binding protein
contig_1	1953579	1955189	rev	R401_flye_gene_1725	yejF	K13896	microcin C transport system ATP-binding protein
contig_1	1955191	1956210	rev	R401_flye_gene_1726	yejE	K13895	microcin C transport system permease protein
contig_1	1951598	1952560	fwd	R401_flye_gene_1723	rsbU_P	K07315	phosphoserine phosphatase RsbU/P [EC:3.1.3.3]
contig_1	1952765	1953559	rev	R401_flye_gene_1724	fabI	K00208	enoyl-[acyl-carrier protein] reductase I [EC:1.3.1.9 1.3.1.10]
contig_1	1949863	1950450	fwd	R401_flye_gene_1721	eamB	K11249	cysteine/O-acetylserine efflux protein
contig_1	1950635	1951459	rev	R401_flye_gene_1722	K07506	K07506	AraC family transcriptional regulator
contig_1	1948267	1949721	rev	R401_flye_gene_1720	trkH	K03498	trk system potassium uptake protein
contig_1	1946471	1947565	rev	R401_flye_gene_1718	ada	K10778	AraC family transcriptional regulator%2C regulatory protein of adaptative response / methylated-DNA-[protein]-cysteine methyltransferase [EC:2.1.1.63]
contig_1	1947700	1948188	fwd	R401_flye_gene_1719	hypothetical protein	NA	NA
contig_1	1945147	1945635	rev	R401_flye_gene_1716	hypothetical protein	NA	NA
contig_1	1945830	1946447	rev	R401_flye_gene_1717	alkA	K01247	DNA-3-methyladenine glycosylase II [EC:3.2.2.21]
contig_1	1942940	1944226	fwd	R401_flye_gene_1714	parS	K18072	two-component system%2C OmpR family%2C sensor kinase ParS [EC:2.7.13.3]
contig_1	1944257	1945045	rev	R401_flye_gene_1715	mipA	K07274	MipA family protein
contig_1	1941483	1942091	fwd	R401_flye_gene_1712	miaE	K06169	tRNA-(ms[2]io[6]A)-hydroxylase [EC:1.-.-.-]
contig_1	1942232	1942939	fwd	R401_flye_gene_1713	parR	K18073	two-component system%2C OmpR family%2C response regulator ParR
contig_1	1939807	1940277	fwd	R401_flye_gene_1710	K06938	K06938	uncharacterized protein
contig_1	1940441	1941304	rev	R401_flye_gene_1711	uspE	K14055	universal stress protein E
contig_1	1933141	1934421	fwd	R401_flye_gene_1707	sdaC	K03837	serine transporter
contig_1	1934515	1935870	rev	R401_flye_gene_1708	hypothetical protein	NA	NA
contig_1	1930338	1931447	fwd	R401_flye_gene_1705	impA	K11902	type VI secretion system protein ImpA
contig_1	1931444	1932397	rev	R401_flye_gene_1706	serA	K00058	D-3-phosphoglycerate dehydrogenase / 2-oxoglutarate reductase [EC:1.1.1.95 1.1.1.399]
contig_1	1925756	1926520	fwd	R401_flye_gene_1703	impK	K11892	type VI secretion system protein ImpK
contig_1	1926517	1930341	fwd	R401_flye_gene_1704	impL	K11891	type VI secretion system protein ImpL
contig_1	1923892	1924341	fwd	R401_flye_gene_1701	lip3	K11918	type VI secretion system protein
contig_1	1924406	1925737	fwd	R401_flye_gene_1702	impJ	K11893	type VI secretion system protein ImpJ
contig_1	1936789	1939467	rev	R401_flye_gene_1709	acnB	K01682	aconitate hydratase 2 / 2-methylisocitrate dehydratase [EC:4.2.1.3 4.2.1.99]
contig_1	2028586	2028990	rev	R401_flye_gene_1780	hypothetical protein	NA	NA
contig_1	5552026	5553165	fwd	R401_flye_gene_4810	metX	K00641	homoserine O-acetyltransferase/O-succinyltransferase [EC:2.3.1.31 2.3.1.46]
contig_1	5553173	5553793	fwd	R401_flye_gene_4811	metX	K00641	homoserine O-acetyltransferase/O-succinyltransferase [EC:2.3.1.31 2.3.1.46]
contig_1	5553820	5554254	fwd	R401_flye_gene_4812	hypothetical protein	NA	NA
contig_1	5554251	5554847	fwd	R401_flye_gene_4813	rdgB	K02428	XTP/dITP diphosphohydrolase [EC:3.6.1.66]
contig_1	2033608	2034555	fwd	R401_flye_gene_1787	fecR	K07165	transmembrane sensor
contig_1	2034701	2035312	rev	R401_flye_gene_1788	gspJ	K02459	general secretion pathway protein J
contig_1	2032336	2033034	fwd	R401_flye_gene_1785	TC.FEV.OM1	K16088	outer-membrane receptor for ferric coprogen and ferric-rhodotorulic acid
contig_1	2033031	2033576	fwd	R401_flye_gene_1786	rpoE	K03088	RNA polymerase sigma-70 factor%2C ECF subfamily
contig_1	2031280	2031720	fwd	R401_flye_gene_1783	pcaC	K01607	4-carboxymuconolactone decarboxylase [EC:4.1.1.44]
contig_1	2031847	2032197	rev	R401_flye_gene_1784	hypothetical protein	NA	NA
contig_1	2029248	2029529	rev	R401_flye_gene_1781	hypothetical protein	NA	NA
contig_1	2029651	2031084	rev	R401_flye_gene_1782	K00375	K00375	GntR family transcriptional regulator / MocR family aminotransferase
contig_1	2022803	2023156	rev	R401_flye_gene_1778	hypothetical protein	NA	NA
contig_1	2023599	2028467	fwd	R401_flye_gene_1779	GDH2	K15371	glutamate dehydrogenase [EC:1.4.1.2]
contig_1	5546839	5547267	rev	R401_flye_gene_4803	hypothetical protein	NA	NA
contig_1	5547517	5548128	fwd	R401_flye_gene_4804	E3.2.1.14	K01183	chitinase [EC:3.2.1.14]
contig_1	5548307	5549341	rev	R401_flye_gene_4805	pilT	K02669	twitching motility protein PilT
contig_1	5549395	5550081	fwd	R401_flye_gene_4806	yggS	K06997	PLP dependent protein
contig_1	5550117	5550935	fwd	R401_flye_gene_4807	proC	K00286	pyrroline-5-carboxylate reductase [EC:1.5.1.2]
contig_1	5550946	5551536	fwd	R401_flye_gene_4808	yggT	K02221	YggT family protein
contig_1	5551542	5551835	fwd	R401_flye_gene_4809	K09131	K09131	uncharacterized protein
contig_1	5543902	5544408	fwd	R401_flye_gene_4800	pyrR	K02825	pyrimidine operon attenuation protein / uracil phosphoribosyltransferase [EC:2.4.2.9]
contig_1	5544433	5545437	fwd	R401_flye_gene_4801	pyrB	K00609	aspartate carbamoyltransferase catalytic subunit [EC:2.1.3.2]
contig_1	5545434	5546705	fwd	R401_flye_gene_4802	URA4	K01465	dihydroorotase [EC:3.5.2.3]
contig_1	2019205	2020230	rev	R401_flye_gene_1776	kdgR	K02525	LacI family transcriptional regulator%2C kdg operon repressor
contig_1	2020486	2022639	fwd	R401_flye_gene_1777	hypothetical protein	NA	NA
contig_1	2015912	2017210	rev	R401_flye_gene_1774	ttuB	K13021	MFS transporter%2C ACS family%2C tartrate transporter
contig_1	2017267	2019051	rev	R401_flye_gene_1775	kguK	K11441	dehydrogluconokinase [EC:2.7.1.13]
contig_1	2012863	2014578	rev	R401_flye_gene_1772	ABCB-BAC	K06147	ATP-binding cassette%2C subfamily B%2C bacterial
contig_1	2014919	2015896	rev	R401_flye_gene_1773	E1.1.1.43	K00032	phosphogluconate 2-dehydrogenase [EC:1.1.1.43]
contig_1	2010483	2011442	rev	R401_flye_gene_1770	moxR	K03924	MoxR-like ATPase [EC:3.6.3.-]
contig_1	2011974	2012342	fwd	R401_flye_gene_1771	hypothetical protein	NA	NA
contig_1	2009529	2010473	rev	R401_flye_gene_1769	moxR	K03924	MoxR-like ATPase [EC:3.6.3.-]
contig_1	2007966	2009045	rev	R401_flye_gene_1767	yfbK	K07114	Ca-activated chloride channel homolog
contig_1	2009038	2009532	rev	R401_flye_gene_1768	hypothetical protein	NA	NA
contig_1	2004599	2006236	rev	R401_flye_gene_1765	hypothetical protein	NA	NA
contig_1	2006233	2007969	rev	R401_flye_gene_1766	yfbK	K07114	Ca-activated chloride channel homolog
contig_1	1999402	2003043	rev	R401_flye_gene_1763	sbcC	K03546	DNA repair protein SbcC/Rad50
contig_1	2003040	2004284	rev	R401_flye_gene_1764	sbcD	K03547	DNA repair protein SbcD/Mre11
contig_1	1998534	1998659	fwd	R401_flye_gene_1761	hypothetical protein	NA	NA
contig_1	1998803	1999405	rev	R401_flye_gene_1762	GST	K00799	glutathione S-transferase [EC:2.5.1.18]
contig_1	1998180	1998359	fwd	R401_flye_gene_1760	hypothetical protein	NA	NA
contig_1	1996565	1996861	fwd	R401_flye_gene_1758	hypothetical protein	NA	NA
contig_1	1996848	1998023	fwd	R401_flye_gene_1759	pgl	K07404	6-phosphogluconolactonase [EC:3.1.1.31]
contig_1	1993741	1994733	fwd	R401_flye_gene_1756	kdxD	K14259	2-dehydro-3-deoxy-D-arabinonate dehydratase [EC:4.2.1.141]
contig_1	1994746	1996326	fwd	R401_flye_gene_1757	aldH	K13877	2%2C5-dioxopentanoate dehydrogenase [EC:1.2.1.26]
contig_1	1990257	1991993	rev	R401_flye_gene_1754	K13875	K13875	L-arabonate dehydrase [EC:4.2.1.25]
contig_1	1992187	1993509	fwd	R401_flye_gene_1755	ttuB	K13021	MFS transporter%2C ACS family%2C tartrate transporter
contig_1	1984364	1989043	rev	R401_flye_gene_1752	hypothetical protein	NA	NA
contig_1	1989261	1989980	rev	R401_flye_gene_1753	dgoR	K19776	GntR family transcriptional regulator%2C galactonate operon transcriptional repressor
contig_1	1980435	1981487	fwd	R401_flye_gene_1750	prkC	K12132	eukaryotic-like serine/threonine-protein kinase [EC:2.7.11.1]
contig_1	1981531	1983906	fwd	R401_flye_gene_1751	K07003	K07003	uncharacterized protein
contig_1	1980030	1980227	rev	R401_flye_gene_1749	hypothetical protein	NA	NA
contig_1	1976516	1977346	fwd	R401_flye_gene_1747	hypothetical protein	NA	NA
contig_1	1977360	1980017	fwd	R401_flye_gene_1748	pepN	K01256	aminopeptidase N [EC:3.4.11.2]
contig_1	1975261	1976184	fwd	R401_flye_gene_1745	prkC	K12132	eukaryotic-like serine/threonine-protein kinase [EC:2.7.11.1]
contig_1	1976259	1976519	fwd	R401_flye_gene_1746	K09916	K09916	uncharacterized protein
contig_1	1084076	1084837	fwd	R401_flye_gene_975	hypothetical protein	NA	NA
contig_1	4730365	4731555	rev	R401_flye_gene_4057	doeA	K15783	ectoine hydrolase [EC:3.5.4.44]
contig_1	6212821	6214170	fwd	R401_flye_gene_5389	lapE	K12543	outer membrane protein%2C adhesin transport system
contig_1	1084999	1085796	fwd	R401_flye_gene_976	E3.1.2.20	K01073	acyl-CoA hydrolase [EC:3.1.2.20]
contig_1	4729360	4730361	rev	R401_flye_gene_4056	doeB	K15784	N2-acetyl-L-2%2C4-diaminobutanoate deacetylase [EC:3.5.1.125]
contig_1	1082435	1083472	rev	R401_flye_gene_973	K07001	K07001	NTE family protein
contig_1	4728643	4729122	rev	R401_flye_gene_4055	doeX	K15782	Lrp/AsnC family transcriptional regulator%2C regulator of ectoine-degradation genes
contig_1	1083680	1083970	fwd	R401_flye_gene_974	hypothetical protein	NA	NA
contig_1	4727025	4728512	rev	R401_flye_gene_4054	doeC	K15786	aspartate-semialdehyde dehydrogenase [EC:1.2.1.-]
contig_1	1078946	1081597	fwd	R401_flye_gene_971	kdpD	K07646	two-component system%2C OmpR family%2C sensor histidine kinase KdpD [EC:2.7.13.3]
contig_1	4725643	4727028	rev	R401_flye_gene_4053	doeD	K15785	L-2%2C4-diaminobutyrate transaminase [EC:2.6.1.76]
contig_1	1081662	1082360	fwd	R401_flye_gene_972	kdpE	K07667	two-component system%2C OmpR family%2C KDP operon response regulator KdpE
contig_1	4724924	4725358	fwd	R401_flye_gene_4052	K09908	K09908	uncharacterized protein
contig_1	4724147	4724782	rev	R401_flye_gene_4051	K07018	K07018	uncharacterized protein
contig_1	1078162	1078707	fwd	R401_flye_gene_970	kdpC	K01548	K -transporting ATPase ATPase C chain [EC:3.6.3.12]
contig_1	4722767	4724122	rev	R401_flye_gene_4050	WARS	K01867	tryptophanyl-tRNA synthetase [EC:6.1.1.2]
contig_1	6190178	6190954	rev	R401_flye_gene_5381	hypothetical protein	NA	NA
contig_1	6191637	6192329	rev	R401_flye_gene_5382	vanR	K11475	GntR family transcriptional regulator%2C vanillate catabolism transcriptional regulator
contig_1	6192530	6193222	fwd	R401_flye_gene_5383	hypothetical protein	NA	NA
contig_1	6193237	6195183	fwd	R401_flye_gene_5384	amt	K03320	ammonium transporter%2C Amt family
contig_1	6195878	6195997	rev	R401_flye_gene_5385	hypothetical protein	NA	NA
contig_1	6196508	6196879	fwd	R401_flye_gene_5386	hypothetical protein	NA	NA
contig_1	4732609	4733580	rev	R401_flye_gene_4059	E4.3.1.19	K01754	threonine dehydratase [EC:4.3.1.19]
contig_1	6197234	6197572	rev	R401_flye_gene_5387	hypothetical protein	NA	NA
contig_1	4731595	4732587	rev	R401_flye_gene_4058	E4.3.1.12	K01750	ornithine cyclodeaminase [EC:4.3.1.12]
contig_1	6197715	6212462	rev	R401_flye_gene_5388	lapA	K12549	surface adhesion protein
contig_1	6189249	6190181	rev	R401_flye_gene_5380	hypothetical protein	NA	NA
contig_1	1074140	1075834	fwd	R401_flye_gene_968	kdpA	K01546	K -transporting ATPase ATPase A chain [EC:3.6.3.12]
contig_1	1075846	1077900	fwd	R401_flye_gene_969	kdpB	K01547	K -transporting ATPase ATPase B chain [EC:3.6.3.12]
contig_1	1072286	1073650	rev	R401_flye_gene_966	eat	K16238	ethanolamine permease
contig_1	1074042	1074131	fwd	R401_flye_gene_967	kdpF	K01545	K -transporting ATPase ATPase F chain
contig_1	1096969	1097652	rev	R401_flye_gene_986	ABC.CD.A	K02003	putative ABC transport system ATP-binding protein
contig_1	4718094	4719134	fwd	R401_flye_gene_4046	E1.1.1.91	K05882	aryl-alcohol dehydrogenase (NADP ) [EC:1.1.1.91]
contig_1	6185202	6185666	rev	R401_flye_gene_5378	hypothetical protein	NA	NA
contig_1	1097663	1098268	fwd	R401_flye_gene_987	tesA	K10804	acyl-CoA thioesterase I [EC:3.1.2.- 3.1.1.5]
contig_1	4717420	4717848	rev	R401_flye_gene_4045	RP-L13	K02871	large subunit ribosomal protein L13
contig_1	6185699	6189238	rev	R401_flye_gene_5379	dhbF	K04780	nonribosomal peptide synthetase DhbF
contig_1	1093933	1094430	rev	R401_flye_gene_984	greB	K04760	transcription elongation factor GreB
contig_1	4717013	4717405	rev	R401_flye_gene_4044	RP-S9	K02996	small subunit ribosomal protein S9
contig_1	1094465	1096969	rev	R401_flye_gene_985	ABC.CD.P	K02004	putative ABC transport system permease protein
contig_1	4716163	4716756	rev	R401_flye_gene_4043	UQCRFS1	K00411	ubiquinol-cytochrome c reductase iron-sulfur subunit [EC:7.1.1.8]
contig_1	1091653	1093083	rev	R401_flye_gene_982	K07487	K07487	transposase
contig_1	4714952	4716163	rev	R401_flye_gene_4042	CYTB	K00412	ubiquinol-cytochrome c reductase cytochrome b subunit
contig_1	1093616	1093924	fwd	R401_flye_gene_983	hypothetical protein	NA	NA
contig_1	4714170	4714952	rev	R401_flye_gene_4041	CYC1	K00413	ubiquinol-cytochrome c reductase cytochrome c1 subunit
contig_1	1089107	1090528	fwd	R401_flye_gene_980	mltF	K18691	membrane-bound lytic murein transglycosylase F [EC:4.2.2.-]
contig_1	4713401	4714018	rev	R401_flye_gene_4040	sspA	K03599	stringent starvation protein A
contig_1	1090629	1091063	fwd	R401_flye_gene_981	K15977	K15977	putative oxidoreductase
contig_1	6175065	6175589	rev	R401_flye_gene_5370	hypothetical protein	NA	NA
contig_1	6175678	6176364	fwd	R401_flye_gene_5371	crp	K10914	CRP/FNR family transcriptional regulator%2C cyclic AMP receptor protein
contig_1	6176430	6177434	rev	R401_flye_gene_5372	yesN	K07720	two-component system%2C response regulator YesN
contig_1	6177535	6178608	fwd	R401_flye_gene_5373	hypothetical protein	NA	NA
contig_1	6178736	6181240	rev	R401_flye_gene_5374	TC.FEV.OM	K02014	iron complex outermembrane recepter protein
contig_1	4721570	4722664	rev	R401_flye_gene_4049	zapE	K06916	cell division protein ZapE
contig_1	6181326	6182327	rev	R401_flye_gene_5375	fecR	K07165	transmembrane sensor
contig_1	4720490	4721479	fwd	R401_flye_gene_4048	ftrA	K13633	AraC family transcriptional regulator%2C transcriptional activator FtrA
contig_1	6182317	6182817	rev	R401_flye_gene_5376	rpoE	K03088	RNA polymerase sigma-70 factor%2C ECF subfamily
contig_1	4719202	4720338	rev	R401_flye_gene_4047	ACADM	K00249	acyl-CoA dehydrogenase [EC:1.3.8.7]
contig_1	6183071	6184951	fwd	R401_flye_gene_5377	mcp	K03406	methyl-accepting chemotaxis protein
contig_1	1088065	1088871	rev	R401_flye_gene_979	tatD	K03424	TatD DNase family protein [EC:3.1.21.-]
contig_1	1085809	1086183	rev	R401_flye_gene_977	hypothetical protein	NA	NA
contig_1	1086442	1087923	rev	R401_flye_gene_978	mcp	K03406	methyl-accepting chemotaxis protein
contig_1	1056898	1058826	fwd	R401_flye_gene_953	asnB	K01953	asparagine synthase (glutamine-hydrolysing) [EC:6.3.5.4]
contig_1	4709299	4711110	fwd	R401_flye_gene_4035	K07121	K07121	uncharacterized protein
contig_1	6170848	6172209	fwd	R401_flye_gene_5367	hypothetical protein	NA	NA
contig_1	1058843	1059967	fwd	R401_flye_gene_954	wbdB	K12994	mannosyl-N-acetyl-alpha-D-glucosaminyl-diphospho-ditrans%2Coctacis-undecaprenol 3-alpha-mannosyltransferase / alpha-1%2C3-rhamnosyltransferase [EC:2.4.1.349 2.4.1.-]
contig_1	4708003	4708875	rev	R401_flye_gene_4034	rsmI	K07056	16S rRNA (cytidine1402-2-O)-methyltransferase [EC:2.1.1.198]
contig_1	6172206	6172718	fwd	R401_flye_gene_5368	hypothetical protein	NA	NA
contig_1	1054318	1055562	fwd	R401_flye_gene_951	hypothetical protein	NA	NA
contig_1	4706810	4707214	rev	R401_flye_gene_4033	mraZ	K03925	MraZ protein
contig_1	6172715	6174892	fwd	R401_flye_gene_5369	gdh	K19813	glucose dehydrogenase [EC:1.1.5.9]
contig_1	1055656	1056867	fwd	R401_flye_gene_952	hypothetical protein	NA	NA
contig_1	4705866	4706813	rev	R401_flye_gene_4032	mraW	K03438	16S rRNA (cytosine1402-N4)-methyltransferase [EC:2.1.1.199]
contig_1	4705576	4705869	rev	R401_flye_gene_4031	ftsL	K03586	cell division protein FtsL
contig_1	1053270	1054343	fwd	R401_flye_gene_950	wbpP	K02473	UDP-N-acetylglucosamine 4-epimerase [EC:5.1.3.7]
contig_1	4703837	4705579	rev	R401_flye_gene_4030	ftsI	K03587	cell division protein FtsI (penicillin-binding protein 3) [EC:3.4.16.4]
contig_1	6162934	6164841	fwd	R401_flye_gene_5360	cheBR	K13924	two-component system%2C chemotaxis family%2C CheB/CheR fusion protein [EC:2.1.1.80 3.1.1.61]
contig_1	6165497	6166015	rev	R401_flye_gene_5361	hypothetical protein	NA	NA
contig_1	6166366	6166548	fwd	R401_flye_gene_5362	hypothetical protein	NA	NA
contig_1	4712971	4713384	rev	R401_flye_gene_4039	sspB	K03600	stringent starvation protein B
contig_1	6166682	6167695	fwd	R401_flye_gene_5363	cysP	K02048	sulfate transport system substrate-binding protein
contig_1	4712165	4712743	fwd	R401_flye_gene_4038	osmY	K04065	hyperosmotically inducible periplasmic protein
contig_1	6167873	6168691	fwd	R401_flye_gene_5364	cysU	K02046	sulfate transport system permease protein
contig_1	4711575	4712168	fwd	R401_flye_gene_4037	gmhA	K03271	D-sedoheptulose 7-phosphate isomerase [EC:5.3.1.28]
contig_1	6168704	6169573	fwd	R401_flye_gene_5365	cysW	K02047	sulfate transport system permease protein
contig_1	4711110	4711472	fwd	R401_flye_gene_4036	yraN	K07460	putative endonuclease
contig_1	6169577	6170566	fwd	R401_flye_gene_5366	cysA	K02045	sulfate transport system ATP-binding protein [EC:3.6.3.25]
contig_1	1050391	1051458	fwd	R401_flye_gene_948	wzzB	K05789	chain length determinant protein (polysaccharide antigen chain regulator)
contig_1	1051938	1053215	fwd	R401_flye_gene_949	wbpO	K02474	UDP-N-acetyl-D-galactosamine dehydrogenase [EC:1.1.1.-]
contig_1	1049655	1049951	fwd	R401_flye_gene_946	ihfB	K05788	integration host factor subunit beta
contig_1	1049978	1050202	fwd	R401_flye_gene_947	lapA	K08992	lipopolysaccharide assembly protein A
contig_1	1047329	1049017	fwd	R401_flye_gene_944	RP-S1	K02945	small subunit ribosomal protein S1
contig_1	1049240	1049518	fwd	R401_flye_gene_945	hypothetical protein	NA	NA
contig_1	1070994	1071845	fwd	R401_flye_gene_964	K09967	K09967	uncharacterized protein
contig_1	4696306	4697376	rev	R401_flye_gene_4024	murG	K02563	UDP-N-acetylglucosamine--N-acetylmuramyl-(pentapeptide) pyrophosphoryl-undecaprenol N-acetylglucosamine transferase [EC:2.4.1.227]
contig_1	6157551	6158828	fwd	R401_flye_gene_5356	davT	K14268	5-aminovalerate/4-aminobutyrate aminotransferase [EC:2.6.1.48 2.6.1.19]
contig_1	1071998	1072165	rev	R401_flye_gene_965	hypothetical protein	NA	NA
contig_1	4694853	4696313	rev	R401_flye_gene_4023	murC	K01924	UDP-N-acetylmuramate--alanine ligase [EC:6.3.2.8]
contig_1	6158966	6160180	fwd	R401_flye_gene_5357	yesN	K07720	two-component system%2C response regulator YesN
contig_1	1068527	1068874	fwd	R401_flye_gene_962	comEA	K02237	competence protein ComEA
contig_1	4693891	4694856	rev	R401_flye_gene_4022	ddl	K01921	D-alanine-D-alanine ligase [EC:6.3.2.4]
contig_1	6160327	6161316	rev	R401_flye_gene_5358	siaD	K21020	diguanylate cyclase [EC:2.7.7.65]
contig_1	1068990	1070759	rev	R401_flye_gene_963	prtC	K01406	serralysin [EC:3.4.24.40]
contig_1	4693021	4693887	rev	R401_flye_gene_4021	ftsQ	K03589	cell division protein FtsQ
contig_1	6161603	6162790	rev	R401_flye_gene_5359	SCD	K00507	stearoyl-CoA desaturase (Delta-9 desaturase) [EC:1.14.19.1]
contig_1	1065289	1066314	fwd	R401_flye_gene_960	wbpL	K13007	Fuc2NAc and GlcNAc transferase [EC:2.4.1.-]
contig_1	4691746	4693005	rev	R401_flye_gene_4020	ftsA	K03590	cell division protein FtsA
contig_1	1066403	1068412	fwd	R401_flye_gene_961	epsC	K19421	polysaccharide biosynthesis protein EpsC
contig_1	6151646	6152227	fwd	R401_flye_gene_5350	hypothetical protein	NA	NA
contig_1	4702374	4703837	rev	R401_flye_gene_4029	murE	K01928	UDP-N-acetylmuramoyl-L-alanyl-D-glutamate--2%2C6-diaminopimelate ligase [EC:6.3.2.13]
contig_1	6152402	6154075	fwd	R401_flye_gene_5351	yfbK	K07114	Ca-activated chloride channel homolog
contig_1	4701014	4702381	rev	R401_flye_gene_4028	murF	K01929	UDP-N-acetylmuramoyl-tripeptide--D-alanyl-D-alanine ligase [EC:6.3.2.10]
contig_1	6154260	6154832	fwd	R401_flye_gene_5352	rpoE	K03088	RNA polymerase sigma-70 factor%2C ECF subfamily
contig_1	4699932	4701014	rev	R401_flye_gene_4027	mraY	K01000	phospho-N-acetylmuramoyl-pentapeptide-transferase [EC:2.7.8.13]
contig_1	6154829	6155446	fwd	R401_flye_gene_5353	hypothetical protein	NA	NA
contig_1	4698580	4699926	rev	R401_flye_gene_4026	murD	K01925	UDP-N-acetylmuramoylalanine--D-glutamate ligase [EC:6.3.2.9]
contig_1	6155511	6155587	rev	tRNA-Arg(ccg)	tRNA	NA	NA
contig_1	4697366	4698583	rev	R401_flye_gene_4025	ftsW	K03588	cell division protein FtsW
contig_1	6155937	6157379	fwd	R401_flye_gene_5355	gabD	K00135	succinate-semialdehyde dehydrogenase / glutarate-semialdehyde dehydrogenase [EC:1.2.1.16 1.2.1.79 1.2.1.20]
contig_1	1064262	1065224	fwd	R401_flye_gene_959	galE	K01784	UDP-glucose 4-epimerase [EC:5.1.3.2]
contig_1	1062114	1063124	fwd	R401_flye_gene_957	capD	K17716	UDP-glucose 4-epimerase [EC:5.1.3.2]
contig_1	1063117	1064244	fwd	R401_flye_gene_958	wecB	K01791	UDP-N-acetylglucosamine 2-epimerase (non-hydrolysing) [EC:5.1.3.14]
contig_1	1059982	1061226	fwd	R401_flye_gene_955	wcaI	K03208	colanic acid biosynthesis glycosyl transferase WcaI
contig_1	1061223	1062080	fwd	R401_flye_gene_956	rfbD	K00067	dTDP-4-dehydrorhamnose reductase [EC:1.1.1.133]
contig_1	4773352	4774053	rev	R401_flye_gene_4099	hypothetical protein	NA	NA
contig_1	4772566	4773363	fwd	R401_flye_gene_4098	pcaR	K02624	IclR family transcriptional regulator%2C pca regulon regulatory protein
contig_1	4771110	4772414	rev	R401_flye_gene_4097	HGD	K00451	homogentisate 1%2C2-dioxygenase [EC:1.13.11.5]
contig_1	4769802	4771106	rev	R401_flye_gene_4096	FAH	K01555	fumarylacetoacetase [EC:3.7.1.2]
contig_1	4769156	4769791	rev	R401_flye_gene_4095	maiA	K01800	maleylacetoacetate isomerase [EC:5.2.1.2]
contig_1	4768268	4769071	fwd	R401_flye_gene_4094	hypothetical protein	NA	NA
contig_1	2081723	2082751	rev	R401_flye_gene_1820	lhpL	K22548	trans-L-3-hydroxyproline dehydratase [EC:4.2.1.77]
contig_1	2082871	2083593	rev	R401_flye_gene_1821	lhpO	K23064	hydroxyproline transport system ATP-binding protein [EC:7.4.2.1]
contig_1	2079483	2079833	rev	R401_flye_gene_1817	hypothetical protein	NA	NA
contig_1	2079860	2080414	rev	R401_flye_gene_1818	bcr	K07552	MFS transporter%2C DHA1 family%2C multidrug resistance protein
contig_1	2077820	2078914	fwd	R401_flye_gene_1815	BDH	K00004	(R%2CR)-butanediol dehydrogenase / meso-butanediol dehydrogenase / diacetyl reductase [EC:1.1.1.4 1.1.1.- 1.1.1.303]
contig_1	2078980	2079483	rev	R401_flye_gene_1816	hypothetical protein	NA	NA
contig_1	2075637	2076653	fwd	R401_flye_gene_1813	acoB	K21417	acetoin:2%2C6-dichlorophenolindophenol oxidoreductase subunit beta [EC:1.1.1.-]
contig_1	2076653	2077765	fwd	R401_flye_gene_1814	DLAT	K00627	pyruvate dehydrogenase E2 component (dihydrolipoamide acetyltransferase) [EC:2.3.1.12]
contig_1	2073547	2074620	fwd	R401_flye_gene_1811	ppnK	K00858	NAD kinase [EC:2.7.1.23]
contig_1	2074623	2075600	fwd	R401_flye_gene_1812	acoA	K21416	acetoin:2%2C6-dichlorophenolindophenol oxidoreductase subunit alpha [EC:1.1.1.-]
contig_1	4767061	4768080	rev	R401_flye_gene_4093	E1.4.1.9	K00263	leucine dehydrogenase [EC:1.4.1.9]
contig_1	4765684	4766922	fwd	R401_flye_gene_4092	glyA	K00600	glycine hydroxymethyltransferase [EC:2.1.2.1]
contig_1	4764350	4765555	fwd	R401_flye_gene_4091	benE	K05782	benzoate membrane transport protein
contig_1	4762640	4764028	rev	R401_flye_gene_4090	K00375	K00375	GntR family transcriptional regulator / MocR family aminotransferase
contig_1	2080633	2081550	rev	R401_flye_gene_1819	lhpC	K21062	1-pyrroline-4-hydroxy-2-carboxylate deaminase [EC:3.5.4.22]
contig_1	4762312	4762572	fwd	R401_flye_gene_4089	K09918	K09918	uncharacterized protein
contig_1	4761489	4761989	rev	R401_flye_gene_4088	ABC-2.TX	K01993	HlyD family secretion protein
contig_1	4761175	4761492	fwd	R401_flye_gene_4087	hypothetical protein	NA	NA
contig_1	4760257	4760667	rev	R401_flye_gene_4086	hypothetical protein	NA	NA
contig_1	4759247	4760122	fwd	R401_flye_gene_4085	K07506	K07506	AraC family transcriptional regulator
contig_1	4758208	4759110	rev	R401_flye_gene_4084	pagO	K07790	putative membrane protein PagO
contig_1	4757191	4758162	fwd	R401_flye_gene_4083	ghrB	K00090	glyoxylate/hydroxypyruvate/2-ketogluconate reductase [EC:1.1.1.79 1.1.1.81 1.1.1.215]
contig_1	2071339	2073204	rev	R401_flye_gene_1810	acoR	K21405	sigma-54 dependent transcriptional regulator%2C acetoin dehydrogenase operon transcriptional activator AcoR
contig_1	2068013	2068753	rev	R401_flye_gene_1806	K02483	K02483	two-component system%2C OmpR family%2C response regulator
contig_1	2068977	2069240	fwd	R401_flye_gene_1807	hypothetical protein	NA	NA
contig_1	2065470	2066111	rev	R401_flye_gene_1804	msrQ	K17247	methionine sulfoxide reductase heme-binding subunit
contig_1	2066706	2068016	rev	R401_flye_gene_1805	E2.7.13.1	K05962	protein-histidine pros-kinase [EC:2.7.13.1]
contig_1	2062732	2063412	rev	R401_flye_gene_1802	yjdF	K08984	putative membrane protein
contig_1	2063426	2065225	rev	R401_flye_gene_1803	poxB	K00156	pyruvate dehydrogenase (quinone) [EC:1.2.5.1]
contig_1	2047265	2059894	fwd	R401_flye_gene_1800	hypothetical protein	NA	NA
contig_1	2060045	2062531	rev	R401_flye_gene_1801	mucR	K21023	diguanylate cyclase [EC:2.7.7.65]
contig_1	4756314	4756982	fwd	R401_flye_gene_4082	hypothetical protein	NA	NA
contig_1	4755827	4756153	fwd	R401_flye_gene_4081	hypothetical protein	NA	NA
contig_1	4754823	4755725	fwd	R401_flye_gene_4080	cheV	K03415	two-component system%2C chemotaxis family%2C chemotaxis protein CheV
contig_1	2069490	2070701	fwd	R401_flye_gene_1808	ccdA	K06196	cytochrome c-type biogenesis protein
contig_1	2070912	2071334	fwd	R401_flye_gene_1809	hypothetical protein	NA	NA
contig_1	1106282	1106770	rev	R401_flye_gene_997	hypothetical protein	NA	NA
contig_1	4752921	4754477	fwd	R401_flye_gene_4079	norR	K12266	anaerobic nitric oxide reductase transcription regulator
contig_1	1106767	1107153	rev	R401_flye_gene_998	hypothetical protein	NA	NA
contig_1	4751587	4752768	rev	R401_flye_gene_4078	hmp	K05916	nitric oxide dioxygenase [EC:1.14.12.17]
contig_1	1104689	1105189	fwd	R401_flye_gene_995	hypothetical protein	NA	NA
contig_1	4750639	4751133	rev	R401_flye_gene_4077	dsbB	K03611	disulfide bond formation protein DsbB
contig_1	1105300	1106274	fwd	R401_flye_gene_996	cysB	K13634	LysR family transcriptional regulator%2C cys regulon transcriptional activator
contig_1	4748915	4749862	rev	R401_flye_gene_4076	cyoA	K02297	cytochrome o ubiquinol oxidase subunit II [EC:7.1.1.3]
contig_1	1102713	1103666	fwd	R401_flye_gene_993	panE	K00077	2-dehydropantoate 2-reductase [EC:1.1.1.169]
contig_1	4746881	4748911	rev	R401_flye_gene_4075	cyoB	K02298	cytochrome o ubiquinol oxidase subunit I [EC:7.1.1.3]
contig_1	1103687	1104592	fwd	R401_flye_gene_994	E3.1.3.5	K01081	5-nucleotidase [EC:3.1.3.5]
contig_1	4746251	4746877	rev	R401_flye_gene_4074	cyoC	K02299	cytochrome o ubiquinol oxidase subunit III
contig_1	1100883	1101164	fwd	R401_flye_gene_991	K06975	K06975	uncharacterized protein
contig_1	4745915	4746250	rev	R401_flye_gene_4073	cyoD	K02300	cytochrome o ubiquinol oxidase subunit IV
contig_1	1101369	1102445	rev	R401_flye_gene_992	E2.5.1.54	K01626	3-deoxy-7-phosphoheptulonate synthase [EC:2.5.1.54]
contig_1	4745016	4745903	rev	R401_flye_gene_4072	COX10	K02257	heme o synthase [EC:2.5.1.141]
contig_1	1099995	1100246	rev	R401_flye_gene_990	hypothetical protein	NA	NA
contig_1	4744640	4744876	rev	R401_flye_gene_4071	hypothetical protein	NA	NA
contig_1	4744221	4744535	rev	R401_flye_gene_4070	K07726	K07726	putative transcriptional regulator
contig_1	1098325	1098618	fwd	R401_flye_gene_988	hypothetical protein	NA	NA
contig_1	1098882	1099853	fwd	R401_flye_gene_989	erfK	K16291	L%2CD-transpeptidase ErfK/SrfK
contig_1	4742186	4743199	fwd	R401_flye_gene_4068	sadC	K21019	diguanylate cyclase [EC:2.7.7.65]
contig_1	4741061	4741978	fwd	R401_flye_gene_4067	bpeT	K18900	LysR family transcriptional regulator%2C regulator for bpeEF and oprC
contig_1	4739786	4740961	rev	R401_flye_gene_4066	argD	K00821	acetylornithine/N-succinyldiaminopimelate aminotransferase [EC:2.6.1.11 2.6.1.17]
contig_1	4738899	4739633	rev	R401_flye_gene_4065	motB	K02557	chemotaxis protein MotB
contig_1	4737805	4738674	fwd	R401_flye_gene_4064	ABC.PA.A	K02028	polar amino acid transport system ATP-binding protein [EC:7.4.2.1]
contig_1	4737149	4737805	fwd	R401_flye_gene_4063	ABC.PA.P	K02029	polar amino acid transport system permease protein
contig_1	4736493	4737152	fwd	R401_flye_gene_4062	ABC.PA.P	K02029	polar amino acid transport system permease protein
contig_1	4735554	4736408	fwd	R401_flye_gene_4061	ABC.PA.S	K02030	polar amino acid transport system substrate-binding protein
contig_1	6218118	6219020	fwd	R401_flye_gene_5392	tauD	K03119	taurine dioxygenase [EC:1.14.11.17]
contig_1	6219058	6220083	fwd	R401_flye_gene_5393	ABC.SN.S	K02051	NitT/TauT family transport system substrate-binding protein
contig_1	6220089	6220949	fwd	R401_flye_gene_5394	ABC.SN.A	K02049	NitT/TauT family transport system ATP-binding protein
contig_1	6221092	6221958	fwd	R401_flye_gene_5395	ABC.SN.P	K02050	NitT/TauT family transport system permease protein
contig_1	6222126	6222494	rev	R401_flye_gene_5396	hypothetical protein	NA	NA
contig_1	6223097	6223585	fwd	R401_flye_gene_5397	K07071	K07071	uncharacterized protein
contig_1	6223578	6225020	fwd	R401_flye_gene_5398	K07071	K07071	uncharacterized protein
contig_1	4743304	4744008	fwd	R401_flye_gene_4069	hypothetical protein	NA	NA
contig_1	6225030	6227465	fwd	R401_flye_gene_5399	pps	K01007	pyruvate%2C water dikinase [EC:2.7.9.2]
contig_1	6214208	6216364	fwd	R401_flye_gene_5390	lapB	K12541	ATP-binding cassette%2C subfamily C%2C bacterial LapB
contig_1	6216354	6217721	fwd	R401_flye_gene_5391	lapC	K12542	membrane fusion protein%2C adhesin transport system
contig_1	4733869	4735242	rev	R401_flye_gene_4060	K00375	K00375	GntR family transcriptional regulator / MocR family aminotransferase
contig_1	1107275	1108408	fwd	R401_flye_gene_999	hypothetical protein	NA	NA
contig_1	2603901	2604548	rev	R401_flye_gene_2275	hypothetical protein	NA	NA
contig_1	6105379	6105759	fwd	R401_flye_gene_5301	TGFBI	K19519	transforming growth factor-beta-induced protein
contig_1	2603399	2603878	rev	R401_flye_gene_2274	hypothetical protein	NA	NA
contig_1	6105934	6106824	rev	R401_flye_gene_5302	ubiA	K03179	4-hydroxybenzoate polyprenyltransferase [EC:2.5.1.39]
contig_1	2602458	2603402	rev	R401_flye_gene_2273	E5.2.1.8	K01802	peptidylprolyl isomerase [EC:5.2.1.8]
contig_1	6106824	6107429	rev	R401_flye_gene_5303	ubiC	K03181	chorismate--pyruvate lyase [EC:4.1.3.40]
contig_1	2601259	2602239	rev	R401_flye_gene_2272	hypothetical protein	NA	NA
contig_1	6107564	6107731	fwd	R401_flye_gene_5304	rubB	K05297	rubredoxin---NAD reductase [EC:1.18.1.1]
contig_1	2600582	2601079	rev	R401_flye_gene_2271	yhhY	K03825	putative acetyltransferase [EC:2.3.1.-]
contig_1	6107756	6108904	fwd	R401_flye_gene_5305	rubB	K05297	rubredoxin---NAD reductase [EC:1.18.1.1]
contig_1	2599988	2600482	rev	R401_flye_gene_2270	hypothetical protein	NA	NA
contig_1	6109096	6109371	fwd	R401_flye_gene_5306	hupA	K05787	DNA-binding protein HU-alpha
contig_1	6109574	6110593	rev	R401_flye_gene_5307	hypothetical protein	NA	NA
contig_1	6110724	6111137	fwd	R401_flye_gene_5308	hypothetical protein	NA	NA
contig_1	2607443	2609242	rev	R401_flye_gene_2279	exbB	K03561	biopolymer transport protein ExbB
contig_1	2607007	2607432	rev	R401_flye_gene_2278	exbD	K03559	biopolymer transport protein ExbD
contig_1	2606300	2607004	rev	R401_flye_gene_2277	hypothetical protein	NA	NA
contig_1	2604564	2606261	rev	R401_flye_gene_2276	hypothetical protein	NA	NA
contig_1	6104537	6105226	rev	R401_flye_gene_5300	phoB	K07657	two-component system%2C OmpR family%2C phosphate regulon response regulator PhoB
contig_1	146536	146925	rev	R401_flye_gene_106	smpB	K03664	SsrA-binding protein
contig_1	2589058	2590539	rev	R401_flye_gene_2264	oprC	K18903	outer membrane protein%2C multidrug efflux system
contig_1	4206706	4207977	fwd	R401_flye_gene_3595	fadL	K06076	long-chain fatty acid transport protein
contig_1	147137	148540	fwd	R401_flye_gene_107	TC.NSS	K03308	neurotransmitter:Na symporter%2C NSS family
contig_1	2588005	2588817	rev	R401_flye_gene_2263	paaF	K01692	enoyl-CoA hydratase [EC:4.2.1.17]
[truncated: 3,908 more rows]
