# Supplementary material for: Physiochemical interaction between osmotic stress and a bacterial exometabolite promotes plant disease
Source: Nat Commun. 2024 May 28;15:4438. doi: 10.1038/s41467-024-48517-5 (PMC11133316; doi:10.1038/s41467-024-48517-5)
Supplement: Supplementary file 12 — Source Data [file 41467_2024_48517_MOESM12_ESM.zip › Source Data/Fig1B_data.txt]

Salt	R401	Pot	Plant	Value
MS	HK	1	1	7.9
MS	HK	1	2	13.1
MS	HK	1	3	4.8
MS	HK	1	4	6.5
MS	HK	1	5	9.5
MS	HK	1	6	5.5
MS	HK	2	1	26.8
MS	HK	2	2	4.5
MS	HK	2	3	10.8
MS	HK	2	4
MS	HK	2	5
MS	HK	2	6
MS	HK	3	1	23.7
MS	HK	3	2	6.8
MS	HK	3	3	8.4
MS	HK	3	4	7.2
MS	HK	3	5	20.4
MS	HK	3	6	12.3
MS	HK	4	1	25.1
MS	HK	4	2	10.9
MS	HK	4	3
MS	HK	4	4
MS	HK	4	5
MS	HK	4	6
MS	HK	5	1	17.6
MS	HK	5	2	16.5
MS	HK	5	3	14.8
MS	HK	5	4	13.7
MS	HK	5	5	24.1
MS	HK	5	6	12.5
MS	HK	6	1	13.6
MS	HK	6	2	10
MS	HK	6	3	4.7
MS	HK	6	4
MS	HK	6	5
MS	HK	6	6
MS	WT	1	1	15.8
MS	WT	1	2	6.1
MS	WT	1	3	4.6
MS	WT	1	4	8.6
MS	WT	1	5	15.4
MS	WT	1	6	14.7
MS	WT	2	1	5.8
MS	WT	2	2	7.2
MS	WT	2	3	14.7
MS	WT	2	4	6.6
MS	WT	2	5	7.3
MS	WT	2	6
MS	WT	3	1	8.2
MS	WT	3	2	14
MS	WT	3	3	19.6
MS	WT	3	4	3.9
MS	WT	3	5	22.2
MS	WT	3	6	13
MS	WT	4	1	6.5
MS	WT	4	2	14
MS	WT	4	3	15.2
MS	WT	4	4	4.9
MS	WT	4	5	10.4
MS	WT	4	6	14.9
MS	WT	5	1	12.3
MS	WT	5	2	11.3
MS	WT	5	3	7.8
MS	WT	5	4	6.6
MS	WT	5	5	8.3
MS	WT	5	6	9.1
MS	WT	6	1	7.6
MS	WT	6	2	6.8
MS	WT	6	3	5.6
MS	WT	6	4	2
MS	WT	6	5
MS	WT	6	6
NaCl	HK	1	1	1.6
NaCl	HK	1	2	4.1
NaCl	HK	1	3	7.6
NaCl	HK	1	4	2
NaCl	HK	1	5	7.8
NaCl	HK	1	6	1.3
NaCl	HK	2	1	1.3
NaCl	HK	2	2
NaCl	HK	2	3
NaCl	HK	2	4
NaCl	HK	2	5
NaCl	HK	2	6
NaCl	HK	3	1	1.9
NaCl	HK	3	2	5.2
NaCl	HK	3	3	0.8
NaCl	HK	3	4	0.8
NaCl	HK	3	5	0.2
NaCl	HK	3	6	2.1
NaCl	HK	4	1	2.5
NaCl	HK	4	2	3.7
NaCl	HK	4	3
NaCl	HK	4	4
NaCl	HK	4	5
NaCl	HK	4	6
NaCl	HK	5	1	2.1
NaCl	HK	5	2	9.2
NaCl	HK	5	3	10.1
NaCl	HK	5	4	1.4
NaCl	HK	5	5	3.7
NaCl	HK	5	6	3.1
NaCl	HK	6	1	2.7
NaCl	HK	6	2	1.7
NaCl	HK	6	3
NaCl	HK	6	4
NaCl	HK	6	5
NaCl	HK	6	6
NaCl	WT	1	1	4.4
NaCl	WT	1	2	0.8
NaCl	WT	1	3	0.1
NaCl	WT	1	4	0.1
NaCl	WT	1	5	0.1
NaCl	WT	1	6	0.1
NaCl	WT	2	1	0.1
NaCl	WT	2	2	0.1
NaCl	WT	2	3
NaCl	WT	2	4
NaCl	WT	2	5
NaCl	WT	2	6
NaCl	WT	3	1	1
NaCl	WT	3	2	0.2
NaCl	WT	3	3	0.3
NaCl	WT	3	4	0.1
NaCl	WT	3	5
NaCl	WT	3	6
NaCl	WT	4	1
NaCl	WT	4	2
NaCl	WT	4	3
NaCl	WT	4	4
NaCl	WT	4	5
NaCl	WT	4	6
NaCl	WT	5	1	2.3
NaCl	WT	5	2	4.1
NaCl	WT	5	3	0.3
NaCl	WT	5	4	0.1
NaCl	WT	5	5	0.1
NaCl	WT	5	6
NaCl	WT	6	1
NaCl	WT	6	2
NaCl	WT	6	3
NaCl	WT	6	4
NaCl	WT	6	5
NaCl	WT	6	6
