# Supplementary material for: Physiochemical interaction between osmotic stress and a bacterial exometabolite promotes plant disease
Source: Nat Commun. 2024 May 28;15:4438. doi: 10.1038/s41467-024-48517-5 (PMC11133316; doi:10.1038/s41467-024-48517-5)
Supplement: Supplementary file 12 — Source Data [file 41467_2024_48517_MOESM12_ESM.zip › Source Data/Fig3F_data.txt]

Cycle	Time [s]	B2	B3	B4	B5	B6	B7	B8	B9	B10	B11	C2	C3	C4	C5	C6	C7	C8	C9	C10	C11	D2	D3	D4	D5	D6	D7	D8	D9	D10	D11	E2	E3	E4	E5	E6	E7	E8	E9	E10	E11	F2	F3	F4	F5	F6	F7	F8	F9
1	0	0.0823	0.079499997	0.081100002	0.0801	0.082900003	0.081699997	0.083899997	0.081900001	0.082199998	0.081100002	0.082699999	0.082699999	0.084299996	0.083099999	0.083400004	0.086599998	0.081600003	0.084399998	0.081600003	0.082599998	0.084600002	0.0832	0.084799998	0.084299996	0.085199997	0.084299996	0.087800004	0.085500002	0.0889	0.0845	0.083700001	0.087300003	0.0858	0.086999997	0.088299997	0.088200003	0.0854	0.087399997	0.083099999	0.085199997	0.0845	0.085600004	0.085199997	0.084600002	0.086300001	0.0858	0.085699998	0.083899997
2	605.1	0.083499998	0.081900001	0.0836	0.0832	0.085600004	0.082400002	0.085900001	0.084799998	0.085900001	0.085199997	0.083899997	0.083800003	0.086499996	0.0845	0.085699998	0.0876	0.082099997	0.085600004	0.085299999	0.086400002	0.086499996	0.084200002	0.085500002	0.086400002	0.087700002	0.087499999	0.087700002	0.0858	0.089199997	0.086800002	0.085199997	0.088	0.085199997	0.087200001	0.092399999	0.095200002	0.087800004	0.087800004	0.0836	0.087099999	0.086000003	0.086900003	0.086000003	0.085600004	0.0858	0.089900002	0.0876	0.0854
3	1209.6	0.0845	0.082599998	0.084200002	0.084399998	0.086400002	0.082500003	0.086099997	0.085199997	0.085900001	0.085000001	0.083400004	0.083099999	0.086900003	0.085100003	0.087399997	0.0876	0.081699997	0.0858	0.086000003	0.085699998	0.086199999	0.083700001	0.084600002	0.085900001	0.089699998	0.086400002	0.086900003	0.084399998	0.088500001	0.086000003	0.084299996	0.0867	0.084600002	0.086800002	0.090300001	0.0911	0.086099997	0.087200001	0.082400002	0.085000001	0.0854	0.086400002	0.085199997	0.085000001	0.085600004	0.090999998	0.087399997	0.085000001
4	1814.3	0.0836	0.082199998	0.083899997	0.083499998	0.085699998	0.081699997	0.0854	0.084600002	0.084799998	0.084600002	0.082500003	0.081900001	0.086000003	0.084299996	0.087300003	0.086599998	0.081200004	0.084600002	0.084600002	0.085000001	0.084299996	0.082999997	0.0836	0.085100003	0.086999997	0.0858	0.086300001	0.083800003	0.0876	0.088	0.083300002	0.0858	0.083499998	0.085900001	0.090999998	0.090400003	0.085500002	0.086499996	0.082000002	0.0845	0.0845	0.085100003	0.084399998	0.083999999	0.085000001	0.087399997	0.086000003	0.083999999
5	2418.9	0.082699999	0.081600003	0.082999997	0.082599998	0.0845	0.081299998	0.084899999	0.0845	0.085299999	0.0845	0.0823	0.081799999	0.0858	0.083999999	0.0867	0.086499996	0.081200004	0.083899997	0.083999999	0.085199997	0.083899997	0.082599998	0.083400004	0.085199997	0.085900001	0.0858	0.085500002	0.083400004	0.086400002	0.0854	0.0823	0.084899999	0.082800001	0.084700003	0.090700001	0.089199997	0.084299996	0.088399999	0.081200004	0.083499998	0.083400004	0.084200002	0.0836	0.082999997	0.083300002	0.087399997	0.085299999	0.0832
6	3023.5	0.0832	0.082099997	0.083800003	0.083099999	0.086300001	0.081600003	0.085100003	0.084299996	0.0858	0.085000001	0.0823	0.081500001	0.085500002	0.083899997	0.084700003	0.086999997	0.081200004	0.083800003	0.0858	0.085000001	0.083700001	0.082699999	0.083499998	0.084899999	0.086300001	0.086099997	0.086499996	0.0832	0.0876	0.086400002	0.082199998	0.085299999	0.082699999	0.0845	0.0911	0.0898	0.084799998	0.085900001	0.081500001	0.083300002	0.0836	0.084700003	0.084299996	0.083499998	0.085900001	0.085699998	0.085900001	0.082999997
7	3628.1	0.0836	0.082500003	0.084299996	0.083400004	0.086400002	0.082500003	0.086300001	0.0858	0.086900003	0.088200003	0.084399998	0.0836	0.0876	0.085900001	0.088299997	0.088500001	0.082800001	0.0854	0.085900001	0.088699996	0.0858	0.084700003	0.085500002	0.087099999	0.088799998	0.0889	0.088399999	0.085199997	0.088500001	0.089299999	0.084799998	0.087800004	0.085500002	0.086999997	0.094300002	0.092100002	0.0876	0.088299997	0.084100001	0.086400002	0.086099997	0.0867	0.086199999	0.085900001	0.085699998	0.089000002	0.087700002	0.085900001
8	4232.7	0.084700003	0.083400004	0.084799998	0.084200002	0.086800002	0.081600003	0.084899999	0.084899999	0.086099997	0.085000001	0.082599998	0.0823	0.086999997	0.084799998	0.0858	0.086800002	0.081	0.0836	0.084899999	0.085500002	0.084600002	0.082900003	0.083400004	0.085199997	0.086900003	0.085699998	0.086199999	0.082500003	0.086599998	0.086000003	0.0832	0.087099999	0.083300002	0.085500002	0.093800001	0.090400003	0.085199997	0.086599998	0.082099997	0.084100001	0.083800003	0.085100003	0.085000001	0.084299996	0.084100001	0.088100001	0.086300001	0.083999999
9	4837.4	0.084200002	0.083099999	0.085000001	0.083899997	0.088399999	0.082000002	0.085500002	0.085600004	0.086400002	0.085600004	0.082900003	0.082599998	0.086499996	0.084899999	0.086599998	0.0876	0.081699997	0.084100001	0.085600004	0.0858	0.085699998	0.083099999	0.083499998	0.085600004	0.087700002	0.085100003	0.086099997	0.082999997	0.086300001	0.0854	0.0823	0.085900001	0.083300002	0.085000001	0.093000002	0.090999998	0.0845	0.086199999	0.082099997	0.0836	0.0836	0.083999999	0.083999999	0.0836	0.083300002	0.086900003	0.085900001	0.082999997
10	5442	0.082900003	0.082000002	0.0836	0.082599998	0.085600004	0.082000002	0.085199997	0.085000001	0.086800002	0.085000001	0.082500003	0.081500001	0.085900001	0.084299996	0.086099997	0.087899998	0.081699997	0.083899997	0.0845	0.085900001	0.084100001	0.082900003	0.083400004	0.085600004	0.087499999	0.085500002	0.086300001	0.082999997	0.0854	0.0854	0.082500003	0.086000003	0.083300002	0.084200002	0.093000002	0.090599999	0.083899997	0.086000003	0.081799999	0.083800003	0.083400004	0.084100001	0.084399998	0.083099999	0.082500003	0.087300003	0.085299999	0.082099997
11	6046.6	0.083099999	0.082400002	0.083700001	0.082400002	0.085699998	0.082099997	0.084700003	0.085699998	0.086099997	0.084700003	0.082900003	0.081699997	0.0858	0.084399998	0.085500002	0.087399997	0.081799999	0.083999999	0.0867	0.0858	0.084200002	0.083099999	0.083099999	0.085900001	0.087700002	0.085500002	0.087200001	0.082999997	0.086900003	0.085900001	0.081900001	0.085699998	0.083999999	0.084100001	0.095700003	0.092	0.0845	0.086900003	0.082099997	0.083400004	0.083499998	0.083700001	0.0845	0.083400004	0.0832	0.085699998	0.085600004	0.082199998
12	6651.3	0.083300002	0.082800001	0.084299996	0.082900003	0.086199999	0.082500003	0.0854	0.0854	0.086800002	0.088699996	0.0832	0.081699997	0.086499996	0.084700003	0.085500002	0.090000004	0.082199998	0.084299996	0.085900001	0.089400001	0.084299996	0.083700001	0.0836	0.086400002	0.088200003	0.086400002	0.0902	0.084100001	0.086199999	0.0889	0.082199998	0.086199999	0.083400004	0.084399998	0.095200002	0.091700003	0.087300003	0.086599998	0.082800001	0.0845	0.0836	0.084100001	0.085199997	0.083899997	0.083099999	0.086000003	0.089400001	0.083300002
13	7255.9	0.083899997	0.082999997	0.084799998	0.083400004	0.088600002	0.082800001	0.085500002	0.085900001	0.0867	0.085299999	0.083800003	0.083400004	0.086900003	0.085500002	0.086300001	0.088600002	0.082699999	0.084799998	0.086300001	0.087300003	0.087099999	0.084399998	0.084299996	0.086800002	0.090700001	0.086999997	0.087899998	0.084100001	0.086599998	0.087800004	0.082800001	0.086800002	0.084899999	0.085100003	0.096699998	0.092600003	0.084899999	0.087200001	0.083499998	0.084200002	0.084200002	0.084600002	0.085699998	0.084600002	0.0836	0.088500001	0.086099997	0.083300002
14	7860.5	0.084600002	0.083999999	0.085500002	0.084299996	0.0889	0.083400004	0.086199999	0.086499996	0.087300003	0.086199999	0.084399998	0.082999997	0.087300003	0.086199999	0.087499999	0.089699998	0.082999997	0.0854	0.086599998	0.087700002	0.088399999	0.085100003	0.084299996	0.087499999	0.092100002	0.088299997	0.090000004	0.085100003	0.087099999	0.089699998	0.083300002	0.088699996	0.0858	0.085600004	0.098899998	0.092799999	0.086300001	0.090499997	0.083800003	0.085299999	0.084600002	0.085000001	0.086000003	0.085299999	0.084200002	0.0876	0.088799998	0.084299996
15	8465.1	0.083099999	0.082900003	0.084700003	0.082900003	0.087399997	0.0832	0.085699998	0.086900003	0.087200001	0.087399997	0.083700001	0.082199998	0.086800002	0.0858	0.086599998	0.093500003	0.082900003	0.0845	0.086599998	0.088200003	0.085100003	0.084200002	0.083899997	0.086999997	0.092399999	0.087200001	0.090800002	0.084899999	0.085900001	0.087499999	0.082400002	0.087099999	0.084700003	0.084799998	0.096900001	0.094099998	0.086499996	0.089599997	0.083400004	0.084200002	0.084100001	0.084200002	0.086199999	0.084700003	0.083300002	0.086300001	0.086800002	0.0832
16	9069.8	0.082999997	0.083099999	0.084399998	0.082500003	0.087300003	0.083499998	0.084899999	0.085900001	0.088399999	0.086000003	0.084100001	0.081900001	0.086900003	0.0854	0.085699998	0.091399997	0.083099999	0.084200002	0.0876	0.088399999	0.0854	0.084600002	0.083400004	0.087200001	0.090499997	0.084700003	0.092799999	0.085199997	0.085699998	0.089400001	0.082400002	0.087499999	0.0845	0.084899999	0.098099999	0.093699999	0.084799998	0.089500003	0.083700001	0.084600002	0.0845	0.084299996	0.086199999	0.084600002	0.083099999	0.086599998	0.088399999	0.082599998
17	9674.4	0.082999997	0.082699999	0.083999999	0.082099997	0.087800004	0.0836	0.084700003	0.086300001	0.086400002	0.084600002	0.084100001	0.082000002	0.086800002	0.085699998	0.0854	0.090899996	0.083700001	0.084399998	0.086599998	0.086999997	0.085600004	0.084600002	0.083300002	0.0876	0.091200002	0.0845	0.090400003	0.085199997	0.085500002	0.087099999	0.082000002	0.0876	0.084799998	0.084299996	0.098399997	0.095100001	0.0845	0.0902	0.083899997	0.0836	0.084299996	0.083999999	0.086499996	0.084799998	0.083099999	0.085699998	0.086000003	0.082500003
18	10279	0.082900003	0.082999997	0.084299996	0.082099997	0.088100001	0.084100001	0.084799998	0.087499999	0.087499999	0.084799998	0.084399998	0.082099997	0.086999997	0.085900001	0.086099997	0.093900003	0.083800003	0.0845	0.086000003	0.086499996	0.086300001	0.084700003	0.083400004	0.086999997	0.091300003	0.083999999	0.092600003	0.086000003	0.085299999	0.087499999	0.082099997	0.087899998	0.085000001	0.084299996	0.0995	0.095600002	0.084399998	0.091600001	0.084100001	0.083899997	0.084399998	0.083800003	0.086800002	0.085000001	0.082800001	0.086400002	0.086199999	0.082400002
19	10883.6	0.082900003	0.083300002	0.0845	0.0823	0.088299997	0.0845	0.084899999	0.086199999	0.090800002	0.0858	0.084700003	0.081900001	0.086900003	0.0858	0.086000003	0.093000002	0.084299996	0.083899997	0.086400002	0.0854	0.0867	0.085299999	0.083499998	0.087300003	0.091799997	0.084200002	0.090700001	0.086199999	0.085900001	0.0889	0.082199998	0.088600002	0.085600004	0.084399998	0.098499998	0.093699999	0.084600002	0.093400002	0.084700003	0.084600002	0.084700003	0.084100001	0.087700002	0.085600004	0.082699999	0.086999997	0.086400002	0.082500003
20	11488.3	0.082800001	0.083300002	0.084799998	0.082400002	0.091399997	0.0854	0.085000001	0.087300003	0.091200002	0.085900001	0.085500002	0.082099997	0.087399997	0.086599998	0.085000001	0.092	0.085000001	0.084600002	0.089000002	0.085900001	0.086900003	0.085900001	0.083400004	0.087499999	0.092799999	0.0858	0.090599999	0.087099999	0.086199999	0.088799998	0.0823	0.089299999	0.086300001	0.084600002	0.098899998	0.096100003	0.085100003	0.091799997	0.085600004	0.084700003	0.084899999	0.084200002	0.088299997	0.086400002	0.083400004	0.0876	0.087700002	0.082699999
21	12092.9	0.0836	0.084399998	0.085900001	0.082999997	0.090300001	0.086300001	0.0858	0.087499999	0.0902	0.087499999	0.086599998	0.082699999	0.088100001	0.086999997	0.086400002	0.095600002	0.086300001	0.084799998	0.090000004	0.0876	0.089199997	0.086999997	0.084100001	0.089100003	0.094599999	0.086999997	0.094899997	0.088200003	0.086300001	0.091899998	0.083099999	0.090999998	0.087499999	0.085000001	0.102300003	0.097400002	0.085900001	0.096199997	0.086999997	0.085500002	0.085600004	0.084600002	0.089599997	0.087499999	0.0836	0.088	0.091799997	0.083300002
22	12697.5	0.084200002	0.084700003	0.086300001	0.082900003	0.093699999	0.087499999	0.085699998	0.088200003	0.088799998	0.086000003	0.087700002	0.083300002	0.089000002	0.087899998	0.087800004	0.097199999	0.087399997	0.085199997	0.088	0.087200001	0.0902	0.088200003	0.084700003	0.089199997	0.094800003	0.086800002	0.094899997	0.089500003	0.0867	0.089400001	0.0832	0.092200004	0.088600002	0.085699998	0.103600003	0.100400001	0.086999997	0.096000001	0.087899998	0.084899999	0.086499996	0.084799998	0.090899996	0.089000002	0.084399998	0.089100003	0.090499997	0.083999999
23	13302.1	0.083700001	0.084799998	0.086499996	0.082999997	0.0942	0.088100001	0.0854	0.087899998	0.088200003	0.0858	0.088299997	0.082900003	0.089199997	0.087399997	0.085299999	0.097099997	0.088	0.0845	0.088100001	0.087300003	0.090300001	0.088500001	0.083800003	0.089400001	0.096699998	0.085699998	0.094400004	0.0898	0.086199999	0.088699996	0.0823	0.092200004	0.089000002	0.085100003	0.101999998	0.099200003	0.085000001	0.096900001	0.088500001	0.083999999	0.085900001	0.083899997	0.091399997	0.089000002	0.083400004	0.088600002	0.088500001	0.083400004
24	13906.8	0.083099999	0.084399998	0.085600004	0.082699999	0.095899999	0.088799998	0.085100003	0.0889	0.091300003	0.084700003	0.089000002	0.082199998	0.089100003	0.088299997	0.086400002	0.095799997	0.088799998	0.084100001	0.089400001	0.086499996	0.091200002	0.089100003	0.083499998	0.090099998	0.096900001	0.085600004	0.094599999	0.090999998	0.086000003	0.090800002	0.0823	0.093400002	0.090000004	0.084899999	0.101599999	0.098899998	0.084799998	0.094599999	0.088799998	0.083999999	0.086099997	0.083999999	0.091899998	0.089599997	0.083499998	0.089599997	0.089000002	0.082699999
25	14511.4	0.082900003	0.084600002	0.085699998	0.082199998	0.098099999	0.089699998	0.084399998	0.089500003	0.088699996	0.085199997	0.089900002	0.081699997	0.089299999	0.0876	0.086900003	0.096199997	0.0898	0.083700001	0.087899998	0.0867	0.091799997	0.0902	0.083400004	0.089699998	0.095799997	0.084799998	0.096000001	0.091700003	0.0854	0.092500001	0.082199998	0.094899997	0.090800002	0.084600002	0.102499999	0.100299999	0.0845	0.095700003	0.089900002	0.083999999	0.086199999	0.083899997	0.092699997	0.090499997	0.082999997	0.0898	0.091799997	0.0823
26	15116	0.083400004	0.085500002	0.086800002	0.082800001	0.097800002	0.091300003	0.0854	0.092900001	0.089699998	0.088100001	0.091700003	0.082400002	0.091399997	0.0911	0.085500002	0.098399997	0.091499999	0.084600002	0.090999998	0.0889	0.0933	0.091700003	0.083700001	0.091499999	0.098499998	0.085600004	0.097499996	0.0942	0.086000003	0.094300002	0.0823	0.097499996	0.092500001	0.084700003	0.105700001	0.0995	0.085299999	0.096799999	0.091600001	0.084399998	0.086800002	0.084100001	0.096000001	0.092299998	0.085600004	0.091899998	0.088799998	0.083099999
27	15720.6	0.084600002	0.086400002	0.088100001	0.083400004	0.101999998	0.093099996	0.085500002	0.0898	0.090300001	0.086400002	0.093599997	0.083099999	0.091200002	0.089500003	0.085900001	0.100599997	0.093500003	0.084700003	0.089900002	0.088699996	0.093999997	0.093900003	0.084600002	0.091700003	0.099299997	0.086499996	0.099399999	0.095799997	0.086900003	0.090700001	0.0832	0.099399999	0.094499998	0.085299999	0.109800003	0.104699999	0.085500002	0.099299997	0.093800001	0.084799998	0.088	0.084799998	0.097499996	0.094300002	0.084200002	0.095200002	0.090099998	0.083899997
28	16325.3	0.083800003	0.086400002	0.087899998	0.082999997	0.098899998	0.0942	0.085299999	0.089299999	0.090000004	0.0854	0.094800003	0.082500003	0.090599999	0.089299999	0.085100003	0.1017	0.094599999	0.084299996	0.089699998	0.088399999	0.095600002	0.094800003	0.083899997	0.095600002	0.101199999	0.085600004	0.1008	0.096100003	0.086199999	0.090599999	0.082400002	0.100299999	0.095399998	0.085199997	0.111699998	0.101999998	0.085100003	0.100000001	0.094999999	0.084799998	0.087499999	0.084200002	0.097800002	0.095399998	0.083800003	0.095100001	0.0898	0.083800003
29	16929.9	0.082900003	0.085900001	0.087499999	0.082000002	0.100000001	0.095399998	0.085000001	0.090499997	0.089699998	0.087399997	0.096100003	0.082500003	0.091600001	0.090700001	0.086000003	0.103500001	0.0955	0.083999999	0.089900002	0.089000002	0.096600004	0.096000001	0.083800003	0.093199998	0.101300001	0.0854	0.103	0.097800002	0.0858	0.0933	0.082599998	0.1021	0.096699998	0.085100003	0.110299997	0.101099998	0.085199997	0.101300001	0.096000001	0.084700003	0.087899998	0.084200002	0.100400001	0.0964	0.083800003	0.0955	0.089599997	0.082800001
30	17534.5	0.082900003	0.086499996	0.087899998	0.082400002	0.101599999	0.096900001	0.084700003	0.090999998	0.092799999	0.0858	0.098200001	0.082099997	0.092900001	0.092900001	0.086300001	0.104199998	0.0973	0.083700001	0.093099996	0.0889	0.097900003	0.0977	0.0836	0.096799999	0.101400003	0.085199997	0.1039	0.099200003	0.0858	0.095700003	0.082400002	0.103299998	0.098399997	0.085000001	0.108900003	0.104699999	0.084700003	0.102899998	0.097499996	0.084899999	0.088299997	0.084299996	0.101800002	0.098099999	0.083300002	0.097499996	0.090099998	0.082800001
31	18139.1	0.083400004	0.087099999	0.088699996	0.082800001	0.104400001	0.099100001	0.085600004	0.092900001	0.095399998	0.088100001	0.100500003	0.082599998	0.093900003	0.093400002	0.086300001	0.1065	0.0995	0.084200002	0.095600002	0.092500001	0.099600002	0.099699996	0.084100001	0.096600004	0.103699997	0.085100003	0.105800003	0.101499997	0.086300001	0.098800004	0.082599998	0.105599999	0.100500003	0.085199997	0.108000003	0.105700001	0.084799998	0.105499998	0.0999	0.084399998	0.089000002	0.084299996	0.104400001	0.100500003	0.083800003	0.098200001	0.091200002	0.083499998
32	18743.8	0.083800003	0.088	0.090099998	0.0832	0.107600003	0.101800002	0.085100003	0.091799997	0.091700003	0.086499996	0.103200004	0.082900003	0.093500003	0.092399999	0.085299999	0.109899998	0.101999998	0.084299996	0.092799999	0.0911	0.101400003	0.102300003	0.084399998	0.098999999	0.104099996	0.086300001	0.108099997	0.104199998	0.086599998	0.092399999	0.082900003	0.107699998	0.102899998	0.085600004	0.114299998	0.108199999	0.085299999	0.108099997	0.102899998	0.0845	0.089900002	0.084600002	0.106200002	0.102799997	0.0845	0.100299999	0.091700003	0.083099999
33	19348.4	0.083800003	0.089000002	0.090300001	0.082900003	0.109899998	0.104599997	0.085199997	0.092100002	0.092299998	0.085900001	0.105700001	0.082500003	0.094099998	0.093500003	0.085199997	0.112499997	0.1043	0.084600002	0.091799997	0.090899996	0.104099996	0.104199998	0.084200002	0.102600001	0.104599997	0.085699998	0.1105	0.105300002	0.086199999	0.092699997	0.082800001	0.111699998	0.104999997	0.085600004	0.112899996	0.107199997	0.0845	0.110299997	0.104900002	0.084200002	0.090300001	0.084100001	0.109499998	0.104999997	0.084299996	0.102399997	0.092600003	0.083099999
34	19953	0.082900003	0.088399999	0.089900002	0.0823	0.1127	0.106299996	0.085000001	0.094700001	0.096199997	0.085600004	0.107799999	0.082400002	0.096299998	0.096199997	0.086599998	0.114100002	0.105899997	0.083700001	0.095399998	0.092200004	0.1065	0.106200002	0.083700001	0.101899996	0.107600003	0.0854	0.112300001	0.107900001	0.085299999	0.095899999	0.0823	0.113200001	0.107199997	0.085000001	0.112899996	0.109200001	0.085199997	0.111000001	0.106299996	0.084100001	0.090999998	0.084200002	0.111199997	0.106799997	0.083300002	0.101999998	0.093800001	0.082800001
35	20557.7	0.082800001	0.089500003	0.091300003	0.082199998	0.116300002	0.109499998	0.084899999	0.094800003	0.094099998	0.084700003	0.111000001	0.082099997	0.096100003	0.094099998	0.084299996	0.115800001	0.108800001	0.083999999	0.095899999	0.091799997	0.111199997	0.109099999	0.083800003	0.104400001	0.107799999	0.084700003	0.112999998	0.112099998	0.085699998	0.094899997	0.082599998	0.116800003	0.1109	0.084799998	0.114600003	0.108999997	0.0845	0.1131	0.109300002	0.084299996	0.092	0.084299996	0.114699997	0.109800003	0.083499998	0.103299998	0.0942	0.083099999
36	21162.3	0.083099999	0.090800002	0.092299998	0.082500003	0.120800003	0.113300003	0.085199997	0.099799998	0.099699996	0.089599997	0.114500001	0.082500003	0.096500002	0.0973	0.086000003	0.119000003	0.112400003	0.0845	0.098399997	0.098099999	0.113200001	0.112800002	0.083999999	0.105099998	0.106299996	0.085299999	0.115800001	0.1153	0.086300001	0.096000001	0.082599998	0.1193	0.114299998	0.084899999	0.111900002	0.108199999	0.0854	0.116599999	0.1127	0.085500002	0.092699997	0.084200002	0.1175	0.113300003	0.083899997	0.103699997	0.096600004	0.083499998
37	21766.9	0.0836	0.092399999	0.093699999	0.082599998	0.121399999	0.117399998	0.085299999	0.097099997	0.0955	0.086400002	0.118699998	0.082699999	0.098300003	0.098399997	0.086300001	0.123000003	0.115599997	0.084600002	0.096199997	0.094099998	0.114100002	0.116800003	0.084399998	0.107500002	0.1127	0.086800002	0.122100003	0.117799997	0.0867	0.103799999	0.082900003	0.1237	0.117700003	0.085299999	0.117799997	0.112300001	0.085500002	0.122199997	0.117899999	0.084700003	0.094800003	0.084899999	0.121299997	0.116800003	0.084700003	0.109899998	0.098200001	0.083400004
38	22371.5	0.083400004	0.093500003	0.094599999	0.082999997	0.123199999	0.122000001	0.0854	0.096900001	0.096500002	0.085900001	0.122500002	0.082999997	0.099799998	0.100900002	0.085600004	0.126200005	0.119499996	0.0845	0.096500002	0.095700003	0.117700003	0.120300002	0.084399998	0.111199997	0.113200001	0.086099997	0.125400007	0.1219	0.086499996	0.102899998	0.082599998	0.126399994	0.122500002	0.085500002	0.117200002	0.112999998	0.084799998	0.126399994	0.120499998	0.0845	0.095100001	0.084200002	0.124899998	0.120200001	0.084200002	0.106799997	0.102799997	0.083400004
39	22976.2	0.082800001	0.094099998	0.0955	0.082699999	0.128800005	0.127100006	0.084799998	0.104000002	0.103500001	0.084700003	0.126399994	0.082199998	0.101000004	0.1008	0.085299999	0.131500006	0.124200001	0.083800003	0.101999998	0.097900003	0.120200001	0.123800002	0.084100001	0.111900002	0.112400003	0.084799998	0.127299994	0.126900002	0.0858	0.098399997	0.082699999	0.131400004	0.126200005	0.084899999	0.119199999	0.1118	0.0845	0.126599997	0.126499996	0.084700003	0.0973	0.0845	0.1294	0.123099998	0.083400004	0.108400002	0.104500003	0.082800001
40	23580.8	0.082800001	0.096000001	0.096900001	0.081900001	0.132499993	0.131699994	0.084700003	0.103100002	0.103	0.086000003	0.131300002	0.082099997	0.103399999	0.103500001	0.083899997	0.134200007	0.128999993	0.083700001	0.100599997	0.098300003	0.123800002	0.1285	0.083800003	0.113499999	0.112300001	0.084100001	0.129700005	0.131200001	0.085600004	0.098700002	0.082500003	0.135700002	0.132200003	0.085000001	0.1215	0.116800003	0.084299996	0.130500004	0.129600003	0.083899997	0.099399999	0.084200002	0.131999999	0.128199995	0.083300002	0.1118	0.105499998	0.082800001
41	24185.4	0.083499998	0.098899998	0.100000001	0.082999997	0.138999999	0.136399999	0.085199997	0.104199998	0.104999997	0.0854	0.137500003	0.082599998	0.108000003	0.108499996	0.086800002	0.137700006	0.133300006	0.084399998	0.104099996	0.1021	0.128399998	0.134499997	0.083899997	0.1197	0.1127	0.087099999	0.135199994	0.138300002	0.086199999	0.101899996	0.082500003	0.140400007	0.138400003	0.084799998	0.120200001	0.114399999	0.084200002	0.136299998	0.134200007	0.084700003	0.100699998	0.084200002	0.137099996	0.133200005	0.083800003	0.113799997	0.110299997	0.0832
42	24790	0.083800003	0.105099998	0.104699999	0.082699999	0.144299999	0.144099995	0.0854	0.115099996	0.108900003	0.086000003	0.144299999	0.082699999	0.112300001	0.111599997	0.085600004	0.145899996	0.139899999	0.084299996	0.112800002	0.103399999	0.134499997	0.140799999	0.084200002	0.123800002	0.121200003	0.086499996	0.1435	0.144500002	0.086400002	0.106200002	0.082999997	0.146799996	0.144800007	0.0858	0.131600007	0.119999997	0.085500002	0.145099998	0.141499996	0.084299996	0.103699997	0.085199997	0.145099998	0.139599994	0.0845	0.118500002	0.114799999	0.082999997
43	25394.7	0.083400004	0.107500002	0.106799997	0.082599998	0.149900004	0.151500002	0.085500002	0.113799997	0.1083	0.085600004	0.151199996	0.082900003	0.1206	0.1153	0.085199997	0.152400002	0.145799994	0.084299996	0.1153	0.1061	0.140400007	0.147100002	0.084299996	0.132300004	0.122900002	0.085500002	0.150600001	0.151600003	0.086000003	0.108599998	0.082500003	0.154499993	0.149200007	0.085500002	0.129600003	0.118199997	0.084700003	0.151999995	0.146400005	0.084700003	0.108099997	0.084100001	0.150700003	0.145300001	0.083800003	0.120399997	0.118500002	0.082999997
44	25999.3	0.082900003	0.111599997	0.109999999	0.082599998	0.158000007	0.159500003	0.084600002	0.116800003	0.112899996	0.085100003	0.158600003	0.082199998	0.1237	0.1197	0.084799998	0.159600005	0.153600007	0.0836	0.112800002	0.108499996	0.145699993	0.154300004	0.083700001	0.134800002	0.123000003	0.084600002	0.156100005	0.158500001	0.085500002	0.110600002	0.082500003	0.161899999	0.157399997	0.085000001	0.138099998	0.126200005	0.084700003	0.157600001	0.152500004	0.084100001	0.113399997	0.083999999	0.158399999	0.152099997	0.0832	0.123400003	0.123099998	0.082699999
45	26603.9	0.082699999	0.121100001	0.116700001	0.082000002	0.163200006	0.168400005	0.084299996	0.122100003	0.116400003	0.084600002	0.167699993	0.0823	0.128999993	0.127100006	0.083800003	0.1664	0.162499994	0.083700001	0.116999999	0.114399999	0.153699994	0.163100004	0.0836	0.1373	0.131099999	0.085000001	0.162900001	0.167699993	0.085500002	0.115400001	0.082599998	0.169200003	0.165800005	0.084899999	0.138600007	0.129999995	0.084299996	0.165099993	0.161500007	0.083400004	0.1228	0.084299996	0.164900005	0.1611	0.083499998	0.133499995	0.126800001	0.082699999
46	27208.5	0.083099999	0.124399997	0.122000001	0.082500003	0.171900004	0.178800002	0.085100003	0.127599999	0.122000001	0.085699998	0.179199994	0.082500003	0.139300004	0.137400001	0.086400002	0.176599994	0.172199994	0.084399998	0.122299999	0.1171	0.162200004	0.173600003	0.084399998	0.141599998	0.126100004	0.086300001	0.172199994	0.178800002	0.085699998	0.122900002	0.082599998	0.179499999	0.175999999	0.084899999	0.142199993	0.130600005	0.084799998	0.174199998	0.171499997	0.084399998	0.135800004	0.084799998	0.175699994	0.169699997	0.084200002	0.129999995	0.131099999	0.082800001
47	27813.2	0.083300002	0.134900004	0.133100003	0.082699999	0.185100004	0.189899996	0.085199997	0.134800002	0.128600001	0.087200001	0.188299999	0.082599998	0.148499995	0.142100006	0.086099997	0.190300003	0.182699993	0.084399998	0.130099997	0.124600001	0.171399996	0.182099998	0.084200002	0.149299994	0.134499997	0.0858	0.184499994	0.191100001	0.086499996	0.129800007	0.082599998	0.190400004	0.187000006	0.085199997	0.149100006	0.136399999	0.085000001	0.1866	0.181700006	0.085199997	0.140699998	0.0845	0.188099995	0.179199994	0.083999999	0.134399995	0.135900006	0.083499998
48	28417.8	0.083999999	0.142000005	0.134800002	0.0832	0.204300001	0.200800002	0.085299999	0.143900007	0.136800006	0.085699998	0.2007	0.083099999	0.153300002	0.145899996	0.085000001	0.207699999	0.1954	0.084600002	0.136199996	0.129099995	0.180000007	0.193599999	0.084200002	0.156399995	0.145199999	0.085299999	0.2007	0.204699993	0.086400002	0.137199998	0.083300002	0.204999998	0.198500007	0.085500002	0.152999997	0.144999996	0.085600004	0.204300001	0.194700003	0.084399998	0.149200007	0.084899999	0.204600006	0.190899998	0.083700001	0.145799994	0.1417	0.083099999
49	29022.4	0.0845	0.150299996	0.146300003	0.083099999	0.221599996	0.214900002	0.085900001	0.151800007	0.142900005	0.086400002	0.215900004	0.083300002	0.151800007	0.147799999	0.086099997	0.223499998	0.209399998	0.085100003	0.143800005	0.136199996	0.193200007	0.209999993	0.084799998	0.159099996	0.151700005	0.086300001	0.218799993	0.215200007	0.086900003	0.1435	0.083499998	0.222299993	0.212500006	0.0858	0.157900006	0.152500004	0.086199999	0.220400006	0.208199993	0.085000001	0.153899997	0.085299999	0.222299993	0.206699997	0.084799998	0.154499993	0.1505	0.083700001
50	29627	0.083499998	0.1558	0.150299996	0.082900003	0.2315	0.226799995	0.085500002	0.1567	0.147100002	0.086400002	0.231000006	0.082500003	0.164000005	0.156000003	0.0876	0.233500004	0.221799999	0.084200002	0.148100004	0.140799999	0.207300007	0.224800006	0.084299996	0.167799994	0.156800002	0.086199999	0.230800003	0.225199997	0.086300001	0.148300007	0.082900003	0.233700007	0.225299999	0.0854	0.168099999	0.153899997	0.084899999	0.232099995	0.219799995	0.084399998	0.164199993	0.084600002	0.234400004	0.221499994	0.084200002	0.156800002	0.156900004	0.082900003
51	30231.7	0.082900003	0.164800003	0.157000005	0.081900001	0.2412	0.240400001	0.084600002	0.1646	0.154300004	0.084799998	0.2447	0.0823	0.166199997	0.162400007	0.084200002	0.2447	0.236000001	0.083700001	0.154400006	0.146500006	0.224900007	0.2412	0.083899997	0.174899995	0.157600001	0.084700003	0.242699996	0.236300007	0.085600004	0.153899997	0.082900003	0.245199993	0.238499999	0.085000001	0.171100006	0.163000003	0.084799998	0.243100002	0.234599993	0.084299996	0.164000005	0.084700003	0.248600006	0.239399999	0.083499998	0.161200002	0.158099994	0.082699999
52	30836.3	0.082800001	0.175999999	0.167199999	0.081699997	0.251599997	0.252099991	0.084799998	0.174199998	0.163399994	0.084299996	0.256999999	0.082400002	0.175699994	0.174400002	0.083899997	0.254000008	0.248400003	0.083800003	0.163800001	0.153600007	0.237900004	0.255199999	0.083700001	0.181500003	0.1646	0.084299996	0.252400011	0.247400001	0.085500002	0.160899997	0.082900003	0.254900008	0.25060001	0.084700003	0.181600004	0.165299997	0.084600002	0.254200011	0.248899996	0.083800003	0.171299994	0.084399998	0.260500014	0.253399998	0.083499998	0.166299999	0.166899994	0.082500003
53	31440.9	0.082900003	0.188600004	0.179800004	0.082400002	0.260899991	0.262699991	0.084600002	0.186800003	0.173800007	0.085100003	0.2676	0.082000002	0.189700007	0.185599998	0.085299999	0.264200002	0.260100007	0.083800003	0.174199998	0.161599994	0.248699993	0.266900003	0.0836	0.194999993	0.172099993	0.086400002	0.261400014	0.257999986	0.085600004	0.169699997	0.082699999	0.265399992	0.263300002	0.085299999	0.194999993	0.171299994	0.084600002	0.265100002	0.262899995	0.0845	0.179900005	0.084399998	0.271899998	0.2667	0.083300002	0.171700001	0.174400002	0.082699999
54	32045.6	0.082699999	0.199000001	0.191599995	0.081699997	0.271699995	0.273600012	0.084600002	0.196199998	0.185000002	0.084200002	0.278600007	0.0823	0.200800002	0.194900006	0.0845	0.273900002	0.272000015	0.083700001	0.187299997	0.172000006	0.26030001	0.279399991	0.0836	0.204999998	0.183899999	0.086199999	0.272000015	0.269199997	0.085900001	0.182300001	0.082800001	0.277700007	0.274899989	0.085100003	0.207000002	0.180099994	0.084700003	0.2755	0.2755	0.083800003	0.192399994	0.084399998	0.282900006	0.278600007	0.083499998	0.184400007	0.183899999	0.082900003
55	32650.2	0.082999997	0.210700005	0.200900003	0.082199998	0.281300008	0.28490001	0.084700003	0.211099997	0.195099995	0.084899999	0.289600015	0.082500003	0.213400006	0.206100002	0.084700003	0.283899993	0.283600003	0.083899997	0.196700007	0.185200006	0.271200001	0.290399998	0.083800003	0.218500003	0.198899999	0.084100001	0.282599986	0.279399991	0.085900001	0.194399998	0.082900003	0.288700014	0.28670001	0.085199997	0.220799997	0.193599999	0.085100003	0.286000013	0.287299991	0.083999999	0.202500001	0.084799998	0.293099999	0.290600002	0.083800003	0.198300004	0.196899995	0.082999997
56	33254.8	0.082800001	0.227699995	0.215599999	0.081900001	0.290600002	0.295899987	0.084600002	0.230399996	0.207300007	0.0845	0.300199986	0.082099997	0.231099993	0.221799999	0.084600002	0.293000013	0.293500006	0.083800003	0.208299994	0.194499999	0.281800002	0.301299989	0.083899997	0.236900002	0.207699999	0.083700001	0.291700006	0.289700001	0.085600004	0.2042	0.082699999	0.298500001	0.297800004	0.085100003	0.238199994	0.205200002	0.085100003	0.29460001	0.298999995	0.083999999	0.209999993	0.0845	0.30309999	0.301499993	0.083499998	0.208900005	0.204899997	0.082800001
57	33859.4	0.082900003	0.243499994	0.231999993	0.081900001	0.299100012	0.305799991	0.084600002	0.245399997	0.223199993	0.084700003	0.310200006	0.082000002	0.247600004	0.237900004	0.084799998	0.300799996	0.30399999	0.083800003	0.226799995	0.205300003	0.291999996	0.31099999	0.083700001	0.253399998	0.222200006	0.085600004	0.300300002	0.300199986	0.0854	0.219799995	0.082400002	0.307900012	0.309100002	0.085100003	0.256500006	0.215499997	0.085100003	0.302700013	0.309599996	0.0836	0.2245	0.084200002	0.31310001	0.3116	0.083400004	0.222200006	0.216299996	0.082500003
58	34464.1	0.082999997	0.257600009	0.2491	0.082000002	0.307799995	0.317200005	0.084700003	0.256199986	0.239700004	0.0845	0.319999993	0.082000002	0.25999999	0.252400011	0.084299996	0.311399996	0.314399987	0.083700001	0.243399993	0.221599996	0.300199986	0.321999997	0.084100001	0.265599996	0.239500001	0.084399998	0.309700012	0.309899986	0.0858	0.240099996	0.082599998	0.318199992	0.320899993	0.085000001	0.269800007	0.230900005	0.084799998	0.312099993	0.320100009	0.083700001	0.240799993	0.084200002	0.322600007	0.32280001	0.083300002	0.240999997	0.231900007	0.082500003
59	35068.7	0.082999997	0.271299988	0.262499988	0.082000002	0.317499995	0.327699989	0.085299999	0.267500013	0.252700001	0.085699998	0.330000013	0.082199998	0.272799999	0.266900003	0.085199997	0.320199996	0.325100005	0.083899997	0.256500006	0.238999993	0.309700012	0.332599998	0.083999999	0.278699994	0.255100012	0.0854	0.319299996	0.319900006	0.085600004	0.255299985	0.082599998	0.327699989	0.332100004	0.084899999	0.282400012	0.248300001	0.085500002	0.32159999	0.330900013	0.083999999	0.259299994	0.084600002	0.333099991	0.333999991	0.083700001	0.257800013	0.250400007	0.082800001
60	35673.3	0.083400004	0.282599986	0.273499995	0.082500003	0.325300008	0.335399985	0.085199997	0.278100014	0.263200015	0.085699998	0.340799987	0.083099999	0.283899993	0.279199988	0.084399998	0.328000009	0.334500015	0.084399998	0.269499987	0.253899992	0.320499986	0.343300015	0.084399998	0.291500002	0.269499987	0.084100001	0.327899992	0.331	0.086599998	0.268099993	0.082800001	0.338699996	0.344999999	0.085500002	0.294400007	0.263000011	0.085199997	0.33070001	0.342799991	0.085199997	0.274399996	0.084700003	0.343400002	0.346100003	0.084100001	0.272700012	0.264899999	0.083499998
61	36277.9	0.083700001	0.294	0.285299987	0.082800001	0.333999991	0.347799987	0.085199997	0.287800014	0.273699999	0.085600004	0.351999998	0.083099999	0.295899987	0.292199999	0.0854	0.337700009	0.345800012	0.084200002	0.280800015	0.266400009	0.329899997	0.354000002	0.084200002	0.3037	0.281899989	0.085199997	0.338	0.342299998	0.086400002	0.279100001	0.083700001	0.34709999	0.356599987	0.085699998	0.306699991	0.276600003	0.085500002	0.340799987	0.352800012	0.0845	0.288700014	0.084799998	0.353500009	0.356999993	0.084200002	0.286500007	0.278100014	0.083099999
62	36882.6	0.083700001	0.306699991	0.298000008	0.083300002	0.344099998	0.35800001	0.0854	0.298900008	0.28549999	0.086499996	0.362399995	0.083099999	0.307700008	0.303499997	0.085299999	0.346399993	0.355500013	0.084600002	0.293599993	0.279399991	0.340299994	0.365099996	0.084399998	0.314599991	0.29429999	0.085299999	0.34709999	0.352800012	0.086999997	0.290600002	0.082900003	0.35769999	0.368299991	0.085699998	0.318300009	0.290600002	0.085000001	0.349599987	0.364100009	0.084299996	0.301899999	0.084600002	0.363700002	0.366699994	0.084600002	0.298700005	0.291399986	0.083099999
63	37487.2	0.083499998	0.317200005	0.309599996	0.082599998	0.353700012	0.368000001	0.0854	0.308699995	0.29429999	0.086400002	0.371699989	0.083300002	0.318800002	0.314599991	0.085299999	0.354999989	0.365799993	0.084700003	0.3028	0.291099995	0.349400014	0.374599993	0.0845	0.325300008	0.304699987	0.085199997	0.356599987	0.363599986	0.086199999	0.301600009	0.082999997	0.365799993	0.378500015	0.085699998	0.328900009	0.302399993	0.085000001	0.359299988	0.373699993	0.084200002	0.312000006	0.0845	0.372500002	0.377700001	0.084399998	0.309100002	0.3028	0.082699999
64	38091.8	0.083400004	0.328000009	0.319599986	0.082599998	0.361200005	0.378500015	0.085199997	0.319099993	0.304100007	0.086300001	0.381599993	0.0832	0.328799993	0.325300008	0.085100003	0.364300013	0.375499994	0.084200002	0.313499987	0.300900012	0.359499991	0.385399997	0.084100001	0.335099995	0.316100001	0.085100003	0.36469999	0.3741	0.086499996	0.31279999	0.0836	0.3759	0.389499992	0.085199997	0.339599997	0.313600004	0.084600002	0.368099988	0.3838	0.084600002	0.324400008	0.085000001	0.38319999	0.389200002	0.084100001	0.32069999	0.313899994	0.082800001
65	38696.4	0.0836	0.337500006	0.3301	0.082500003	0.370400012	0.387100011	0.085900001	0.328500003	0.31310001	0.0854	0.391900003	0.083099999	0.340900004	0.337099999	0.085000001	0.372900009	0.386500001	0.0845	0.323300004	0.312099993	0.369199991	0.395999998	0.084600002	0.345699996	0.326299995	0.085600004	0.374500006	0.384799987	0.087099999	0.322899997	0.082800001	0.385899991	0.402200013	0.085699998	0.350499988	0.324499995	0.086000003	0.378199995	0.393999994	0.085299999	0.335799992	0.085100003	0.392800003	0.399899989	0.0845	0.331699997	0.325800002	0.083700001
66	39301.1	0.083400004	0.347000003	0.339300007	0.082699999	0.376700014	0.396899998	0.085299999	0.337599993	0.321399987	0.086000003	0.400000006	0.082400002	0.349599987	0.346899986	0.086599998	0.381000012	0.39320001	0.084600002	0.332300007	0.318500012	0.377799988	0.404100001	0.083999999	0.354900002	0.336800009	0.085299999	0.381000012	0.394199997	0.086000003	0.33160001	0.082099997	0.394199997	0.410600007	0.085299999	0.361900002	0.334500015	0.083899997	0.38499999	0.401499987	0.083999999	0.346500009	0.084399998	0.40079999	0.408399999	0.084100001	0.341699988	0.334800005	0.082500003
67	39905.7	0.082800001	0.358799994	0.352699995	0.082000002	0.386900008	0.407499999	0.084700003	0.347799987	0.331400007	0.0845	0.409500003	0.082000002	0.361099988	0.35769999	0.085000001	0.390300006	0.405000001	0.083899997	0.342500001	0.329699993	0.386500001	0.415399998	0.083700001	0.367599994	0.348500013	0.085100003	0.392699987	0.407000005	0.085500002	0.342000008	0.082400002	0.404199988	0.421900004	0.084899999	0.373899996	0.346300006	0.085100003	0.394899994	0.413300008	0.083999999	0.357800007	0.0845	0.410400003	0.419800013	0.083400004	0.352899998	0.346799999	0.082599998
68	40510.3	0.082900003	0.369500011	0.362699986	0.081900001	0.398900002	0.41960001	0.084399998	0.357499987	0.341899991	0.085100003	0.41960001	0.081799999	0.372399986	0.368600011	0.084200002	0.401300013	0.415199995	0.083700001	0.352999985	0.340999991	0.396899998	0.425799996	0.083700001	0.377400011	0.359699994	0.085299999	0.402700007	0.416500002	0.0854	0.352899998	0.082199998	0.413399994	0.432700008	0.084799998	0.384200007	0.357499987	0.084399998	0.404100001	0.423599988	0.084399998	0.367500007	0.084100001	0.420899987	0.4296	0.083400004	0.363200009	0.357499987	0.082500003
69	41114.9	0.082900003	0.378399998	0.373899996	0.082000002	0.406500012	0.42750001	0.085100003	0.367500007	0.351300001	0.083999999	0.429199994	0.082400002	0.382600009	0.379700005	0.084399998	0.409500003	0.424899995	0.084100001	0.362599999	0.348800004	0.406199992	0.435699999	0.083700001	0.387899995	0.370200008	0.0836	0.411000013	0.427399993	0.085600004	0.363099992	0.082500003	0.423400015	0.442999989	0.084799998	0.394699991	0.367300004	0.084899999	0.413800001	0.433899999	0.084299996	0.379400015	0.084700003	0.429800004	0.440299988	0.0836	0.373400003	0.367399991	0.082400002
70	41719.5	0.082800001	0.388300002	0.38319999	0.081900001	0.414799988	0.437999994	0.084799998	0.378100008	0.360100001	0.084700003	0.439799994	0.082400002	0.39289999	0.390100002	0.085199997	0.417600006	0.433099985	0.084100001	0.372200012	0.358500004	0.415300012	0.445300013	0.083499998	0.398099989	0.379700005	0.085699998	0.42019999	0.436699986	0.0854	0.372599989	0.0823	0.432200015	0.453900009	0.084600002	0.404900014	0.377400011	0.084600002	0.422800004	0.444700003	0.083400004	0.390199989	0.0845	0.439599991	0.451099992	0.083700001	0.383399993	0.377299994	0.082099997
71	42324.2	0.082900003	0.399599999	0.395500004	0.081900001	0.423500001	0.4472	0.084799998	0.387300014	0.369500011	0.084299996	0.448300004	0.082000002	0.403499991	0.400000006	0.084200002	0.426800013	0.443199992	0.083499998	0.382099986	0.368000001	0.423999995	0.45539999	0.083499998	0.409099996	0.389499992	0.083800003	0.429199994	0.446399987	0.085199997	0.382299989	0.082000002	0.442999989	0.4639	0.084899999	0.415399998	0.387899995	0.0845	0.430700004	0.453799993	0.083300002	0.400299996	0.084100001	0.449299991	0.460500002	0.083300002	0.393999994	0.387300014	0.082000002
72	42928.8	0.082800001	0.410299987	0.405699998	0.081900001	0.433499992	0.457700014	0.084899999	0.397700012	0.379400015	0.084399998	0.458200008	0.082099997	0.414600015	0.4102	0.084100001	0.435499996	0.451799989	0.083800003	0.393000007	0.379000008	0.433800012	0.465900004	0.0836	0.419499993	0.400999993	0.084299996	0.439300001	0.457199991	0.0854	0.39379999	0.082400002	0.451499999	0.475499988	0.084700003	0.426600009	0.398699999	0.085000001	0.441900015	0.465200007	0.0845	0.411000013	0.084399998	0.460399985	0.470899999	0.083099999	0.404100001	0.399199992	0.082500003
73	43533.4	0.082900003	0.420599997	0.416000009	0.081799999	0.441700011	0.466600001	0.085000001	0.408399999	0.389400005	0.084200002	0.468699992	0.082199998	0.425199986	0.421999991	0.085100003	0.444599986	0.462900013	0.084100001	0.402799994	0.389499992	0.444099993	0.475600004	0.0836	0.430099994	0.411500007	0.083300002	0.448300004	0.467200011	0.085600004	0.403299987	0.082400002	0.461400002	0.485500008	0.084899999	0.437000006	0.408100009	0.084700003	0.450700015	0.475800008	0.0836	0.422899991	0.084299996	0.469799995	0.481999993	0.083400004	0.414600015	0.409099996	0.082599998
74	44138	0.082699999	0.430599988	0.427399993	0.081900001	0.450800002	0.476300001	0.085100003	0.418900013	0.399599999	0.084600002	0.478599995	0.082099997	0.435200006	0.433499992	0.084399998	0.453500003	0.472900003	0.083700001	0.414000005	0.399100006	0.453900009	0.486099988	0.083400004	0.442099988	0.422800004	0.086300001	0.456999987	0.477699995	0.0854	0.414000005	0.0823	0.471300006	0.496100008	0.084799998	0.448000014	0.419099987	0.084200002	0.460299999	0.486499995	0.083999999	0.433699995	0.084799998	0.480199993	0.492000014	0.083499998	0.425999999	0.419999987	0.0823
75	44742.6	0.082999997	0.441700011	0.439200014	0.082199998	0.459800005	0.486799985	0.084700003	0.429899991	0.409799993	0.084399998	0.488599986	0.082400002	0.448100001	0.444700003	0.084700003	0.46329999	0.483099997	0.084100001	0.423599988	0.410400003	0.463400006	0.496499985	0.0836	0.453500003	0.433499992	0.083899997	0.466199994	0.487800002	0.085500002	0.424800009	0.082400002	0.480800003	0.505599976	0.084700003	0.459600002	0.430200011	0.085199997	0.469599992	0.496899992	0.083999999	0.444999993	0.084600002	0.490099996	0.503099978	0.083800003	0.437000006	0.431499988	0.082599998
76	45347.3	0.082999997	0.452100009	0.449499995	0.081799999	0.468199998	0.495599985	0.0845	0.441100001	0.4199	0.084100001	0.498100013	0.082199998	0.458700001	0.4551	0.085000001	0.471399993	0.4921	0.083899997	0.433999985	0.420700014	0.472600013	0.506299973	0.083899997	0.463400006	0.444000006	0.0836	0.476000011	0.496199995	0.085600004	0.435499996	0.082400002	0.490399987	0.517099977	0.085000001	0.469900012	0.440299988	0.083999999	0.478899986	0.506900012	0.084299996	0.45570001	0.0845	0.500100017	0.512199998	0.0832	0.447699994	0.442200005	0.082500003
77	45951.9	0.082800001	0.462300003	0.460500002	0.082000002	0.478199989	0.504000008	0.084799998	0.452300012	0.430799991	0.084100001	0.507399976	0.082000002	0.469399989	0.466399997	0.0845	0.479400009	0.501900017	0.083899997	0.444400012	0.431199998	0.48269999	0.517499983	0.083700001	0.475499988	0.455599993	0.084899999	0.485399991	0.505500019	0.085500002	0.446399987	0.0823	0.499900013	0.527199984	0.084899999	0.48210001	0.451200008	0.084399998	0.488299996	0.519400001	0.083499998	0.467400014	0.084399998	0.509800017	0.522800028	0.083400004	0.458600014	0.453099996	0.082199998
78	46556.5	0.082900003	0.47299999	0.47240001	0.082099997	0.487300009	0.513999999	0.085000001	0.462799996	0.440899998	0.0845	0.516600013	0.082000002	0.481299996	0.477899998	0.084799998	0.49090001	0.512199998	0.083899997	0.455599993	0.442299992	0.492700011	0.52670002	0.083499998	0.486600012	0.466600001	0.084899999	0.494800001	0.514800012	0.085500002	0.458299994	0.082000002	0.509299994	0.536499977	0.084700003	0.493499994	0.461699992	0.084799998	0.496800005	0.528800011	0.0836	0.478500009	0.0845	0.519500017	0.532700002	0.083300002	0.469900012	0.463699996	0.082199998
79	47161.1	0.082999997	0.484499991	0.482600003	0.082000002	0.495599985	0.522499979	0.084799998	0.473100007	0.451099992	0.083800003	0.526000023	0.081799999	0.492300004	0.488299996	0.083899997	0.498800009	0.520799994	0.083700001	0.466800004	0.453299999	0.500999987	0.535600007	0.083499998	0.497900009	0.476999998	0.085000001	0.503600001	0.524600029	0.085299999	0.469300002	0.082199998	0.518999994	0.546400011	0.084899999	0.504700005	0.473100007	0.0845	0.506600022	0.538299978	0.084200002	0.488999993	0.084600002	0.530399978	0.542299986	0.083300002	0.48120001	0.474799991	0.082099997
80	47765.7	0.0832	0.495599985	0.494399995	0.082199998	0.504499972	0.532500029	0.085000001	0.485500008	0.461400002	0.084799998	0.537100017	0.0823	0.504199982	0.498400003	0.084399998	0.507399976	0.530799985	0.083999999	0.477699995	0.464599997	0.510299981	0.545300007	0.083800003	0.509299994	0.488700002	0.084700003	0.513100028	0.535700023	0.0854	0.480199993	0.082599998	0.528599977	0.558000028	0.085100003	0.516700029	0.483900011	0.085000001	0.515600026	0.547699988	0.083999999	0.500199974	0.084799998	0.540199995	0.55369997	0.083700001	0.492599994	0.486099988	0.082400002
81	48370.4	0.082699999	0.507000029	0.505200028	0.081900001	0.513100028	0.541400015	0.0845	0.496600002	0.472000003	0.083899997	0.545899987	0.082000002	0.514299989	0.508300006	0.085000001	0.516700029	0.539600015	0.083700001	0.488200009	0.474599987	0.520200014	0.554700017	0.083499998	0.520900011	0.499500006	0.0854	0.522499979	0.543600023	0.085600004	0.491299987	0.082099997	0.538999975	0.569199979	0.084700003	0.528199971	0.494300008	0.084399998	0.524699986	0.559499979	0.084100001	0.512099981	0.084600002	0.549700022	0.563000023	0.0836	0.503799975	0.496600002	0.081799999
82	48975	0.082999997	0.516900003	0.51639998	0.081900001	0.521899998	0.550599992	0.084899999	0.508300006	0.4833	0.084100001	0.555299997	0.082000002	0.526499987	0.519299984	0.083700001	0.52579999	0.549899995	0.084200002	0.499900013	0.486000001	0.528800011	0.56370002	0.083700001	0.532700002	0.510699987	0.0836	0.532199979	0.55430001	0.085299999	0.503700018	0.082099997	0.547900021	0.578000009	0.084600002	0.539799988	0.505900025	0.083899997	0.533699989	0.568700016	0.083499998	0.524100006	0.084600002	0.561699986	0.573599994	0.083300002	0.515200019	0.508099973	0.082099997
83	49579.6	0.082900003	0.52759999	0.52609998	0.081900001	0.532500029	0.558600008	0.0845	0.519500017	0.494800001	0.084200002	0.564800024	0.081699997	0.538800001	0.530099988	0.084600002	0.536300004	0.558499992	0.083899997	0.511399984	0.497200012	0.537800014	0.573000014	0.083099999	0.542699993	0.521499991	0.0845	0.540000021	0.562399983	0.085100003	0.514800012	0.081900001	0.558499992	0.588	0.084600002	0.551100016	0.516600013	0.085000001	0.542599976	0.576200008	0.083999999	0.53490001	0.084299996	0.571399987	0.583100021	0.082800001	0.526199996	0.519400001	0.082000002
84	50184.2	0.083099999	0.540000021	0.538299978	0.082000002	0.542900026	0.57130003	0.0858	0.531199992	0.505100012	0.084899999	0.575200021	0.081699997	0.551299989	0.543099999	0.084600002	0.547299981	0.568899989	0.083899997	0.522499979	0.50880003	0.547800004	0.582700014	0.083700001	0.555999994	0.533500016	0.083999999	0.551699996	0.572600007	0.085900001	0.525300026	0.082199998	0.571399987	0.59799999	0.084700003	0.563899994	0.529200017	0.084200002	0.551599979	0.587499976	0.083700001	0.548399985	0.084899999	0.582400024	0.593699992	0.0836	0.538999975	0.531700015	0.082199998
85	50788.9	0.083400004	0.551999986	0.549499989	0.082699999	0.550000012	0.581799984	0.0854	0.541400015	0.515399992	0.085699998	0.587800026	0.082400002	0.564300001	0.554899991	0.084700003	0.55339998	0.577899992	0.084799998	0.535600007	0.521300018	0.560599983	0.594500005	0.083899997	0.567499995	0.544700027	0.083700001	0.558399975	0.582799971	0.086199999	0.537699997	0.082400002	0.5801	0.607299984	0.085100003	0.575699985	0.540899992	0.084600002	0.564499974	0.59890002	0.0845	0.561999977	0.084799998	0.593400002	0.605000019	0.083999999	0.551400006	0.54369998	0.082800001
86	51393.5	0.084299996	0.56220001	0.558300018	0.082999997	0.559099972	0.59009999	0.086400002	0.55309999	0.52759999	0.086400002	0.596099973	0.082800001	0.572700024	0.563499987	0.085299999	0.562900007	0.586399972	0.084799998	0.546000004	0.531499982	0.567300022	0.602699995	0.084299996	0.577499986	0.555000007	0.085600004	0.567499995	0.5898	0.086400002	0.551100016	0.082800001	0.587400019	0.617500007	0.086000003	0.586000025	0.550800025	0.085699998	0.574899971	0.60680002	0.084600002	0.571099997	0.085500002	0.601899981	0.612600029	0.084299996	0.562399983	0.55430001	0.082500003
87	51998.1	0.083300002	0.572399974	0.569299996	0.0823	0.568400025	0.596599996	0.085199997	0.564499974	0.538200021	0.084899999	0.603799999	0.082199998	0.583400011	0.573400021	0.086099997	0.57249999	0.594500005	0.084299996	0.558600008	0.541000009	0.576600015	0.612399995	0.083899997	0.587499976	0.563899994	0.087399997	0.577000022	0.596499979	0.085900001	0.560599983	0.081799999	0.596400023	0.623099983	0.085000001	0.595700026	0.560599983	0.084700003	0.58069998	0.613300025	0.083800003	0.581399977	0.0854	0.610599995	0.620899975	0.083700001	0.572000027	0.5625	0.082199998
88	52602.7	0.082900003	0.578199983	0.579400003	0.082000002	0.574199975	0.605099976	0.084899999	0.576900005	0.549600005	0.083700001	0.613900006	0.081699997	0.594299972	0.583100021	0.084600002	0.58130002	0.602299988	0.084100001	0.568700016	0.551400006	0.584699988	0.620800018	0.0836	0.597800016	0.574899971	0.085600004	0.587599993	0.60650003	0.0854	0.573099971	0.081900001	0.606299996	0.632200003	0.085000001	0.605799973	0.57190001	0.083999999	0.59009999	0.622200012	0.083800003	0.591899991	0.084899999	0.619000018	0.629400015	0.0832	0.583100021	0.574000001	0.081799999
89	53207.3	0.082900003	0.591899991	0.589100003	0.081900001	0.586199999	0.615199983	0.0845	0.58829999	0.560599983	0.083800003	0.624100029	0.081699997	0.60589999	0.593599975	0.083899997	0.590799987	0.611999989	0.083899997	0.580200016	0.561100006	0.593900025	0.629700005	0.083700001	0.60860002	0.583700001	0.084299996	0.59829998	0.613300025	0.085299999	0.584699988	0.082000002	0.614300013	0.642499983	0.084899999	0.617200017	0.582400024	0.083999999	0.600700021	0.628499985	0.083400004	0.602199972	0.084899999	0.629100025	0.637899995	0.083400004	0.594099998	0.584399998	0.082000002
90	53812	0.082999997	0.601700008	0.600000024	0.082000002	0.595799983	0.623000026	0.084700003	0.600600004	0.571699977	0.083899997	0.633000016	0.081699997	0.616900027	0.604099989	0.085000001	0.599399984	0.622099996	0.084100001	0.592299998	0.572799981	0.603799999	0.637300014	0.083400004	0.620199978	0.596800029	0.084600002	0.606899977	0.623399973	0.085199997	0.596400023	0.082000002	0.624100029	0.648800015	0.084600002	0.629599988	0.593400002	0.084100001	0.610700011	0.637099981	0.083400004	0.614099979	0.085299999	0.636699975	0.645600021	0.083300002	0.605199993	0.594600022	0.081799999
91	54416.6	0.082999997	0.61500001	0.610099971	0.081799999	0.607599974	0.632700026	0.084899999	0.611299992	0.581499994	0.084299996	0.641300023	0.081900001	0.629299998	0.616699994	0.084600002	0.611299992	0.630500019	0.084200002	0.603799999	0.583700001	0.612399995	0.646499991	0.0836	0.630999982	0.607200027	0.084200002	0.618099988	0.633300006	0.085199997	0.606400013	0.082199998	0.63319999	0.657000005	0.084399998	0.638999999	0.605400026	0.085000001	0.620199978	0.64410001	0.083700001	0.623899996	0.085600004	0.647800028	0.655900002	0.082999997	0.61589998	0.606299996	0.081699997
92	55021.2	0.082699999	0.625100017	0.621599972	0.081799999	0.61559999	0.639800012	0.084700003	0.622099996	0.591199994	0.0836	0.649800003	0.081900001	0.639400005	0.625100017	0.083800003	0.620100021	0.637199998	0.083999999	0.613799989	0.592999995	0.622900009	0.654600024	0.0832	0.643700004	0.617699981	0.084799998	0.625899971	0.639400005	0.085199997	0.618799984	0.081799999	0.641499996	0.664900005	0.084299996	0.65079999	0.61500001	0.0836	0.629299998	0.652700007	0.083300002	0.635699987	0.0854	0.654799998	0.662299991	0.083099999	0.62620002	0.61650002	0.081500001
93	55625.8	0.082699999	0.635399997	0.630299985	0.081900001	0.625100017	0.646799982	0.085100003	0.634199977	0.601999998	0.083999999	0.658299983	0.081900001	0.650200009	0.636200011	0.084700003	0.629999995	0.646300018	0.084600002	0.626999974	0.604200006	0.632000029	0.662299991	0.083499998	0.655200005	0.629100025	0.084100001	0.636099994	0.648899972	0.0854	0.629999995	0.0823	0.650200009	0.673699975	0.084700003	0.659799993	0.626600027	0.084600002	0.639900029	0.661199987	0.0836	0.646200001	0.086000003	0.664699972	0.671999991	0.083499998	0.637700021	0.627200007	0.082199998
94	56230.5	0.083099999	0.647099972	0.640100002	0.081799999	0.63319999	0.654900014	0.084799998	0.645299971	0.612299979	0.084200002	0.667200029	0.082099997	0.661599994	0.647400022	0.084200002	0.641200006	0.654500008	0.084200002	0.636799991	0.613600016	0.639400005	0.671199977	0.083999999	0.665199995	0.638700008	0.085100003	0.644599974	0.658399999	0.0854	0.640999973	0.082400002	0.659099996	0.682600021	0.085199997	0.669799984	0.637600005	0.084700003	0.647899985	0.671400011	0.084100001	0.655200005	0.086400002	0.675199986	0.681500018	0.0832	0.649699986	0.638000011	0.082199998
95	56835.1	0.082800001	0.657599986	0.6523	0.081799999	0.64319998	0.662500024	0.084899999	0.657199979	0.624000013	0.084200002	0.675499976	0.082000002	0.673200011	0.657599986	0.084799998	0.649399996	0.664900005	0.084299996	0.648899972	0.62529999	0.649399996	0.678900003	0.0836	0.675999999	0.649200022	0.083999999	0.654200017	0.666899979	0.085699998	0.652100027	0.082500003	0.667400002	0.689999998	0.084899999	0.679899991	0.647400022	0.084700003	0.658100009	0.678799987	0.0836	0.665799975	0.086400002	0.682799995	0.689599991	0.083999999	0.66109997	0.648199975	0.082199998
96	57439.7	0.082999997	0.667500019	0.663500011	0.082000002	0.649800003	0.672200024	0.084799998	0.667500019	0.633700013	0.084299996	0.682699978	0.081900001	0.684899986	0.669200003	0.085000001	0.658399999	0.673399985	0.084200002	0.659300029	0.635500014	0.659300029	0.685100019	0.084100001	0.68629998	0.660099983	0.084700003	0.663299978	0.674199998	0.085600004	0.663299978	0.082099997	0.678499997	0.699199975	0.084799998	0.689899981	0.658200026	0.083800003	0.666000009	0.686699986	0.084600002	0.675499976	0.086800002	0.690299988	0.696399987	0.083300002	0.670400023	0.658999979	0.081900001
97	58044.3	0.082900003	0.677200019	0.673200011	0.082000002	0.658299983	0.679400027	0.084799998	0.678200006	0.644200027	0.084100001	0.690599978	0.082000002	0.695299983	0.680100024	0.083700001	0.666700006	0.682399988	0.084200002	0.670300007	0.646499991	0.666499972	0.691799998	0.0836	0.69690001	0.671700001	0.085299999	0.671800017	0.684199989	0.0858	0.675599992	0.082000002	0.686500013	0.707400024	0.085000001	0.698700011	0.667599976	0.084899999	0.674600005	0.692600012	0.083800003	0.684899986	0.086800002	0.697300017	0.703800023	0.0836	0.681599975	0.668900013	0.082199998
98	58649	0.082800001	0.68870002	0.684599996	0.081799999	0.667500019	0.688000023	0.085000001	0.688499987	0.654200017	0.0845	0.696500003	0.082099997	0.70569998	0.691500008	0.084600002	0.674499989	0.68870002	0.084399998	0.680100024	0.654900014	0.675800025	0.698400021	0.083700001	0.707400024	0.680899978	0.0832	0.680400014	0.692300022	0.085600004	0.686200023	0.082199998	0.693000019	0.715300024	0.084600002	0.708599985	0.677299976	0.083899997	0.683799982	0.699299991	0.083800003	0.694400012	0.086900003	0.703800023	0.711000025	0.083400004	0.690699995	0.678600013	0.081799999
99	59253.6	0.082999997	0.698899984	0.694000006	0.082099997	0.676100016	0.69569999	0.084899999	0.698599994	0.664399981	0.084100001	0.704200029	0.081900001	0.715799987	0.701900005	0.084299996	0.681699991	0.696500003	0.084200002	0.691500008	0.665899992	0.684499979	0.708599985	0.083499998	0.717299998	0.691699982	0.083999999	0.688300014	0.700900018	0.085600004	0.69599998	0.082000002	0.700399995	0.723200023	0.084799998	0.717599988	0.68779999	0.084600002	0.691200018	0.707700014	0.083700001	0.703499973	0.087300003	0.712400019	0.718400002	0.083300002	0.701200008	0.688300014	0.081900001
100	59858.2	0.082699999	0.710399985	0.703999996	0.081799999	0.683799982	0.702199996	0.084600002	0.708899975	0.674300015	0.084299996	0.712199986	0.082000002	0.727100015	0.711899996	0.083800003	0.690400004	0.704599977	0.0845	0.702499986	0.678900003	0.692300022	0.714999974	0.0836	0.727199972	0.701300025	0.083499998	0.696399987	0.708599985	0.085500002	0.707300007	0.082000002	0.707799971	0.734000027	0.084799998	0.726800025	0.697700024	0.083400004	0.700600028	0.71420002	0.0836	0.713500023	0.0876	0.719200015	0.7245	0.083800003	0.711499989	0.699500024	0.082199998
101	60462.8	0.082800001	0.720600009	0.713500023	0.081799999	0.694299996	0.711499989	0.084700003	0.718200028	0.684300005	0.083899997	0.721400023	0.082099997	0.737699986	0.721000016	0.0845	0.700100005	0.712100029	0.084299996	0.711499989	0.687900007	0.698899984	0.720700026	0.083800003	0.736100018	0.710300028	0.084700003	0.704100013	0.716499984	0.085500002	0.717700005	0.082000002	0.717899978	0.743200004	0.084600002	0.735199988	0.708999991	0.085199997	0.708899975	0.722000003	0.084200002	0.721700013	0.087899998	0.727500021	0.73210001	0.083400004	0.721400023	0.709200025	0.081900001
102	61067.5	0.082900003	0.729499996	0.723999977	0.081600003	0.700100005	0.718599975	0.0845	0.727900028	0.694599986	0.083999999	0.728299975	0.081799999	0.749000013	0.732299984	0.084399998	0.709100008	0.720200002	0.084200002	0.721499979	0.698199987	0.70630002	0.726400018	0.083499998	0.745999992	0.720200002	0.083499998	0.71390003	0.726599991	0.085600004	0.726800025	0.081799999	0.72420001	0.751399994	0.084600002	0.744300008	0.717999995	0.083899997	0.717800021	0.729900002	0.083400004	0.729700029	0.087899998	0.734399974	0.738699973	0.083300002	0.730400026	0.717899978	0.081600003
103	61672.1	0.082800001	0.7403	0.733399987	0.081799999	0.708999991	0.726300001	0.084899999	0.738600016	0.704999983	0.0845	0.734799981	0.082099997	0.759500027	0.742600024	0.083899997	0.717800021	0.730300009	0.084700003	0.731700003	0.708599985	0.712800026	0.734600008	0.083499998	0.756799996	0.731700003	0.084299996	0.723200023	0.735400021	0.085600004	0.737800002	0.082199998	0.73299998	0.759199977	0.085199997	0.754599988	0.727299988	0.085100003	0.726300001	0.738099992	0.083999999	0.737900019	0.088500001	0.741999984	0.745299995	0.083499998	0.739400029	0.727900028	0.081600003
104	62276.7	0.082900003	0.749300003	0.745400012	0.082099997	0.719299972	0.734300017	0.084600002	0.746699989	0.714900017	0.0845	0.743499994	0.082000002	0.76819998	0.751800001	0.085199997	0.725399971	0.738399982	0.083999999	0.741599977	0.717700005	0.722899973	0.742200017	0.083700001	0.765699983	0.74000001	0.084600002	0.729900002	0.74180001	0.085900001	0.748099983	0.082099997	0.739400029	0.768100023	0.084399998	0.762700021	0.737100005	0.084399998	0.73269999	0.746100008	0.084299996	0.746299982	0.088699996	0.749899983	0.752499998	0.083400004	0.75	0.737100005	0.081799999
105	62881.3	0.082999997	0.7579	0.753300011	0.082099997	0.727800012	0.742500007	0.084700003	0.757300019	0.724099994	0.083899997	0.749100029	0.081900001	0.777800024	0.762799978	0.083999999	0.735700011	0.745700002	0.084600002	0.751100004	0.728399992	0.730300009	0.749899983	0.0836	0.775200009	0.747799993	0.084100001	0.739000022	0.750899971	0.085500002	0.75880003	0.082099997	0.747600019	0.776000023	0.084899999	0.771899998	0.745299995	0.083999999	0.742699981	0.752699971	0.083499998	0.754000008	0.089100003	0.7579	0.758599997	0.083300002	0.75849998	0.746100008	0.081699997
106	63486	0.083099999	0.767199993	0.764400005	0.081799999	0.733699977	0.75120002	0.0854	0.76639998	0.734300017	0.084600002	0.755900025	0.082199998	0.786899984	0.772300005	0.084200002	0.744799972	0.754700005	0.084100001	0.760100007	0.738600016	0.737600029	0.757499993	0.083899997	0.784699976	0.758599997	0.084600002	0.748300016	0.7597	0.085600004	0.767499983	0.082400002	0.754899979	0.785600007	0.084899999	0.782199979	0.754999995	0.084700003	0.750899971	0.760900021	0.083899997	0.762099981	0.089599997	0.76730001	0.766600013	0.0836	0.76819998	0.756699979	0.082400002
107	64090.6	0.082999997	0.777999997	0.774999976	0.081799999	0.746399999	0.758899987	0.084799998	0.774800003	0.744799972	0.084100001	0.763599992	0.082000002	0.797200024	0.782000005	0.083700001	0.751699984	0.762499988	0.084200002	0.770600021	0.747799993	0.744899988	0.764699996	0.0836	0.794799984	0.769299984	0.084200002	0.756299973	0.766799986	0.085699998	0.777899981	0.082199998	0.762099981	0.792800009	0.084799998	0.791599989	0.765299976	0.083999999	0.759199977	0.76880002	0.084299996	0.770200014	0.090499997	0.773599982	0.774100006	0.083300002	0.778599977	0.765399992	0.082199998
108	64695.2	0.082999997	0.785099983	0.783299983	0.082099997	0.753799975	0.766700029	0.085500002	0.785000026	0.753899992	0.084200002	0.771200001	0.082199998	0.807500005	0.791000009	0.085000001	0.762899995	0.771399975	0.084700003	0.778400004	0.757399976	0.752799988	0.771600008	0.083899997	0.80430001	0.77700001	0.085299999	0.764800012	0.77609998	0.086400002	0.78609997	0.082400002	0.769500017	0.801900029	0.085000001	0.801299989	0.774600029	0.085100003	0.76819998	0.775399983	0.0845	0.778599977	0.091600001	0.780600011	0.782000005	0.084600002	0.787199974	0.77579999	0.082500003
109	65299.9	0.0832	0.792999983	0.791499972	0.081600003	0.759599984	0.773699999	0.084899999	0.791800022	0.761900008	0.0845	0.777700007	0.082199998	0.816200018	0.800199986	0.083999999	0.772099972	0.778100014	0.084100001	0.787599981	0.76639998	0.759800017	0.779200017	0.083899997	0.812900007	0.786800027	0.083899997	0.773100019	0.784300029	0.085699998	0.794399977	0.082500003	0.776000023	0.809000015	0.085100003	0.811200023	0.7852	0.084299996	0.775300026	0.782299995	0.084100001	0.786199987	0.092200004	0.786599994	0.788900018	0.083999999	0.796700001	0.784600019	0.082000002
110	65904.5	0.082900003	0.80369997	0.800899982	0.082000002	0.770099998	0.781400025	0.085199997	0.799600005	0.771300018	0.084600002	0.78609997	0.082099997	0.826200008	0.809599996	0.085199997	0.779399991	0.78670001	0.084600002	0.7949	0.774100006	0.766900003	0.786499977	0.083999999	0.822799981	0.797500014	0.085100003	0.782000005	0.789399981	0.085600004	0.804499984	0.0823	0.782500029	0.816999972	0.084799998	0.820500016	0.794200003	0.085600004	0.783399999	0.789399981	0.083700001	0.793900013	0.093800001	0.793900013	0.79549998	0.083499998	0.805800021	0.794099987	0.082099997
111	66509.1	0.082800001	0.809199989	0.810299993	0.082099997	0.777100027	0.787500024	0.085100003	0.808499992	0.777800024	0.083499998	0.79400003	0.082099997	0.834999979	0.818099976	0.084200002	0.787699997	0.79460001	0.084299996	0.80309999	0.782800019	0.774200022	0.794499993	0.083700001	0.830900013	0.806200027	0.084399998	0.791400015	0.797999978	0.086000003	0.812399983	0.082000002	0.789200008	0.824000001	0.084799998	0.828700006	0.803200006	0.084100001	0.791199982	0.796299994	0.083700001	0.801100016	0.095299996	0.800800025	0.802999973	0.0836	0.815400004	0.80309999	0.082199998
112	67113.7	0.082999997	0.816299975	0.819000006	0.082099997	0.78609997	0.794700027	0.085199997	0.816100001	0.78549999	0.084299996	0.800899982	0.082199998	0.844900012	0.827300012	0.084100001	0.795799971	0.8028	0.084399998	0.810599983	0.791299999	0.781499982	0.80309999	0.084200002	0.841799974	0.816500008	0.084399998	0.800899982	0.806500018	0.085699998	0.823599994	0.082800001	0.797500014	0.832599998	0.085500002	0.83920002	0.813300014	0.084600002	0.799199998	0.803300023	0.083999999	0.810199976	0.097000003	0.807900012	0.811399996	0.084200002	0.824800014	0.813499987	0.082500003
113	67718.3	0.082999997	0.823300004	0.825600028	0.081799999	0.793600023	0.801400006	0.084799998	0.823499978	0.79430002	0.0845	0.809000015	0.082099997	0.853399992	0.834500015	0.0845	0.803300023	0.808499992	0.084200002	0.818099976	0.798900008	0.789200008	0.810100019	0.084200002	0.849099994	0.823400021	0.084899999	0.806599975	0.813600004	0.085500002	0.82950002	0.0823	0.805299997	0.839999974	0.084899999	0.848200023	0.822600007	0.084700003	0.806299984	0.810000002	0.083999999	0.817099988	0.098099999	0.815900028	0.818099976	0.0836	0.833800018	0.822300017	0.0823
114	68323	0.082999997	0.83160001	0.832799971	0.081900001	0.801500022	0.808099985	0.0854	0.83039999	0.8028	0.084399998	0.816299975	0.0823	0.861800015	0.841300011	0.084799998	0.810400009	0.816500008	0.084799998	0.825600028	0.807500005	0.796999991	0.818000019	0.083999999	0.859000027	0.831799984	0.084799998	0.815100014	0.82099998	0.087099999	0.838	0.082599998	0.81370002	0.847100019	0.0854	0.859000027	0.831799984	0.084600002	0.815199971	0.816500008	0.084899999	0.826799989	0.0995	0.824100018	0.827400029	0.084200002	0.844600022	0.832300007	0.082500003
115	68927.6	0.082999997	0.838500023	0.83859998	0.081900001	0.809899986	0.816100001	0.085299999	0.836899996	0.810699999	0.0845	0.823300004	0.082099997	0.871500015	0.850000024	0.083899997	0.818799973	0.8222	0.084399998	0.833100021	0.815800011	0.80430001	0.826399982	0.083800003	0.867399991	0.838999987	0.0845	0.824800014	0.829299986	0.086000003	0.846899986	0.082099997	0.820900023	0.854499996	0.085000001	0.8671	0.840799987	0.084899999	0.822799981	0.82249999	0.084100001	0.834200025	0.101599999	0.831499994	0.834100008	0.084299996	0.851800025	0.840799987	0.081600003
116	69532.2	0.082900003	0.845000029	0.846099973	0.082000002	0.818099976	0.8222	0.085100003	0.842999995	0.817099988	0.0836	0.831499994	0.082099997	0.878099978	0.85680002	0.084799998	0.824899971	0.828199983	0.084299996	0.83859998	0.822000027	0.811600029	0.833100021	0.084299996	0.874899983	0.846899986	0.086800002	0.8301	0.834699988	0.0858	0.851599991	0.082199998	0.828000009	0.860899985	0.084700003	0.876699984	0.84890002	0.084100001	0.831900001	0.829900026	0.083800003	0.844099998	0.103100002	0.838800013	0.842199981	0.083300002	0.861100018	0.849600017	0.081799999
117	70136.9	0.082800001	0.851300001	0.851599991	0.081799999	0.826399982	0.828499973	0.085600004	0.849300027	0.823400021	0.084399998	0.838100016	0.082199998	0.885999978	0.864099979	0.085000001	0.834100008	0.835099995	0.084899999	0.844299972	0.828199983	0.819999993	0.839999974	0.083800003	0.882700026	0.855000019	0.086999997	0.83859998	0.842599988	0.085699998	0.859799981	0.082500003	0.836000025	0.868799984	0.085199997	0.8847	0.856299996	0.085199997	0.83920002	0.837199986	0.083899997	0.852999985	0.113399997	0.847100019	0.850099981	0.0854	0.870000005	0.8574	0.0823
118	70741.5	0.083099999	0.859499991	0.859200001	0.081799999	0.834800005	0.836000025	0.084799998	0.855700016	0.831900001	0.083999999	0.846800029	0.081900001	0.89410001	0.871399999	0.084100001	0.843500018	0.841899991	0.084299996	0.850300014	0.835399985	0.827400029	0.849300027	0.083899997	0.889400005	0.862999976	0.085900001	0.846099973	0.850300014	0.0858	0.867200017	0.0823	0.844799995	0.876299977	0.084799998	0.893899977	0.86559999	0.083800003	0.84740001	0.844799995	0.083999999	0.861400008	0.114299998	0.854900002	0.857900023	0.083400004	0.880800009	0.866599977	0.082099997
119	71346.1	0.083499998	0.868200004	0.867799997	0.082699999	0.843299985	0.845000029	0.086800002	0.863799989	0.841499984	0.086000003	0.856000006	0.082699999	0.903199971	0.879999995	0.086499996	0.853799999	0.850600004	0.085699998	0.85799998	0.844299972	0.838699996	0.858399987	0.084100001	0.897400022	0.871299982	0.084799998	0.85589999	0.859300017	0.086400002	0.876100004	0.0823	0.855000019	0.887199998	0.085299999	0.904600024	0.875500023	0.085500002	0.858299971	0.853200018	0.085000001	0.87379998	0.123099998	0.86650002	0.868499994	0.084299996	0.890999973	0.875999987	0.082800001
120	71950.7	0.083400004	0.874100029	0.873099983	0.083400004	0.851599991	0.851599991	0.085699998	0.868900001	0.846700013	0.086000003	0.864499986	0.082599998	0.908699989	0.887000024	0.085500002	0.860599995	0.855799973	0.085100003	0.864799976	0.847599983	0.84799999	0.865999997	0.084799998	0.904600024	0.879800022	0.086300001	0.863300025	0.864300013	0.086000003	0.882700026	0.082800001	0.863399982	0.89410001	0.0854	0.914399981	0.883599997	0.084700003	0.865199983	0.860199988	0.085299999	0.8829	0.121699996	0.872699976	0.875500023	0.0845	0.898199975	0.884899974	0.082500003
121	72555.4	0.0836	0.884000003	0.880599976	0.082699999	0.860700011	0.85860002	0.0858	0.876399994	0.856000006	0.086199999	0.871299982	0.082900003	0.918200016	0.894299984	0.085600004	0.870500028	0.864099979	0.084899999	0.873000026	0.85769999	0.85589999	0.875199974	0.085199997	0.913200021	0.888000011	0.085299999	0.872300029	0.87440002	0.087099999	0.890799999	0.083099999	0.870899975	0.901899993	0.086199999	0.923200011	0.892199993	0.085199997	0.873600006	0.867200017	0.085000001	0.891300023	0.129199997	0.880900025	0.88349998	0.084799998	0.907299995	0.894800007	0.083300002
122	73160.1	0.0832	0.890600026	0.886900008	0.082099997	0.865100026	0.861699998	0.085600004	0.881299973	0.859600008	0.086900003	0.876999974	0.082800001	0.922699988	0.9005	0.085299999	0.87529999	0.86559999	0.084299996	0.879299998	0.860499978	0.860000014	0.878000021	0.084200002	0.917400002	0.892799973	0.084700003	0.87529999	0.875999987	0.0867	0.895299971	0.082400002	0.875199974	0.904799998	0.085199997	0.927200019	0.897099972	0.084299996	0.876299977	0.870100021	0.083899997	0.895200014	0.127200007	0.885699987	0.887399971	0.083999999	0.91170001	0.899900019	0.082099997
123	73764.6	0.083099999	0.899500012	0.893000007	0.082199998	0.872099996	0.867600024	0.0858	0.888899982	0.864199996	0.083999999	0.88410002	0.082000002	0.928900003	0.907000005	0.085100003	0.881699979	0.871500015	0.084100001	0.88410002	0.866400003	0.867200017	0.885500014	0.083999999	0.924600005	0.899100006	0.084799998	0.883000016	0.88380003	0.085600004	0.901199996	0.082400002	0.883300006	0.91109997	0.085299999	0.932200015	0.903400004	0.084299996	0.883599997	0.878000021	0.083700001	0.903599977	0.133300006	0.891099989	0.893700004	0.083800003	0.918799996	0.907299995	0.0823
124	74369.3	0.082999997	0.906400025	0.899500012	0.081900001	0.879400015	0.874599993	0.084700003	0.897199988	0.870899975	0.083700001	0.89200002	0.082199998	0.935400009	0.915300012	0.083899997	0.888100028	0.877499998	0.084399998	0.891099989	0.871900022	0.875500023	0.89380002	0.084299996	0.931800008	0.906199992	0.083800003	0.889100015	0.891799986	0.085900001	0.906300008	0.082500003	0.891499996	0.917699993	0.085199997	0.939599991	0.909699976	0.084200002	0.890600026	0.886600018	0.084100001	0.912599981	0.138600007	0.898699999	0.901899993	0.083999999	0.925800025	0.915000021	0.082500003
125	74973.9	0.082800001	0.912699997	0.906799972	0.081600003	0.886900008	0.882000029	0.084799998	0.904299974	0.878099978	0.0845	0.898199975	0.081799999	0.942700028	0.921999991	0.0845	0.896700025	0.884000003	0.0845	0.898699999	0.878600001	0.882799983	0.899900019	0.0836	0.93870002	0.913999975	0.084700003	0.896899998	0.898000002	0.085600004	0.913600028	0.082400002	0.899900019	0.925800025	0.085000001	0.94690001	0.917900026	0.0845	0.897199988	0.893700004	0.083800003	0.921899974	0.137700006	0.905799985	0.908699989	0.083800003	0.935100019	0.922999978	0.082000002
126	75578.5	0.0832	0.919499993	0.913900018	0.082099997	0.894299984	0.888499975	0.0854	0.910300016	0.885100007	0.083899997	0.904999971	0.0823	0.949100018	0.92900002	0.084799998	0.905200005	0.890699983	0.084700003	0.905600011	0.886500001	0.889599979	0.908500016	0.083999999	0.945200026	0.921000004	0.084100001	0.903800011	0.905300021	0.085900001	0.920799971	0.082400002	0.906400025	0.932200015	0.085299999	0.953999996	0.925899982	0.085100003	0.903400004	0.901499987	0.083800003	0.929799974	0.140900001	0.913399994	0.915300012	0.083800003	0.941799998	0.930999994	0.082099997
127	76183.2	0.082999997	0.926199973	0.919099987	0.081699997	0.901000023	0.894800007	0.084799998	0.915400028	0.888499975	0.0836	0.912800014	0.082099997	0.956099987	0.935500026	0.083800003	0.91079998	0.896300018	0.084399998	0.910099983	0.890799999	0.897800028	0.914600015	0.083999999	0.951900005	0.927399993	0.084600002	0.911000013	0.912699997	0.0858	0.926599979	0.082099997	0.913699985	0.938199997	0.084899999	0.959599972	0.931900024	0.083700001	0.908500016	0.907899976	0.084299996	0.939499974	0.141499996	0.920099974	0.922500014	0.083499998	0.948599994	0.935899973	0.082099997
128	76787.7	0.082999997	0.932200015	0.924499989	0.082099997	0.908399999	0.901899993	0.0854	0.924700022	0.896200001	0.084399998	0.91900003	0.082099997	0.962700009	0.941100001	0.085000001	0.919099987	0.902899981	0.085100003	0.918799996	0.898999989	0.904799998	0.923099995	0.084200002	0.959999979	0.934899986	0.085500002	0.918500006	0.920000017	0.085900001	0.935000002	0.082400002	0.920799971	0.945200026	0.0854	0.966000021	0.938000023	0.085000001	0.914499998	0.914699972	0.084600002	0.948400021	0.143099993	0.926900029	0.92869997	0.083999999	0.955299973	0.943400025	0.082500003
129	77392.3	0.082900003	0.939100027	0.930199981	0.082000002	0.915400028	0.908999979	0.0854	0.930999994	0.903199971	0.083899997	0.925899982	0.082099997	0.968500018	0.94749999	0.084899999	0.925599992	0.909500003	0.084600002	0.925400019	0.905499995	0.911000013	0.928900003	0.084200002	0.965200007	0.939700007	0.084600002	0.923799992	0.926599979	0.086300001	0.940500021	0.082400002	0.92839998	0.952499986	0.085100003	0.971899986	0.945599973	0.085000001	0.92110002	0.921199977	0.0845	0.957099974	0.147400007	0.933899999	0.937300026	0.083899997	0.962800026	0.949500024	0.082000002
130	77996.9	0.083099999	0.945800006	0.937300026	0.082000002	0.922500014	0.915099978	0.084899999	0.937300026	0.907199979	0.083800003	0.933600008	0.082099997	0.976899981	0.953800023	0.083999999	0.932099998	0.916499972	0.084799998	0.931599975	0.910700023	0.91839999	0.936600029	0.084200002	0.973200023	0.945599973	0.085600004	0.932099998	0.933499992	0.085900001	0.947000027	0.082400002	0.934199989	0.958400011	0.085199997	0.978500009	0.952400029	0.083999999	0.927299976	0.927900016	0.083999999	0.965300024	0.149299994	0.941100001	0.943400025	0.084100001	0.968599975	0.957700014	0.082599998
131	78601.5	0.082900003	0.951699972	0.942300022	0.081900001	0.929799974	0.920899987	0.0854	0.9454	0.915099978	0.084200002	0.940800011	0.082500003	0.982900023	0.959800005	0.085199997	0.939599991	0.922100008	0.084700003	0.939800024	0.917400002	0.926199973	0.943199992	0.084600002	0.979900002	0.952700019	0.086000003	0.937399983	0.93900001	0.086400002	0.95599997	0.082699999	0.941799998	0.965699971	0.085699998	0.985199988	0.958299994	0.085600004	0.933499992	0.935899973	0.084399998	0.974600017	0.158399999	0.946799994	0.950500011	0.084299996	0.976199985	0.966000021	0.082500003
132	79206.1	0.083099999	0.959399998	0.949199975	0.082199998	0.937099993	0.927600026	0.086199999	0.953700006	0.922200024	0.084200002	0.948400021	0.082199998	0.990400016	0.965799987	0.084600002	0.944899976	0.929400027	0.084799998	0.94660002	0.924099982	0.932299972	0.949599981	0.084200002	0.986599982	0.958700001	0.084600002	0.945100009	0.947099984	0.086300001	0.964399993	0.082699999	0.946799994	0.973200023	0.086000003	0.991599977	0.965600014	0.084700003	0.93900001	0.942300022	0.085000001	0.983500004	0.158000007	0.954699993	0.957899988	0.084299996	0.983200014	0.97329998	0.082599998
133	79810.7	0.082900003	0.965499997	0.95630002	0.081799999	0.942799985	0.933700025	0.085199997	0.960200012	0.925800025	0.083800003	0.955299973	0.082500003	0.997699976	0.97329998	0.084299996	0.951799989	0.935100019	0.084899999	0.953400016	0.92839998	0.938399971	0.95539999	0.084399998	0.994899988	0.964399993	0.084200002	0.951399982	0.953299999	0.086400002	0.971000016	0.082599998	0.953700006	0.979799986	0.085600004	0.998000026	0.971300006	0.085100003	0.945500016	0.948800027	0.085000001	0.992399991	0.162100002	0.959800005	0.964399993	0.084399998	0.989199996	0.980700016	0.082400002
134	80415.3	0.082999997	0.972500026	0.962400019	0.081799999	0.950399995	0.941200018	0.0854	0.968299985	0.933499992	0.084299996	0.960699975	0.0823	1.004099965	0.978500009	0.085100003	0.958400011	0.942900002	0.084899999	0.960699975	0.936399996	0.945900023	0.96420002	0.084200002	1.00150001	0.970899999	0.085199997	0.958199978	0.961399972	0.086099997	0.979200006	0.082800001	0.959200025	0.985700011	0.085199997	1.004600048	0.977900028	0.084799998	0.950900018	0.956399977	0.084100001	0.999899983	0.168599993	0.966600001	0.971300006	0.084399998	0.996399999	0.987500012	0.0823
135	81019.9	0.083099999	0.978399992	0.968900025	0.082099997	0.957300007	0.9472	0.085299999	0.974099994	0.938799977	0.084399998	0.968200028	0.0823	1.011100054	0.984700024	0.084899999	0.964900017	0.949199975	0.084899999	0.968200028	0.942200005	0.951799989	0.968999982	0.084399998	1.007699966	0.977100015	0.084600002	0.963	0.965499997	0.086099997	0.985000014	0.082699999	0.966499984	0.992999971	0.085699998	1.011299968	0.984899998	0.084899999	0.956900001	0.963	0.083999999	1.007699966	0.171700001	0.9745	0.977299988	0.084100001	1.003100038	0.994000018	0.082400002
136	81624.4	0.083099999	0.985899985	0.975300014	0.081699997	0.963	0.954699993	0.085299999	0.981100023	0.942700028	0.0845	0.974300027	0.082199998	1.017699957	0.991599977	0.0845	0.972899973	0.956200004	0.084899999	0.975199997	0.948899984	0.958800018	0.977699995	0.0845	1.014799953	0.983500004	0.085100003	0.971099973	0.974300027	0.0867	0.993200004	0.082500003	0.972800016	0.999599993	0.085199997	1.01789999	0.99150002	0.085699998	0.961499989	0.968999982	0.084299996	1.015699983	0.175500005	0.981299996	0.984000027	0.084399998	1.00999999	1.001399994	0.082400002
137	82229	0.082999997	0.993300021	0.982800007	0.081900001	0.970000029	0.960699975	0.0858	0.987900019	0.949899971	0.083999999	0.980499983	0.082500003	1.024700046	0.998600006	0.085699998	0.978999972	0.963199973	0.085000001	0.983799994	0.956499994	0.964600027	0.983299971	0.0845	1.021000028	0.989300013	0.084600002	0.976999998	0.980700016	0.086499996	1.000399947	0.082699999	0.979700029	1.008599997	0.0858	1.023900032	0.99849999	0.084700003	0.967100024	0.976700008	0.084600002	1.024199963	0.181400001	0.988499999	0.99119997	0.086000003	1.01730001	1.008399963	0.082599998
138	82833.6	0.082999997	1.000499964	0.989499986	0.081900001	0.975700021	0.967599988	0.0858	0.994300008	0.95450002	0.084600002	0.988499999	0.082400002	1.032199979	1.005100012	0.084799998	0.985899985	0.970200002	0.084799998	0.99059999	0.96329999	0.970600009	0.99150002	0.0845	1.027199984	0.995599985	0.085699998	0.983699977	0.988600016	0.086599998	1.007699966	0.0832	0.986000001	1.016600013	0.086300001	1.031000018	1.005200028	0.085600004	0.973200023	0.983699977	0.084700003	1.032400012	0.189099997	0.997500002	0.99879998	0.085000001	1.024299979	1.016499996	0.082999997
139	83438.2	0.082999997	1.007500052	0.995899975	0.082000002	0.98360002	0.974399984	0.085699998	1.001600027	0.963100016	0.0836	0.996599972	0.082500003	1.039700031	1.012699962	0.085100003	0.992399991	0.976400018	0.0854	0.997900009	0.967700005	0.976499975	0.99970001	0.084700003	1.034100056	1.002400041	0.086800002	0.988600016	0.996800005	0.0867	1.012199998	0.0832	0.995199978	1.026200056	0.086300001	1.039399981	1.011199951	0.0854	0.978799999	0.99059999	0.0854	1.040699959	0.198200002	1.005200028	1.005699992	0.084600002	1.030799985	1.022400022	0.0832
140	84042.8	0.082900003	1.014899969	1.001799941	0.081799999	0.991100013	0.982200027	0.085500002	1.007699966	0.968100011	0.084600002	1.004899979	0.082500003	1.04550004	1.018399954	0.084600002	0.999300003	0.983399987	0.085000001	1.004099965	0.976499975	0.984899998	1.008999944	0.084600002	1.039700031	1.00940001	0.0858	0.995400012	1.003800035	0.087700002	1.019299984	0.082900003	1.003100038	1.033900023	0.0858	1.046800017	1.018700004	0.085500002	0.985099971	0.99879998	0.085100003	1.048499942	0.2095	1.013200045	1.014299989	0.085299999	1.037299991	1.029000044	0.082800001
141	84647.3	0.082800001	1.021700025	1.00909996	0.082099997	0.997200012	0.99000001	0.086999997	1.014299989	0.971800029	0.084200002	1.013599992	0.082500003	1.052600026	1.024799943	0.085299999	1.005900025	0.990199983	0.085100003	1.010200024	0.985599995	0.99180001	1.016600013	0.084899999	1.046300054	1.013399959	0.086000003	1.001399994	1.012599945	0.086900003	1.02699995	0.083300002	1.010699987	1.042500019	0.086300001	1.052899957	1.024399996	0.086000003	0.990400016	1.005100012	0.085100003	1.055500031	0.222100005	1.019999981	1.022500038	0.085199997	1.043799996	1.036399961	0.083300002
142	85252	0.0832	1.028499961	1.015799999	0.081900001	1.005200028	0.996699989	0.085500002	1.020400047	0.979499996	0.084200002	1.021999955	0.082500003	1.058099985	1.031499982	0.0845	1.013100028	0.997799993	0.085299999	1.014799953	0.990199983	1.001399994	1.023000002	0.084799998	1.052800059	1.020400047	0.085500002	1.00999999	1.020599961	0.086800002	1.032099962	0.083300002	1.018700004	1.047600031	0.085900001	1.060299993	1.029000044	0.085000001	0.999199986	1.013399959	0.085299999	1.06340003	0.235599995	1.026900053	1.031800032	0.085299999	1.048499942	1.042299986	0.082900003
143	85856.5	0.082999997	1.034999967	1.022400022	0.082000002	1.014099956	1.006899953	0.085600004	1.026499987	0.986599982	0.0845	1.029700041	0.082500003	1.063899994	1.037500024	0.085900001	1.021399975	1.006399989	0.085299999	1.022099972	0.998899996	1.009600043	1.030400038	0.0845	1.057999969	1.024700046	0.0858	1.017199993	1.030799985	0.086999997	1.039199948	0.0832	1.026299953	1.054800034	0.086000003	1.066300035	1.033200026	0.085900001	1.004999995	1.021600008	0.085299999	1.070500016	0.249599993	1.033800006	1.037899971	0.085000001	1.0546	1.048099995	0.083099999
144	86461.1	0.082999997	1.042500019	1.029800057	0.081799999	1.022199988	1.015200019	0.0858	1.032999992	0.992900014	0.083800003	1.035699964	0.082400002	1.070799947	1.04400003	0.084200002	1.028800011	1.014899969	0.085100003	1.02760005	1.005599976	1.015900016	1.037099957	0.0845	1.063500047	1.029399991	0.084600002	1.023699999	1.036299944	0.086499996	1.04489994	0.0832	1.034000039	1.060799956	0.0858	1.072100043	1.039399981	0.085199997	1.011100054	1.030799985	0.084700003	1.077600002	0.261799991	1.041499972	1.044499993	0.084899999	1.06159997	1.054399967	0.082800001
145	87065.7	0.082800001	1.048699975	1.03670001	0.081900001	1.029899955	1.022300005	0.085100003	1.039999962	1.00059998	0.083700001	1.043300033	0.082400002	1.076300025	1.051100016	0.085100003	1.0352	1.024500012	0.085000001	1.034000039	1.012400031	1.022799969	1.042899966	0.084600002	1.069700003	1.03610003	0.085199997	1.032199979	1.045400023	0.0867	1.049600005	0.083099999	1.038900018	1.066900015	0.085699998	1.079100013	1.044199944	0.085299999	1.01760006	1.040099978	0.085000001	1.083999991	0.2755	1.046499968	1.051699996	0.085199997	1.068099976	1.061400056	0.082699999
146	87670.3	0.082900003	1.056499958	1.043099999	0.081799999	1.03670001	1.029199958	0.085000001	1.045699954	1.007500052	0.084299996	1.049100041	0.082400002	1.082599998	1.055899978	0.084899999	1.041800022	1.030699968	0.0854	1.039600015	1.018700004	1.029899955	1.049499989	0.084399998	1.075500011	1.042199969	0.085100003	1.037700057	1.051599979	0.087499999	1.056499958	0.082900003	1.046300054	1.072999954	0.085600004	1.085700035	1.050500035	0.084600002	1.023499966	1.047399998	0.084100001	1.091199994	0.287200004	1.053799987	1.057800055	0.085500002	1.074300051	1.068099976	0.082599998
147	88274.9	0.082900003	1.062700033	1.048599958	0.081699997	1.043200016	1.036999941	0.0854	1.050400019	1.013700008	0.083899997	1.055099964	0.082400002	1.08739996	1.062999964	0.084799998	1.046700001	1.037500024	0.085000001	1.046300054	1.025400043	1.038200021	1.055600047	0.084700003	1.082000017	1.047299981	0.085699998	1.04460001	1.056900024	0.0867	1.061100006	0.082999997	1.05369997	1.079599977	0.085500002	1.092300057	1.056800008	0.085600004	1.031100035	1.054399967	0.084899999	1.098700047	0.299699992	1.060500026	1.062100053	0.084600002	1.079900026	1.072000027	0.082800001
148	88879.4	0.082900003	1.0704	1.057199955	0.081600003	1.048099995	1.042099953	0.085100003	1.056100011	1.021499991	0.084100001	1.060899973	0.082599998	1.095800042	1.069900036	0.0845	1.053300023	1.045300007	0.085299999	1.05219996	1.030200005	1.043499947	1.061100006	0.084600002	1.090000033	1.051900029	0.085199997	1.052399993	1.066499949	0.0867	1.066499949	0.083099999	1.059900045	1.085299969	0.085900001	1.098899961	1.062600017	0.085199997	1.037199974	1.062000036	0.0845	1.10650003	0.310900003	1.067499995	1.070199966	0.085100003	1.08739996	1.079100013	0.082999997
149	89484	0.0832	1.076099992	1.062000036	0.082400002	1.055500031	1.050699949	0.085699998	1.06190002	1.029099941	0.084399998	1.067399979	0.082599998	1.101500034	1.075700045	0.086000003	1.059700012	1.051499963	0.085600004	1.058300018	1.036900043	1.050600052	1.068300009	0.084899999	1.096400023	1.056800008	0.086599998	1.057999969	1.07190001	0.087300003	1.07099998	0.0832	1.066200018	1.092200041	0.086099997	1.105700016	1.067100048	0.086099997	1.045099974	1.069300056	0.085100003	1.116099954	0.322899997	1.073099971	1.075099945	0.085000001	1.094499946	1.084200025	0.083300002
150	90088.6	0.082900003	1.082999945	1.070299983	0.082000002	1.062100053	1.057500005	0.086300001	1.067000031	1.03579998	0.0845	1.073199987	0.082599998	1.109200001	1.083999991	0.084799998	1.067199945	1.057899952	0.085100003	1.064900041	1.045099974	1.056800008	1.074699998	0.084899999	1.102800012	1.06309998	0.086000003	1.065899968	1.07889998	0.0867	1.078099966	0.083700001	1.072600007	1.098999977	0.086300001	1.113000035	1.074399948	0.085299999	1.050600052	1.075899959	0.085199997	1.123700023	0.334199995	1.081099987	1.081699967	0.0854	1.101600051	1.092300057	0.083300002
151	90693.2	0.082999997	1.085800052	1.076099992	0.081699997	1.066300035	1.064399958	0.085199997	1.071099997	1.042700052	0.0845	1.079900026	0.082400002	1.115800023	1.090899944	0.084700003	1.075099945	1.063799977	0.085000001	1.069100022	1.050300002	1.063599944	1.08039999	0.084299996	1.110000014	1.067600012	0.084600002	1.071699977	1.085800052	0.087099999	1.082599998	0.082800001	1.07889998	1.104300022	0.085699998	1.121399999	1.077700019	0.084299996	1.056200027	1.082900047	0.085100003	1.130599976	0.345200002	1.085800052	1.087700009	0.084899999	1.108299971	1.09800005	0.082800001
152	91297.8	0.082800001	1.089599967	1.085100055	0.081699997	1.073199987	1.072399974	0.0854	1.074499965	1.048200011	0.083700001	1.084599972	0.082500003	1.122699976	1.09829998	0.084600002	1.08099997	1.070299983	0.084799998	1.076699972	1.056499958	1.069599986	1.086199999	0.084399998	1.115499973	1.073799968	0.0858	1.077999949	1.09070003	0.0867	1.087499976	0.082800001	1.084499955	1.110299945	0.085500002	1.126899958	1.083899975	0.085500002	1.063899994	1.090800047	0.084200002	1.136999965	0.35620001	1.093299985	1.093600035	0.0854	1.116999984	1.106099963	0.082800001
153	91902.4	0.082900003	1.095999956	1.093500018	0.081900001	1.079399943	1.079100013	0.086599998	1.078400016	1.054700017	0.083400004	1.090999961	0.082500003	1.129099965	1.105999947	0.085100003	1.087000012	1.077299953	0.084899999	1.081099987	1.061200023	1.076200008	1.092700005	0.084700003	1.121000051	1.08010006	0.085100003	1.085000038	1.099499941	0.0867	1.091599941	0.082999997	1.091400027	1.116600037	0.086199999	1.1329	1.09070003	0.084799998	1.070700049	1.098199964	0.0845	1.143100023	0.366899997	1.099099994	1.100399971	0.084899999	1.125100017	1.112900019	0.082900003
154	92506.9	0.082900003	1.101999998	1.099499941	0.081799999	1.087900043	1.08739996	0.085199997	1.085299969	1.06159997	0.084299996	1.09800005	0.082500003	1.134799957	1.111799955	0.0845	1.093999982	1.083899975	0.085000001	1.088999987	1.069700003	1.085199952	1.100399971	0.084899999	1.126399994	1.088400006	0.085500002	1.091599941	1.106299996	0.086900003	1.09829998	0.0832	1.098199964	1.123100042	0.086099997	1.138499975	1.098199964	0.085199997	1.076900005	1.105800033	0.084799998	1.149799943	0.378600001	1.10619998	1.105900049	0.085299999	1.133599997	1.120700002	0.083099999
155	93111.5	0.082699999	1.108100057	1.105999947	0.081600003	1.091500044	1.094400048	0.085500002	1.090299964	1.067299962	0.083999999	1.102599978	0.082500003	1.139999986	1.11619997	0.085199997	1.100399971	1.08949995	0.084899999	1.093199968	1.076699972	1.090199947	1.105100036	0.0845	1.130399942	1.093899965	0.086400002	1.097100019	1.111899972	0.087099999	1.104200006	0.083099999	1.103700042	1.128399968	0.0858	1.143100023	1.105700016	0.085600004	1.083899975	1.113299966	0.084600002	1.155200005	0.388999999	1.111099958	1.112699986	0.084899999	1.140599966	1.126700044	0.082900003
156	93716.1	0.082999997	1.116999984	1.114199996	0.081900001	1.097599983	1.102699995	0.085500002	1.095999956	1.075500011	0.084700003	1.109500051	0.082500003	1.146900058	1.123800039	0.085199997	1.109099984	1.097499967	0.085100003	1.098099947	1.085500002	1.097200036	1.112100005	0.084600002	1.138499975	1.09920001	0.086000003	1.104699969	1.120000005	0.086900003	1.113100052	0.0832	1.111099958	1.136299968	0.086000003	1.149199963	1.113800049	0.084799998	1.091300011	1.122400045	0.084600002	1.164100051	0.400299996	1.120800018	1.120399952	0.086000003	1.148900032	1.135499954	0.083099999
157	94320.7	0.0836	1.127200007	1.120200038	0.0823	1.10650003	1.110900044	0.085900001	1.105499983	1.085999966	0.086099997	1.119099975	0.082900003	1.155200005	1.130200028	0.086499996	1.116999984	1.104400039	0.086199999	1.105800033	1.094400048	1.108100057	1.121199965	0.0854	1.147300005	1.104500055	0.089199997	1.114199996	1.129099965	0.087300003	1.123800039	0.083400004	1.122499943	1.145099998	0.086099997	1.157699943	1.123100042	0.087700002	1.102499962	1.131600022	0.085900001	1.171399951	0.413199991	1.133900046	1.128100038	0.0867	1.155300021	1.143399954	0.083099999
158	94925.3	0.083999999	1.138599992	1.126999974	0.082900003	1.109200001	1.117900014	0.086199999	1.110999942	1.096400023	0.086099997	1.123800039	0.0832	1.162500024	1.139099956	0.086099997	1.123700023	1.111099958	0.0858	1.113399982	1.104500055	1.113199949	1.126700044	0.085699998	1.152899981	1.110800028	0.0876	1.120900035	1.134699941	0.087300003	1.130900025	0.083700001	1.128600001	1.152899981	0.086599998	1.167199969	1.132200003	0.086199999	1.107499957	1.138900042	0.085199997	1.177299976	0.423799992	1.138900042	1.133100033	0.087099999	1.163100004	1.15199995	0.084100001
159	95529.9	0.083800003	1.147400022	1.133100033	0.082699999	1.112400055	1.122599959	0.086000003	1.112900019	1.101699948	0.086000003	1.127699971	0.082999997	1.165500045	1.146700025	0.0858	1.127500057	1.113399982	0.084600002	1.118999958	1.111299992	1.118100047	1.129699945	0.085100003	1.159100056	1.112300038	0.086000003	1.124899983	1.137500048	0.086999997	1.131899953	0.082800001	1.131700039	1.157799959	0.086300001	1.173799992	1.136899948	0.085000001	1.109400034	1.14199996	0.084700003	1.181100011	0.433200002	1.141700029	1.135400057	0.085299999	1.166100025	1.156499982	0.0836
160	96134.5	0.0832	1.15139997	1.137599945	0.0823	1.109899998	1.128100038	0.086000003	1.113399982	1.104500055	0.084700003	1.134600043	0.082599998	1.165099978	1.149999976	0.086000003	1.127400041	1.119199991	0.085000001	1.119099975	1.112900019	1.126199961	1.137099981	0.084899999	1.159000039	1.114199996	0.086999997	1.126399994	1.14230001	0.086800002	1.134699941	0.082900003	1.137899995	1.163100004	0.086199999	1.168599963	1.134199977	0.085299999	1.115499973	1.148000002	0.084299996	1.185099959	0.445899993	1.147099972	1.142500043	0.0854	1.174999952	1.157500029	0.082699999
161	96739.1	0.082900003	1.156299949	1.143399954	0.082000002	1.111799955	1.134299994	0.086300001	1.117200017	1.111999989	0.083400004	1.142199993	0.082400002	1.169999957	1.156700015	0.085000001	1.132200003	1.12469995	0.085100003	1.119300008	1.120800018	1.132699966	1.14349997	0.084600002	1.167099953	1.121399999	0.086300001	1.131700039	1.150599957	0.086599998	1.137300014	0.082999997	1.144099951	1.168400049	0.085699998	1.170799971	1.138700008	0.085000001	1.122099996	1.155900002	0.084700003	1.190799952	0.456499994	1.15139997	1.150699973	0.084799998	1.182600021	1.164600015	0.082800001
162	97343.6	0.082699999	1.161000013	1.149999976	0.081699997	1.116999984	1.142500043	0.085500002	1.122599959	1.117799997	0.083800003	1.147699952	0.082400002	1.176800013	1.162999988	0.0845	1.138800025	1.131700039	0.084799998	1.12349999	1.127500057	1.137400031	1.147300005	0.084700003	1.177700043	1.126199961	0.085199997	1.138299942	1.158800006	0.0867	1.139600039	0.083300002	1.149399996	1.174100041	0.085600004	1.176399946	1.144099951	0.085199997	1.130699992	1.163400054	0.084399998	1.197199941	0.467599988	1.158200026	1.156399965	0.084899999	1.189399958	1.170300007	0.082699999
163	97948.2	0.082900003	1.160699964	1.154399991	0.082099997	1.123299956	1.148399949	0.084899999	1.130499959	1.124300003	0.084100001	1.152899981	0.082599998	1.182999969	1.16900003	0.085699998	1.144000053	1.137799978	0.085000001	1.130100012	1.134899974	1.141899943	1.153599977	0.084700003	1.184100032	1.131999969	0.085199997	1.146399975	1.166100025	0.086999997	1.144999981	0.083099999	1.154199958	1.17990005	0.086099997	1.182100058	1.150400043	0.084799998	1.141899943	1.172799945	0.084399998	1.20480001	0.479600012	1.164899945	1.161399961	0.086300001	1.196699977	1.176699996	0.082900003
164	98552.8	0.0832	1.168300033	1.15989995	0.081799999	1.129799962	1.157899976	0.0858	1.137599945	1.130699992	0.084799998	1.157699943	0.082400002	1.189900041	1.174399972	0.084700003	1.153399944	1.144500017	0.084899999	1.134199977	1.140200019	1.149299979	1.161599994	0.084600002	1.192600012	1.135100007	0.085299999	1.153800011	1.172799945	0.086599998	1.149099946	0.083099999	1.161000013	1.185600042	0.085600004	1.187999964	1.154399991	0.085500002	1.147899985	1.182000041	0.084600002	1.210899949	0.490200013	1.169499993	1.166800022	0.084700003	1.204699993	1.180699944	0.082800001
165	99157.4	0.082800001	1.168900013	1.164700031	0.081600003	1.138200045	1.165799975	0.085299999	1.142799973	1.135699987	0.083400004	1.162799954	0.082400002	1.193199992	1.17900002	0.084399998	1.161499977	1.153499961	0.084700003	1.139099956	1.146800041	1.154399991	1.167899966	0.0845	1.200899959	1.139600039	0.086000003	1.157600045	1.177600026	0.0867	1.152899981	0.082900003	1.166200042	1.192000031	0.085500002	1.195600033	1.159199953	0.084299996	1.152899981	1.188500047	0.0845	1.217800021	0.50120002	1.176499963	1.172999978	0.084600002	1.208500028	1.185500026	0.082500003
166	99762	0.082900003	1.171700001	1.169999957	0.081799999	1.14320004	1.172000051	0.085500002	1.146900058	1.14199996	0.083899997	1.169100046	0.082199998	1.197900057	1.184200048	0.084399998	1.165199995	1.160699964	0.084700003	1.145499945	1.152500033	1.160599947	1.174200058	0.084299996	1.210500002	1.145200014	0.083999999	1.162400007	1.181599975	0.086199999	1.155099988	0.082699999	1.170600057	1.194200039	0.085500002	1.202600002	1.164600015	0.0845	1.159000039	1.195000052	0.084100001	1.22329998	0.511300027	1.182700038	1.180199981	0.085699998	1.214400053	1.190500021	0.082400002
167	100366.6	0.082900003	1.178900003	1.175600052	0.082000002	1.151000023	1.177099943	0.085299999	1.150099993	1.148200035	0.083800003	1.176699996	0.082199998	1.202700019	1.188300014	0.085000001	1.170699954	1.166100025	0.084899999	1.152099967	1.158599973	1.164999962	1.176200032	0.084399998	1.218199968	1.150500059	0.084600002	1.17110002	1.18780005	0.086300001	1.162299991	0.083099999	1.175400019	1.197100043	0.085900001	1.210800052	1.171000004	0.084700003	1.166700006	1.202299953	0.084399998	1.230499983	0.522800028	1.186499953	1.187999964	0.086800002	1.220299959	1.195700049	0.082699999
168	100971.2	0.082999997	1.191300035	1.181300044	0.081799999	1.163400054	1.184700012	0.085699998	1.154000044	1.152799964	0.083499998	1.184299946	0.0823	1.209599972	1.192700028	0.0845	1.180199981	1.172700047	0.084899999	1.157799959	1.164499998	1.171399951	1.180600047	0.084600002	1.225800037	1.152699947	0.0854	1.181100011	1.191100001	0.086599998	1.167700052	0.0832	1.179200053	1.200399995	0.085900001	1.215999961	1.176399946	0.085699998	1.17809999	1.212599993	0.084799998	1.236400008	0.532700002	1.189299941	1.191300035	0.084700003	1.227200031	1.201500058	0.082900003
169	101575.8	0.082999997	1.201799989	1.187100053	0.082099997	1.16960001	1.194200039	0.0858	1.159999967	1.158300042	0.084200002	1.187399983	0.082599998	1.218199968	1.19690001	0.085299999	1.187700033	1.183300018	0.085100003	1.165400028	1.17050004	1.180199981	1.182899952	0.084799998	1.233299971	1.156200051	0.085299999	1.187000036	1.195500016	0.086800002	1.174000025	0.0832	1.186499953	1.203500032	0.0858	1.2227	1.181499958	0.0845	1.184800029	1.216500044	0.084799998	1.243899941	0.544700027	1.193099976	1.19630003	0.085199997	1.235399961	1.20570004	0.082699999
170	102180.3	0.0832	1.208699942	1.193400025	0.082000002	1.176399946	1.197399974	0.086499996	1.166300058	1.163599968	0.0836	1.190700054	0.0823	1.224499941	1.201900005	0.0845	1.189900041	1.188199997	0.085100003	1.170099974	1.173699975	1.183099985	1.186499953	0.084600002	1.238700032	1.159199953	0.084200002	1.190500021	1.19749999	0.086599998	1.179299951	0.082900003	1.192299962	1.207299948	0.086099997	1.228700042	1.183500051	0.085199997	1.190099955	1.219599962	0.084899999	1.25059998	0.555000007	1.197100043	1.198300004	0.084700003	1.240499973	1.207900047	0.082699999
171	102784.9	0.082999997	1.214100003	1.198699951	0.081699997	1.180199981	1.199100018	0.085299999	1.172799945	1.167000055	0.084100001	1.193099976	0.082400002	1.232300043	1.206599951	0.0854	1.194300056	1.190999985	0.085000001	1.177399993	1.180299997	1.185600042	1.189800024	0.0845	1.243600011	1.163300037	0.0854	1.193600059	1.201900005	0.087200001	1.18809998	0.082900003	1.195500016	1.210000038	0.085500002	1.234300017	1.190000057	0.084799998	1.192299962	1.222900033	0.085000001	1.256899953	0.565199971	1.200099945	1.201200008	0.084700003	1.245700002	1.214699984	0.082599998
172	103389.5	0.083099999	1.222599983	1.20480001	0.081900001	1.184499979	1.202200055	0.085699998	1.179299951	1.172099948	0.0845	1.195600033	0.082400002	1.238899946	1.213099957	0.0854	1.196400046	1.194200039	0.084899999	1.183599949	1.187700033	1.189200044	1.193300009	0.084700003	1.250800014	1.163499951	0.085500002	1.197700024	1.202999949	0.086800002	1.194000006	0.083099999	1.198300004	1.213400006	0.085900001	1.238800049	1.195199966	0.085500002	1.194300056	1.225000024	0.084700003	1.264600039	0.574400008	1.202900052	1.204100013	0.084899999	1.254400015	1.220900059	0.082500003
173	103994.1	0.083099999	1.227300048	1.211099982	0.081600003	1.187600017	1.204100013	0.084799998	1.184900045	1.176200032	0.083499998	1.199599981	0.0823	1.243199944	1.219699979	0.084600002	1.199100018	1.197100043	0.084899999	1.193300009	1.192399979	1.192000031	1.1954	0.0845	1.256700039	1.166100025	0.085000001	1.200899959	1.205500007	0.086599998	1.200000048	0.082800001	1.201400042	1.216400027	0.0854	1.247200012	1.200500011	0.084299996	1.198199987	1.229699969	0.084799998	1.270900011	0.584900022	1.205199957	1.207000017	0.084100001	1.260900021	1.224699974	0.082599998
174	104598.7	0.082999997	1.230000019	1.21510005	0.081699997	1.192199945	1.206699967	0.085699998	1.191100001	1.182000041	0.084700003	1.202600002	0.082500003	1.246899962	1.223700047	0.084899999	1.203500032	1.201599956	0.085100003	1.201200008	1.19630003	1.19509995	1.198199987	0.084700003	1.260599971	1.171399951	0.084399998	1.20480001	1.208999991	0.086499996	1.205800056	0.0832	1.204300046	1.217900038	0.085900001	1.248999953	1.202700019	0.0854	1.200700045	1.233399987	0.084299996	1.274600029	0.595600009	1.208899975	1.210999966	0.085000001	1.263299942	1.230399966	0.082800001
175	105203.3	0.082999997	1.230000019	1.222100019	0.081799999	1.196699977	1.210500002	0.085199997	1.199000001	1.186699986	0.0836	1.205600023	0.0823	1.251000047	1.230000019	0.084399998	1.207299948	1.20389998	0.085000001	1.209400058	1.202399969	1.198300004	1.199900031	0.084299996	1.264400005	1.174900055	0.084200002	1.207499981	1.211899996	0.087399997	1.214100003	0.082900003	1.207399964	1.220700026	0.085600004	1.250800014	1.209699988	0.084200002	1.203500032	1.235900044	0.083999999	1.277799964	0.605199993	1.210500002	1.213799953	0.0845	1.267099977	1.234400034	0.082400002
176	105807.9	0.0832	1.23150003	1.227800012	0.081799999	1.199399948	1.212599993	0.085199997	1.204599977	1.190999985	0.084200002	1.207999945	0.082099997	1.253999949	1.235800028	0.085600004	1.210299969	1.206799984	0.084799998	1.218299985	1.208999991	1.201300025	1.203699946	0.083999999	1.26789999	1.177800059	0.084299996	1.212000012	1.215199947	0.086800002	1.221300006	0.082500003	1.208699942	1.2227	0.085100003	1.252200007	1.215000033	0.085100003	1.207000017	1.237300038	0.083899997	1.281499982	0.614499986	1.213000059	1.216699958	0.084100001	1.271399975	1.237900019	0.081900001
177	106412.4	0.082999997	1.238899946	1.233199954	0.081799999	1.203600049	1.217000008	0.085199997	1.216400027	1.199300051	0.083400004	1.211599946	0.082199998	1.259500027	1.240399957	0.084600002	1.213400006	1.211799979	0.084600002	1.230700016	1.213700056	1.204399943	1.205000043	0.084299996	1.273499966	1.180299997	0.084799998	1.213400006	1.217000008	0.086599998	1.231600046	0.082400002	1.21239996	1.225000024	0.0854	1.255399942	1.217900038	0.084100001	1.209900022	1.241600037	0.083800003	1.286399961	0.623600006	1.215600014	1.219200015	0.084399998	1.274399996	1.243199944	0.081900001
178	107017	0.082900003	1.248100042	1.239199996	0.081699997	1.205899954	1.218899965	0.0858	1.22360003	1.205800056	0.084799998	1.213000059	0.082099997	1.262300014	1.247300029	0.085199997	1.217300057	1.215299964	0.084700003	1.241299987	1.219200015	1.20630002	1.207900047	0.084200002	1.276800036	1.184499979	0.083800003	1.217200041	1.219400048	0.085900001	1.236999989	0.082400002	1.213999987	1.226500034	0.085699998	1.258599997	1.222499967	0.084399998	1.212800026	1.244199991	0.083700001	1.289199948	0.632600009	1.217700005	1.220700026	0.083899997	1.2773	1.24909997	0.082000002
179	107621.6	0.082999997	1.251399994	1.243100047	0.081799999	1.210000038	1.221699953	0.085199997	1.227900028	1.211300015	0.083499998	1.215399981	0.081900001	1.265799999	1.246299982	0.0845	1.219900012	1.218799949	0.084700003	1.245599985	1.22420001	1.207499981	1.209699988	0.083999999	1.282600045	1.190099955	0.083999999	1.217100024	1.222200036	0.086499996	1.2421	0.082000002	1.216500044	1.229200006	0.085100003	1.264299989	1.226300001	0.083800003	1.216099977	1.247900009	0.084200002	1.293599963	0.64230001	1.220000029	1.222900033	0.083800003	1.280900002	1.253399968	0.0814
180	108226.2	0.082900003	1.258399963	1.248299956	0.081600003	1.213000059	1.224400043	0.085100003	1.232599974	1.218000054	0.083800003	1.217800021	0.082199998	1.266899943	1.24969995	0.084799998	1.222800016	1.223399997	0.084600002	1.249799967	1.230999947	1.210399985	1.213199973	0.084299996	1.288699985	1.196799994	0.084299996	1.221699953	1.224099994	0.086099997	1.247699976	0.082500003	1.219200015	1.23210001	0.085500002	1.26730001	1.234300017	0.084700003	1.217200041	1.249500036	0.084100001	1.297799945	0.653100014	1.223099947	1.226899981	0.084299996	1.285599947	1.256899953	0.082000002
181	108830.8	0.083099999	1.263299942	1.252599955	0.081699997	1.215899944	1.225900054	0.085699998	1.236299992	1.226400018	0.083999999	1.220199943	0.0823	1.270499945	1.251199961	0.0845	1.224499941	1.227200031	0.085000001	1.256299973	1.235499978	1.21329999	1.21510005	0.0845	1.295099974	1.199900031	0.084600002	1.223399997	1.226400018	0.086300001	1.255800009	0.082599998	1.221099973	1.234699965	0.085500002	1.273399949	1.238100052	0.084299996	1.220800042	1.253000021	0.084100001	1.302899957	0.662199974	1.225000024	1.228299975	0.0845	1.288200021	1.259299994	0.082699999
182	109435.4	0.082999997	1.265799999	1.256399989	0.081699997	1.219400048	1.228899956	0.084899999	1.241799951	1.233999968	0.083800003	1.222100019	0.0823	1.272400022	1.25150001	0.084600002	1.225900054	1.230000019	0.084799998	1.260599971	1.241000056	1.215199947	1.217000008	0.084399998	1.300199986	1.202600002	0.085000001	1.226400018	1.228199959	0.086199999	1.263599992	0.082599998	1.223099947	1.235100031	0.084899999	1.27760005	1.239400029	0.084700003	1.221300006	1.254999995	0.084299996	1.304499984	0.67110002	1.226799965	1.230399966	0.084200002	1.292199969	1.262099981	0.082199998
183	110040	0.082999997	1.266600013	1.261299968	0.081699997	1.220600009	1.231099963	0.085000001	1.246700048	1.244199991	0.083999999	1.224599957	0.082099997	1.274999976	1.254199982	0.084899999	1.228999972	1.234300017	0.084799998	1.265100002	1.245700002	1.217900038	1.219799995	0.084399998	1.307100058	1.20510006	0.084399998	1.229500055	1.230100036	0.086999997	1.271299958	0.082400002	1.226400018	1.237800002	0.085299999	1.284100056	1.241899967	0.084899999	1.225299954	1.2579	0.083800003	1.309200048	0.681299984	1.230999947	1.23300004	0.083999999	1.296499968	1.264899969	0.081799999
184	110644.6	0.082900003	1.270300031	1.265900016	0.081699997	1.223199964	1.234500051	0.085600004	1.251899958	1.252799988	0.083400004	1.226400018	0.0823	1.278100014	1.253600001	0.0845	1.231400013	1.238600016	0.084799998	1.269500017	1.250699997	1.220100045	1.221300006	0.084399998	1.309999943	1.207900047	0.083999999	1.230399966	1.232300043	0.086800002	1.275200009	0.082599998	1.227699995	1.240200043	0.0854	1.28760004	1.243199944	0.084100001	1.226500034	1.258900046	0.084100001	1.311400056	0.688000023	1.231400013	1.235100031	0.084700003	1.297700047	1.266800046	0.082400002
185	111249.1	0.083099999	1.275300026	1.270300031	0.082199998	1.225700021	1.236500025	0.085900001	1.255800009	1.259299994	0.083999999	1.228199959	0.0823	1.284999967	1.254400015	0.084399998	1.23269999	1.242699981	0.084799998	1.275099993	1.256800056	1.221899986	1.223799944	0.084600002	1.31190002	1.210199952	0.084100001	1.231099963	1.234500051	0.086199999	1.278599977	0.082699999	1.23029995	1.242900014	0.085299999	1.290599942	1.246600032	0.084799998	1.228500009	1.262500048	0.083999999	1.315700054	0.697399974	1.235399961	1.237699986	0.084700003	1.300199986	1.269600034	0.082500003
186	111853.7	0.0832	1.281200051	1.273000002	0.082000002	1.228600025	1.239599943	0.084899999	1.261899948	1.265499949	0.0832	1.23119998	0.0823	1.290199995	1.255499959	0.084399998	1.235399961	1.245800018	0.085000001	1.281700015	1.260599971	1.224400043	1.226199985	0.084600002	1.315500021	1.214699984	0.0836	1.235000014	1.236500025	0.086199999	1.282899976	0.082599998	1.233299971	1.244099975	0.085600004	1.296200037	1.25	0.084700003	1.23179996	1.265599966	0.084200002	1.317999959	0.706200004	1.237300038	1.24059999	0.084700003	1.306100011	1.272400022	0.082400002
187	112458.3	0.083400004	1.287500024	1.279299974	0.082199998	1.233399987	1.242200017	0.086999997	1.271399975	1.269799948	0.0854	1.235100031	0.082400002	1.297000051	1.253000021	0.086499996	1.241600037	1.249899983	0.0854	1.289800048	1.268000007	1.229699969	1.230399966	0.0845	1.319399953	1.219200015	0.084399998	1.238299966	1.240499973	0.087800004	1.290899992	0.082400002	1.238000035	1.248700023	0.086800002	1.299600005	1.253600001	0.084700003	1.237599969	1.270099998	0.084700003	1.323300004	0.718599975	1.244400024	1.245900035	0.085500002	1.314800024	1.278699994	0.082500003
188	113062.9	0.083700001	1.292500019	1.282099962	0.082599998	1.236600041	1.241899967	0.085299999	1.278300047	1.280900002	0.087300003	1.237800002	0.082800001	1.303300023	1.257400036	0.084899999	1.241700053	1.253200054	0.085600004	1.289899945	1.273200035	1.232800007	1.23300004	0.084899999	1.321699977	1.22329998	0.086400002	1.239199996	1.243499994	0.086599998	1.289499998	0.082699999	1.240700006	1.25090003	0.085299999	1.306399941	1.258599997	0.087499999	1.239300013	1.272799969	0.085699998	1.327000022	0.726899981	1.246199965	1.245100021	0.084600002	1.316400051	1.281499982	0.082800001
189	113667.5	0.0836	1.298799992	1.288699985	0.082699999	1.238499999	1.239199996	0.085299999	1.2852	1.288400054	0.085699998	1.24000001	0.082900003	1.306300044	1.257500052	0.086499996	1.245100021	1.256600022	0.085600004	1.299900055	1.279899955	1.234599948	1.234300017	0.085299999	1.328500032	1.228299975	0.085699998	1.242900014	1.243000031	0.0867	1.298799992	0.083400004	1.242200017	1.251700044	0.0867	1.310600042	1.265100002	0.085100003	1.24240005	1.276900053	0.085000001	1.327499986	0.737200022	1.247400045	1.247699976	0.085699998	1.324000001	1.287299991	0.0832
190	114272.1	0.083899997	1.303900003	1.293099999	0.082599998	1.239799976	1.237200022	0.086400002	1.289299965	1.295600057	0.085500002	1.240800023	0.0832	1.309499979	1.258299947	0.088600002	1.247799993	1.258900046	0.086000003	1.307000041	1.284999967	1.235599995	1.237100005	0.086199999	1.331400037	1.230499983	0.087399997	1.245399952	1.246500015	0.087200001	1.305899978	0.083300002	1.243499994	1.253700018	0.086300001	1.31400001	1.266499996	0.088500001	1.244099975	1.279700041	0.085100003	1.332100034	0.744599998	1.248100042	1.248700023	0.085500002	1.323500037	1.286599994	0.083800003
191	114876.7	0.083499998	1.310799956	1.292600036	0.082599998	1.237499952	1.235100031	0.0858	1.28489995	1.296000004	0.085900001	1.240700006	0.082699999	1.313599944	1.25849998	0.086999997	1.245000005	1.258399963	0.085699998	1.302099943	1.284000039	1.235000014	1.235399961	0.085000001	1.331200004	1.229699969	0.086300001	1.242499948	1.243299961	0.086999997	1.303799987	0.082400002	1.242599964	1.252500057	0.085900001	1.3125	1.261299968	0.085500002	1.241600037	1.278599977	0.085500002	1.332700014	0.75059998	1.249300003	1.248700023	0.0854	1.322299957	1.28429997	0.082900003
192	115481.3	0.083099999	1.315799952	1.292000055	0.082000002	1.24000001	1.237800002	0.086599998	1.287400007	1.294100046	0.083899997	1.241400003	0.082400002	1.311800003	1.262699962	0.085199997	1.246799946	1.262699962	0.084700003	1.292899966	1.277099967	1.236400008	1.236700058	0.084299996	1.328799963	1.234300017	0.085199997	1.246000051	1.246399999	0.086499996	1.301599979	0.082699999	1.245300055	1.255399942	0.085600004	1.304399967	1.254699945	0.085699998	1.242699981	1.278900027	0.084700003	1.33220005	0.758000016	1.252300024	1.25090003	0.085600004	1.316300035	1.280799985	0.082500003
193	116085.9	0.083099999	1.321699977	1.297299981	0.082099997	1.242300034	1.240300059	0.085299999	1.29369998	1.299999952	0.084600002	1.244400024	0.082400002	1.313699961	1.260100007	0.086400002	1.248999953	1.265100002	0.085100003	1.302899957	1.287199974	1.238700032	1.239799976	0.084700003	1.330800056	1.238800049	0.086400002	1.247099996	1.250800014	0.087099999	1.307800055	0.082699999	1.248100042	1.256500006	0.085600004	1.308699965	1.257099986	0.084200002	1.245200038	1.280900002	0.084799998	1.335899949	0.76639998	1.254600048	1.253299952	0.084600002	1.318799973	1.284399986	0.082599998
194	116690.5	0.083099999	1.326200008	1.300099969	0.081699997	1.243399978	1.242599964	0.085500002	1.294199944	1.30369997	0.083999999	1.245499969	0.082000002	1.315999985	1.262500048	0.084799998	1.252799988	1.26820004	0.0845	1.304100037	1.288100004	1.240100026	1.240300059	0.084100001	1.32980001	1.240399957	0.084799998	1.249199986	1.25150001	0.086999997	1.309399962	0.0823	1.250200033	1.258399963	0.085199997	1.310199976	1.258700013	0.084799998	1.247699976	1.282600045	0.084100001	1.336599946	0.773999989	1.254899979	1.253900051	0.084899999	1.318300009	1.283699989	0.081900001
195	117295	0.0832	1.332299948	1.304200053	0.082000002	1.245900035	1.243800044	0.086300001	1.299499989	1.307899952	0.084600002	1.248000026	0.0823	1.319599986	1.26639998	0.085000001	1.253499985	1.271100044	0.085000001	1.306599975	1.29279995	1.243600011	1.243899941	0.084299996	1.332000017	1.243499994	0.084399998	1.252599955	1.254199982	0.086199999	1.309800029	0.082500003	1.253200054	1.263000011	0.085500002	1.31159997	1.260400057	0.084200002	1.250499964	1.287099957	0.084200002	1.338600039	0.782000005	1.256899953	1.258100033	0.0854	1.319200039	1.28550005	0.082000002
196	117899.6	0.082900003	1.336400032	1.307600021	0.082000002	1.246399999	1.245900035	0.085100003	1.301100016	1.310700059	0.083700001	1.249500036	0.082099997	1.32249999	1.268900037	0.084600002	1.256500006	1.273100019	0.084700003	1.310799956	1.29429996	1.246700048	1.244300008	0.083999999	1.33070004	1.245499969	0.084600002	1.253499985	1.253499985	0.086199999	1.31280005	0.082000002	1.254199982	1.264000058	0.084799998	1.3125	1.262799978	0.084399998	1.253800035	1.288599968	0.084299996	1.340600014	0.791100025	1.256800056	1.258599997	0.0845	1.320199966	1.286399961	0.081799999
197	118504.2	0.082900003	1.337800026	1.306800008	0.081799999	1.249600053	1.247499943	0.085500002	1.303300023	1.313899994	0.083700001	1.251399994	0.081900001	1.326500058	1.270099998	0.084299996	1.256500006	1.275699973	0.084700003	1.31159997	1.296499968	1.248200059	1.246600032	0.083999999	1.329900026	1.246999979	0.085199997	1.255300045	1.256000042	0.085900001	1.311499953	0.082699999	1.254799962	1.265200019	0.085199997	1.313899994	1.265900016	0.083700001	1.257699966	1.290599942	0.0836	1.341400027	0.797699988	1.256899953	1.259699941	0.086400002	1.32009995	1.287700057	0.082000002
198	119108.8	0.0832	1.340499997	1.303799987	0.081799999	1.250399947	1.248600006	0.085900001	1.307199955	1.317800045	0.083999999	1.253100038	0.082099997	1.33010006	1.273200035	0.084799998	1.26030004	1.279600024	0.084899999	1.315600038	1.301699996	1.248800039	1.249300003	0.084399998	1.333400011	1.251600027	0.084600002	1.257400036	1.258100033	0.085900001	1.313300014	0.082500003	1.256000042	1.266199946	0.085500002	1.317000031	1.269400001	0.084799998	1.260400057	1.29489994	0.084200002	1.342200041	0.805700004	1.259299994	1.262099981	0.084399998	1.319900036	1.287299991	0.082099997
199	119713.4	0.082900003	1.3398	1.300199986	0.081699997	1.251999974	1.250399947	0.085299999	1.309100032	1.32130003	0.083499998	1.254400015	0.081799999	1.33099997	1.272799969	0.0845	1.262099981	1.280799985	0.0845	1.315099955	1.30340004	1.248600006	1.251700044	0.083999999	1.334100008	1.255100012	0.085600004	1.260100007	1.26030004	0.086099997	1.313699961	0.081900001	1.256600022	1.266100049	0.084600002	1.319100022	1.26699996	0.083800003	1.263399959	1.296800017	0.083700001	1.343400002	0.8125	1.261600018	1.265300035	0.083999999	1.32159996	1.28579998	0.081699997
200	120318	0.082999997	1.340199947	1.295099974	0.081699997	1.254099965	1.252699971	0.085299999	1.31159997	1.327200055	0.083899997	1.258200049	0.081799999	1.334499955	1.273800015	0.084799998	1.262899995	1.282699943	0.084700003	1.316400051	1.306499958	1.249600053	1.252699971	0.083700001	1.334100008	1.256600022	0.085500002	1.261500001	1.261100054	0.086800002	1.316100001	0.081900001	1.257500052	1.266800046	0.084600002	1.320000052	1.266800046	0.084200002	1.268700004	1.299600005	0.083999999	1.344400048	0.820200026	1.266499996	1.267799973	0.084600002	1.321799994	1.282099962	0.0814
201	120922.6	0.082900003	1.340499997	1.293599963	0.081799999	1.255599976	1.253399968	0.085600004	1.313699961	1.327800035	0.083800003	1.259699941	0.081799999	1.339300036	1.276900053	0.083999999	1.265699983	1.28579998	0.0845	1.322299957	1.312899947	1.251099944	1.252799988	0.084100001	1.33829999	1.25849998	0.083899997	1.264999986	1.262500048	0.085699998	1.319499969	0.081600003	1.2579	1.26699996	0.0845	1.322600007	1.26760006	0.083400004	1.272699952	1.302399993	0.083700001	1.346300006	0.827499986	1.26760006	1.268000007	0.083499998	1.32190001	1.280599952	0.0814
202	121527.2	0.082999997	1.34010005	1.294199944	0.081600003	1.25759995	1.255499959	0.085000001	1.315500021	1.329300046	0.083400004	1.260499954	0.081799999	1.343299985	1.277500033	0.0845	1.266499996	1.287799954	0.0845	1.327399969	1.312100053	1.254500031	1.253499985	0.0836	1.33889997	1.261600018	0.083400004	1.26880002	1.264199972	0.086099997	1.319599986	0.082000002	1.262799978	1.267400026	0.085000001	1.324499965	1.26639998	0.084600002	1.274600029	1.303799987	0.0836	1.346400023	0.834200025	1.269600034	1.269299984	0.083999999	1.322399974	1.279700041	0.081699997
203	122131.7	0.083099999	1.342000008	1.29400003	0.081699997	1.259299994	1.256999969	0.085299999	1.319499969	1.332499981	0.084700003	1.261999965	0.081900001	1.345399976	1.279999971	0.084100001	1.271600008	1.290500045	0.084899999	1.334100008	1.316699982	1.261999965	1.254699945	0.0845	1.340899944	1.265100002	0.084100001	1.270300031	1.268700004	0.086099997	1.324399948	0.082199998	1.26760006	1.269099951	0.085000001	1.328600049	1.268300056	0.083800003	1.276499987	1.308099985	0.083899997	1.345399976	0.841700017	1.274500012	1.269400001	0.084200002	1.327499986	1.278900027	0.081900001
204	122736.3	0.083099999	1.342800021	1.294800043	0.081600003	1.264500022	1.25880003	0.085299999	1.322000027	1.332599998	0.083700001	1.261999965	0.082000002	1.348399997	1.282400012	0.084799998	1.274999976	1.293200016	0.084700003	1.33739996	1.317700028	1.263700008	1.255900025	0.083999999	1.345399976	1.268399954	0.085600004	1.272500038	1.271000028	0.086400002	1.327800035	0.082000002	1.269400001	1.270099998	0.084799998	1.333799958	1.26760006	0.084399998	1.278100014	1.310299993	0.083800003	1.344799995	0.848699987	1.274700046	1.271199942	0.084700003	1.328999996	1.280099988	0.081699997
205	123340.9	0.0832	1.346199989	1.293499947	0.082000002	1.267699957	1.260200024	0.086099997	1.325000048	1.332000017	0.0836	1.263399959	0.081900001	1.350900054	1.286299944	0.0845	1.278800011	1.29610002	0.084700003	1.339100003	1.322399974	1.266100049	1.258700013	0.084299996	1.34860003	1.271399975	0.0836	1.276299953	1.271800041	0.086499996	1.33130002	0.082400002	1.272600055	1.274999976	0.085100003	1.336799979	1.26789999	0.084100001	1.281499982	1.314100027	0.083899997	1.345399976	0.856000006	1.275500059	1.271600008	0.084299996	1.332999945	1.278900027	0.081500001
206	123945.5	0.083300002	1.350499988	1.294999957	0.082199998	1.26970005	1.261500001	0.085699998	1.331799984	1.332499981	0.083400004	1.264500022	0.082099997	1.354099989	1.28760004	0.0854	1.282400012	1.298799992	0.085100003	1.341599941	1.324800014	1.266800046	1.263900042	0.084100001	1.348500013	1.274600029	0.084299996	1.279399991	1.271800041	0.086099997	1.333299994	0.081900001	1.273000002	1.278100014	0.084799998	1.342499971	1.266299963	0.084799998	1.285300016	1.318400025	0.084200002	1.348899961	0.861899972	1.275400043	1.274500012	0.083999999	1.334499955	1.280099988	0.081699997
207	124550.1	0.082900003	1.350299954	1.296200037	0.081799999	1.278900027	1.265300035	0.085100003	1.335899949	1.332999945	0.083499998	1.266600013	0.081799999	1.353600025	1.291800022	0.083899997	1.284000039	1.302800059	0.084700003	1.344200015	1.327800035	1.266800046	1.26789999	0.083999999	1.347900033	1.27820003	0.083499998	1.279199958	1.271800041	0.086000003	1.335399985	0.081900001	1.273300052	1.282500029	0.084799998	1.341500044	1.264999986	0.0836	1.284999967	1.321799994	0.083700001	1.3477	0.868799984	1.276600003	1.275599957	0.084700003	1.330800056	1.281399965	0.081600003
208	125154.7	0.0832	1.349900007	1.296399951	0.081799999	1.2773	1.266600013	0.084600002	1.339900017	1.334900022	0.082999997	1.273000002	0.081900001	1.353800058	1.291700006	0.0845	1.283699989	1.306200027	0.084700003	1.347900033	1.330199957	1.267199993	1.268599987	0.084100001	1.347000003	1.281700015	0.082999997	1.280200005	1.272699952	0.085600004	1.337900043	0.082099997	1.274500012	1.283699989	0.0845	1.343799949	1.264600039	0.084100001	1.283200026	1.323699951	0.083400004	1.344599962	0.875800014	1.277500033	1.27820003	0.083999999	1.32980001	1.281000018	0.081500001
209	125759.3	0.083099999	1.348700047	1.297399998	0.081699997	1.278599977	1.267799973	0.085500002	1.340600014	1.336199999	0.083999999	1.274199963	0.082000002	1.353999972	1.291399956	0.084799998	1.284100056	1.308300018	0.084899999	1.348399997	1.331900001	1.267099977	1.269999981	0.083999999	1.345399976	1.285300016	0.083700001	1.282299995	1.273900032	0.0858	1.3398	0.081900001	1.274999976	1.284800053	0.085100003	1.343099952	1.262899995	0.084299996	1.282400012	1.325999975	0.0836	1.341300011	0.882700026	1.278900027	1.279800057	0.085900001	1.330500007	1.283400059	0.081699997
210	126363.9	0.083499998	1.346099973	1.298499942	0.082000002	1.279199958	1.26970005	0.085299999	1.344599962	1.338000059	0.083700001	1.2773	0.082199998	1.355900049	1.293499947	0.084700003	1.287299991	1.310600042	0.085100003	1.349499941	1.331799984	1.269000053	1.275400043	0.084200002	1.348399997	1.28760004	0.0858	1.28579998	1.274799943	0.086499996	1.343099952	0.0823	1.275900006	1.285699964	0.085299999	1.344300032	1.264299989	0.083499998	1.281499982	1.329399943	0.084299996	1.340199947	0.890299976	1.281399965	1.280599952	0.084299996	1.333099961	1.286000013	0.082199998
211	126968.4	0.082999997	1.345499992	1.299900055	0.081799999	1.280699968	1.270599961	0.0854	1.345199943	1.338099957	0.083999999	1.280900002	0.082000002	1.358199954	1.295400023	0.084899999	1.291300058	1.313599944	0.084799998	1.350800037	1.327999949	1.269400001	1.279000044	0.084299996	1.348700047	1.292600036	0.085500002	1.289600015	1.276299953	0.0867	1.345000029	0.082500003	1.278499961	1.288100004	0.085199997	1.346199989	1.262699962	0.0854	1.285300016	1.334900022	0.083899997	1.3398	0.896799982	1.28429997	1.283300042	0.084299996	1.333400011	1.289499998	0.0823
212	127573	0.083499998	1.345700026	1.302299976	0.082199998	1.286200047	1.273900032	0.086599998	1.354500055	1.339100003	0.085699998	1.282600045	0.082099997	1.358500004	1.29460001	0.0854	1.294399977	1.314900041	0.085100003	1.358299971	1.332299948	1.273200035	1.281800032	0.084399998	1.3477	1.297600031	0.085100003	1.293799996	1.284399986	0.087200001	1.354099989	0.082400002	1.280900002	1.290899992	0.088	1.348799944	1.263800025	0.085000001	1.288800001	1.339300036	0.084399998	1.339400053	0.907299995	1.285400033	1.291200042	0.085600004	1.332299948	1.292000055	0.082000002
213	128177.6	0.0836	1.342300057	1.305099964	0.082000002	1.287099957	1.27639997	0.085100003	1.360999942	1.342100024	0.084399998	1.282999992	0.082500003	1.363399982	1.298599958	0.086999997	1.298200011	1.3204	0.085900001	1.361600041	1.334900022	1.275300026	1.282699943	0.084100001	1.351500034	1.3046	0.085000001	1.293400049	1.287400007	0.086800002	1.365100026	0.082199998	1.282099962	1.291599989	0.085100003	1.355700016	1.267099977	0.085699998	1.289399981	1.34010005	0.0845	1.336099982	0.913900018	1.286000013	1.292500019	0.085500002	1.334800005	1.295099974	0.082099997
214	128782.2	0.083899997	1.33949995	1.308799982	0.082500003	1.290199995	1.280699968	0.085699998	1.36590004	1.345800042	0.085100003	1.284399986	0.082699999	1.366799951	1.302299976	0.085699998	1.300300002	1.324499965	0.085100003	1.367799997	1.337700009	1.27670002	1.282899976	0.084799998	1.350200057	1.315099955	0.086499996	1.297299981	1.290199995	0.0867	1.369300008	0.082599998	1.283100009	1.293099999	0.085699998	1.360999942	1.271100044	0.085500002	1.290799975	1.341099977	0.0845	1.335299969	0.921199977	1.286200047	1.293300033	0.084700003	1.33889997	1.298400044	0.082999997
215	129386.8	0.083999999	1.336400032	1.311800003	0.082099997	1.286000013	1.278800011	0.0858	1.365399957	1.349099994	0.084799998	1.281900048	0.082699999	1.3671	1.301399946	0.0854	1.295600057	1.323500037	0.085900001	1.368800044	1.336799979	1.273399949	1.280599952	0.085199997	1.347499967	1.318600059	0.086900003	1.295300007	1.287799954	0.086900003	1.369199991	0.082900003	1.280500054	1.291800022	0.086099997	1.360800028	1.269999981	0.084299996	1.290799975	1.342599988	0.084899999	1.330000043	0.925300002	1.28429997	1.292199969	0.086400002	1.337800026	1.295600057	0.082800001
216	129991.4	0.083099999	1.335500002	1.314100027	0.082099997	1.284100056	1.280200005	0.085900001	1.356999993	1.343600035	0.085299999	1.281000018	0.082199998	1.362900019	1.302600026	0.085199997	1.293799996	1.320899963	0.085600004	1.360999942	1.328600049	1.272400022	1.279899955	0.084600002	1.343700051	1.325399995	0.086999997	1.292600036	1.292600036	0.085900001	1.362599969	0.082099997	1.279899955	1.291200042	0.085699998	1.35739994	1.263200045	0.083899997	1.289299965	1.340800047	0.083700001	1.328999996	0.92869997	1.284700036	1.293400049	0.085299999	1.331799984	1.30219996	0.082000002
217	130595.9	0.082999997	1.335800052	1.314800024	0.081799999	1.284199953	1.283100009	0.084799998	1.35860002	1.340399981	0.083499998	1.283400059	0.082199998	1.361799955	1.305799961	0.084799998	1.297600031	1.321400046	0.084799998	1.356600046	1.33039999	1.273499966	1.282600045	0.084399998	1.342700005	1.331400037	0.086000003	1.29369998	1.29400003	0.086599998	1.363800049	0.082199998	1.281700015	1.292400002	0.085000001	1.356600046	1.259500027	0.084399998	1.291399956	1.335199952	0.084399998	1.330500007	0.93629998	1.286499977	1.296800017	0.084299996	1.332000017	1.30400002	0.081699997
218	131200.5	0.083099999	1.335999966	1.315199971	0.081699997	1.283499956	1.284399986	0.085000001	1.362200022	1.341199994	0.084200002	1.284000039	0.082199998	1.362499952	1.307800055	0.084700003	1.298300028	1.32159996	0.084700003	1.354300022	1.334200025	1.273100019	1.284999967	0.084200002	1.341400027	1.334300041	0.084899999	1.29519999	1.293900013	0.086199999	1.363899946	0.082400002	1.283800006	1.293200016	0.085100003	1.354599953	1.258000016	0.083999999	1.293599963	1.33220005	0.0836	1.329900026	0.942099988	1.288100004	1.299499989	0.084600002	1.331599951	1.304200053	0.082099997
219	131805.1	0.0832	1.335399985	1.314800024	0.082199998	1.284800053	1.288300037	0.086400002	1.366799951	1.34070003	0.084700003	1.28610003	0.082199998	1.362300038	1.308300018	0.085100003	1.298900008	1.321099997	0.085000001	1.353500009	1.338199973	1.274399996	1.287899971	0.084299996	1.340800047	1.33829999	0.085299999	1.296800017	1.294999957	0.086199999	1.364199996	0.082500003	1.2852	1.292899966	0.085299999	1.354599953	1.263200045	0.084799998	1.294499993	1.33070004	0.083899997	1.329200029	0.947899997	1.28760004	1.301399946	0.084899999	1.330500007	1.305799961	0.082199998
220	132409.7	0.082999997	1.336099982	1.314200044	0.082000002	1.286599994	1.291300058	0.085199997	1.361899972	1.341400027	0.084399998	1.28760004	0.082199998	1.363000035	1.305799961	0.084899999	1.298200011	1.317600012	0.084899999	1.353600025	1.340499997	1.275400043	1.288900018	0.084299996	1.3398	1.341099977	0.085600004	1.296800017	1.295099974	0.087099999	1.364799976	0.0823	1.285300016	1.291800022	0.085000001	1.354300022	1.264299989	0.083800003	1.294399977	1.331500053	0.084200002	1.32949996	0.954400003	1.286399961	1.303500056	0.0845	1.330800056	1.305699944	0.082000002
221	133014.3	0.0832	1.333299994	1.314100027	0.082000002	1.288100004	1.291599989	0.0858	1.364599943	1.342100024	0.084700003	1.289100051	0.082199998	1.364400029	1.305899978	0.084899999	1.299000025	1.315400004	0.084899999	1.352800012	1.344699979	1.276800036	1.290199995	0.084200002	1.341599941	1.344099998	0.084899999	1.296800017	1.295799971	0.086099997	1.366299987	0.0823	1.285099983	1.292999983	0.085299999	1.354500055	1.266199946	0.085699998	1.295400023	1.331900001	0.083899997	1.32889998	0.959900022	1.285899997	1.304800034	0.084700003	1.330800056	1.305699944	0.082199998
222	133618.9	0.0832	1.335299969	1.31400001	0.082199998	1.290899992	1.291599989	0.085299999	1.366000056	1.341799974	0.083400004	1.290699959	0.082099997	1.365399957	1.307500005	0.084399998	1.299700022	1.314599991	0.084899999	1.352200031	1.344099998	1.277999997	1.292400002	0.084200002	1.348799944	1.345600009	0.084899999	1.297399998	1.296700001	0.0867	1.367799997	0.0823	1.285699964	1.292999983	0.085299999	1.354799986	1.265100002	0.084100001	1.29610002	1.330800056	0.084100001	1.329900026	0.967000008	1.28670001	1.306399941	0.084100001	1.337700009	1.306900024	0.081900001
223	136820.9	0.082900003	1.329100013	1.318899989	0.081	1.30490005	1.297000051	0.083499998	1.350700021	1.344099998	0.082400002	1.29369998	0.081299998	1.351899981	1.31340003	0.0836	1.314100027	1.310799956	0.083999999	1.343000054	1.342700005	1.301599979	1.290300012	0.083899997	1.341300011	1.343199968	0.084100001	1.317499995	1.304999948	0.090099998	1.353099942	0.082699999	1.31159997	1.299800038	0.0854	1.351899981	1.268000007	0.086199999	1.318300009	1.333600044	0.088	1.328299999	1.00759995	1.315400004	1.305999994	0.087200001	1.335399985	1.307299972	0.089500003
224	137425.4	0.0836	1.338999987	1.322000027	0.082500003	1.324300051	1.315199971	0.085600004	1.361500025	1.346899986	0.085000001	1.316599965	0.082900003	1.364199996	1.325199962	0.086000003	1.332900047	1.327200055	0.085600004	1.352599978	1.354500055	1.313500047	1.315000057	0.085299999	1.347900033	1.353099942	0.086599998	1.332599998	1.319399953	0.088500001	1.367200017	0.084200002	1.32190001	1.323300004	0.086800002	1.360000014	1.271600008	0.0854	1.331799984	1.346600056	0.085100003	1.331500053	1.016499996	1.324300051	1.327900052	0.086199999	1.341599941	1.307399988	0.083700001
225	138030	0.083999999	1.343400002	1.328400016	0.082199998	1.324900031	1.325700045	0.086900003	1.366400003	1.345199943	0.085299999	1.319200039	0.081699997	1.371099949	1.329300046	0.086499996	1.332999945	1.340000033	0.0845	1.363399982	1.360200047	1.311699986	1.321400046	0.084200002	1.35679996	1.356099963	0.085500002	1.332499981	1.32949996	0.086999997	1.375399947	0.082800001	1.319599986	1.329900026	0.087200001	1.366400003	1.271900058	0.086599998	1.332900047	1.355700016	0.084600002	1.334100008	1.02579999	1.323099971	1.334400058	0.085900001	1.350900054	1.309399962	0.083400004
226	138634.6	0.083999999	1.348500013	1.334100008	0.082599998	1.324000001	1.326599956	0.085500002	1.370200038	1.345600009	0.084200002	1.319800019	0.081699997	1.37409997	1.331099987	0.088399999	1.332399964	1.342900038	0.085699998	1.367599964	1.360800028	1.309999943	1.321400046	0.083700001	1.35529995	1.357800007	0.085199997	1.331500053	1.333999991	0.086599998	1.379799962	0.082699999	1.317899942	1.331099987	0.085299999	1.367499948	1.271299958	0.086800002	1.331900001	1.356899977	0.0845	1.342000008	1.033900023	1.32009995	1.337700009	0.086099997	1.355700016	1.308300018	0.082599998
227	139239.2	0.083899997	1.345399976	1.336699963	0.082699999	1.321699977	1.326300025	0.085600004	1.372400045	1.344599962	0.085000001	1.319800019	0.082699999	1.371399999	1.331900001	0.087399997	1.332499981	1.343000054	0.0858	1.371999979	1.363199949	1.307800055	1.32130003	0.085100003	1.350600004	1.356600046	0.0867	1.33099997	1.333500028	0.086599998	1.381700039	0.082400002	1.315799952	1.331200004	0.085500002	1.369400024	1.274299979	0.089299999	1.329900026	1.35529995	0.0854	1.344900012	1.042700052	1.318199992	1.338199973	0.085900001	1.356999993	1.309000015	0.082599998
228	139843.8	0.0836	1.340000033	1.338400006	0.082599998	1.317299962	1.323199987	0.085299999	1.371000051	1.341300011	0.084899999	1.317199945	0.082699999	1.36740005	1.332700014	0.0854	1.327399969	1.338999987	0.085699998	1.368700027	1.356400013	1.301499963	1.318099976	0.084399998	1.347599983	1.352599978	0.086400002	1.325799942	1.330600023	0.086499996	1.377300024	0.082500003	1.310199976	1.329100013	0.086000003	1.365800023	1.270200014	0.086599998	1.324800014	1.350000024	0.084899999	1.346500039	1.046399951	1.312600017	1.333799958	0.0876	1.354799986	1.305699944	0.082599998
229	140448.4	0.082999997	1.340600014	1.338199973	0.082199998	1.315899968	1.323500037	0.085699998	1.371700048	1.332299948	0.083400004	1.316799998	0.081699997	1.363800049	1.335100055	0.084799998	1.327600002	1.339699984	0.084399998	1.368199944	1.352300048	1.299100041	1.318199992	0.083899997	1.347200036	1.353500009	0.0845	1.326099992	1.33220005	0.086099997	1.374500036	0.082000002	1.310199976	1.331200004	0.085600004	1.362800002	1.269299984	0.085000001	1.325299978	1.351999998	0.083700001	1.350000024	1.047600031	1.311499953	1.333699942	0.084399998	1.350700021	1.308699965	0.081900001
230	141053	0.083099999	1.337299943	1.338700056	0.081699997	1.314299941	1.323699951	0.084700003	1.369300008	1.330899954	0.083700001	1.317899942	0.081699997	1.360700011	1.334699988	0.084399998	1.326900005	1.339400053	0.0845	1.369099975	1.34860003	1.296900034	1.319200039	0.084200002	1.346899986	1.353899956	0.085500002	1.326200008	1.332800031	0.086800002	1.37559998	0.081900001	1.308200002	1.332999945	0.085100003	1.359799981	1.271999955	0.084299996	1.325000048	1.350800037	0.083700001	1.353199959	1.052999973	1.310299993	1.335000038	0.0858	1.350600004	1.309299946	0.081799999
231	141657.5	0.083099999	1.331599951	1.340800047	0.081799999	1.3125	1.325500011	0.084600002	1.369400024	1.328799963	0.083899997	1.316699982	0.081600003	1.356400013	1.336799979	0.0845	1.327000022	1.341799974	0.084200002	1.371600032	1.3477	1.294399977	1.321200013	0.083999999	1.3477	1.351899981	0.084799998	1.325399995	1.333600044	0.086199999	1.378600001	0.082099997	1.307700038	1.334900022	0.084799998	1.359099984	1.273200035	0.0845	1.324100018	1.351300001	0.0836	1.355200052	1.059299946	1.309599996	1.336599946	0.084399998	1.352399945	1.310099959	0.082199998
232	142262.1	0.083099999	1.324300051	1.341899991	0.081900001	1.311300039	1.324800014	0.0854	1.369799972	1.326599956	0.083800003	1.320000052	0.081900001	1.353099942	1.337299943	0.084299996	1.326200008	1.338400006	0.084899999	1.37440002	1.346899986	1.291900039	1.322299957	0.084100001	1.3477	1.351699948	0.085199997	1.325999975	1.336599946	0.086599998	1.378399968	0.082500003	1.306900024	1.335700035	0.0854	1.35619998	1.272799969	0.084100001	1.324300051	1.352900028	0.083499998	1.35710001	1.065000057	1.308599949	1.338099957	0.086999997	1.353099942	1.309399962	0.082000002
233	142866.7	0.0832	1.323899984	1.346400023	0.082000002	1.309700012	1.326699972	0.085600004	1.370300055	1.324699998	0.0845	1.319599986	0.081900001	1.350999951	1.343000054	0.085000001	1.326300025	1.342100024	0.084799998	1.376399994	1.34829998	1.288900018	1.323899984	0.084200002	1.348199964	1.351699948	0.086000003	1.326099992	1.338000059	0.086099997	1.379699945	0.082400002	1.305799961	1.339100003	0.085100003	1.352599978	1.276800036	0.0845	1.324000001	1.35529995	0.084100001	1.358399987	1.071200013	1.308400035	1.340000033	0.084600002	1.355800033	1.313199997	0.0823
234	143471.3	0.082999997	1.32130003	1.350600004	0.081799999	1.307899952	1.328199983	0.085000001	1.369500041	1.323300004	0.083499998	1.318500042	0.082000002	1.354799986	1.347100019	0.084299996	1.326400042	1.342599988	0.084600002	1.376099944	1.349699974	1.287299991	1.325500011	0.084200002	1.347900033	1.351300001	0.085100003	1.326799989	1.339300036	0.086400002	1.380599976	0.082400002	1.305199981	1.34010005	0.085199997	1.352900028	1.275300026	0.084399998	1.325399995	1.356099963	0.083800003	1.359300017	1.078199983	1.308099985	1.345299959	0.084600002	1.35710001	1.320500016	0.0823
235	144075.9	0.082999997	1.3204	1.354799986	0.082000002	1.306499958	1.327600002	0.085199997	1.367799997	1.321799994	0.083899997	1.322299957	0.081900001	1.350900054	1.350200057	0.086099997	1.326099992	1.342700005	0.085000001	1.37650001	1.348700047	1.28489995	1.325700045	0.083999999	1.347900033	1.351500034	0.084600002	1.325999975	1.340600014	0.0867	1.380800009	0.0823	1.304499984	1.34010005	0.0854	1.353700042	1.276900053	0.083999999	1.324399948	1.356899977	0.083899997	1.358800054	1.082800031	1.306200027	1.345000029	0.086199999	1.35739994	1.324900031	0.081900001
236	144680.5	0.083300002	1.318799973	1.355900049	0.081900001	1.305099964	1.329100013	0.086199999	1.368299961	1.32249999	0.082900003	1.321499944	0.081699997	1.350399971	1.352100015	0.085100003	1.325799942	1.343700051	0.084299996	1.378200054	1.351400018	1.282899976	1.327700019	0.084100001	1.345800042	1.350700021	0.085900001	1.325700045	1.341699958	0.086599998	1.380499959	0.082000002	1.302899957	1.341899991	0.085299999	1.352399945	1.279999971	0.084700003	1.324300051	1.359599948	0.083300002	1.35679996	1.088199973	1.304999948	1.345600009	0.084899999	1.359099984	1.33010006	0.081699997
237	145285.1	0.083099999	1.317800045	1.357599974	0.081799999	1.304399967	1.329699993	0.084600002	1.368199944	1.328400016	0.083800003	1.322199941	0.081900001	1.347800016	1.355399966	0.084399998	1.325099945	1.345399976	0.084399998	1.378499985	1.355700016	1.281599998	1.327600002	0.083999999	1.346199989	1.35010004	0.084600002	1.326500058	1.342700005	0.086199999	1.380100012	0.0823	1.30219996	1.343600035	0.084899999	1.353299975	1.28760004	0.083899997	1.325199962	1.358700037	0.084200002	1.358700037	1.094799995	1.304200053	1.34829998	0.084600002	1.360000014	1.333099961	0.081799999
238	145889.6	0.082999997	1.318400025	1.35860002	0.082000002	1.303200006	1.330800056	0.0854	1.368499994	1.33920002	0.083499998	1.323099971	0.081900001	1.34739995	1.35619998	0.084399998	1.325199962	1.345999956	0.084700003	1.380300045	1.358100057	1.279299974	1.328299999	0.083999999	1.346500039	1.351699948	0.084700003	1.326699972	1.342399955	0.086499996	1.380599976	0.082099997	1.301699996	1.344400048	0.085299999	1.353199959	1.293499947	0.084799998	1.324900031	1.361099958	0.083400004	1.359599948	1.099499941	1.303300023	1.348700047	0.085500002	1.359400034	1.336400032	0.081799999
239	146494.2	0.082999997	1.317199945	1.359799981	0.082000002	1.302299976	1.330800056	0.085600004	1.367599964	1.351899981	0.083300002	1.324599981	0.081900001	1.346600056	1.35710001	0.084200002	1.326099992	1.346500039	0.084399998	1.381999969	1.365100026	1.277799964	1.330299973	0.084100001	1.345499992	1.354400039	0.085100003	1.326799989	1.345199943	0.086199999	1.378800035	0.081900001	1.301399946	1.345399976	0.084899999	1.353199959	1.299900055	0.084600002	1.325099945	1.363399982	0.083700001	1.358700037	1.107800007	1.302600026	1.351500034	0.084399998	1.360100031	1.338700056	0.082000002
240	147098.8	0.083099999	1.317199945	1.358999968	0.081799999	1.301399946	1.333500028	0.084899999	1.36500001	1.361199975	0.083899997	1.324800014	0.082000002	1.349099994	1.356699944	0.084799998	1.326200008	1.348999977	0.084399998	1.382400036	1.368100047	1.276200056	1.332299948	0.084299996	1.346099973	1.358100057	0.084399998	1.327800035	1.34679997	0.086400002	1.379500031	0.082599998	1.301200032	1.347900033	0.085000001	1.354400039	1.305500031	0.083999999	1.325999975	1.363899946	0.0836	1.359099984	1.112599969	1.301900029	1.352499962	0.084799998	1.361299992	1.341099977	0.082000002
241	147703.4	0.083099999	1.319000006	1.359699965	0.082000002	1.30250001	1.333899975	0.086400002	1.363399982	1.369300008	0.083999999	1.327600002	0.082099997	1.34920001	1.357800007	0.084399998	1.326500058	1.350700021	0.084799998	1.385200024	1.369199991	1.276600003	1.334200025	0.084299996	1.34860003	1.362599969	0.083999999	1.328699946	1.349599957	0.086400002	1.379400015	0.082599998	1.301100016	1.349799991	0.085600004	1.353899956	1.309599996	0.084700003	1.327100039	1.36590004	0.083700001	1.361799955	1.119699955	1.301800013	1.354900002	0.087200001	1.362800002	1.343099952	0.0823
242	148308	0.083700001	1.327600002	1.359799981	0.0823	1.303900003	1.333999991	0.086000003	1.364500046	1.375699997	0.084899999	1.328400016	0.082199998	1.351500034	1.355499983	0.086199999	1.327800035	1.353299975	0.0854	1.389400005	1.376600027	1.276200056	1.334200025	0.084399998	1.34920001	1.368100047	0.085299999	1.33070004	1.352900028	0.088399999	1.383599997	0.082599998	1.302099943	1.354300022	0.087099999	1.356099963	1.311800003	0.085199997	1.329200029	1.369400024	0.084700003	1.364899993	1.128700018	1.303300023	1.358299971	0.087200001	1.36559999	1.344099998	0.082900003
243	148912.6	0.083800003	1.332000017	1.359599948	0.082999997	1.302099943	1.336099982	0.0854	1.363800049	1.379500031	0.085600004	1.329399943	0.082599998	1.354400039	1.35650003	0.0854	1.327900052	1.353299975	0.086099997	1.390599966	1.382200003	1.274399996	1.335399985	0.084899999	1.350200057	1.372300029	0.086499996	1.330299973	1.353199959	0.0867	1.38349998	0.082800001	1.299499989	1.355200052	0.085699998	1.358199954	1.315600038	0.087300003	1.329399943	1.369699955	0.085100003	1.365300059	1.138700008	1.301100016	1.357300043	0.084799998	1.367799997	1.345800042	0.082999997
244	149517.2	0.083899997	1.335899949	1.358199954	0.082699999	1.300999999	1.336199999	0.086300001	1.366000056	1.381800056	0.084899999	1.33099997	0.082699999	1.354200006	1.351799965	0.087300003	1.327299953	1.355000019	0.086000003	1.392500043	1.387199998	1.273000002	1.335500002	0.085699998	1.347000003	1.371099949	0.087899998	1.329900026	1.353899956	0.087099999	1.382300019	0.082900003	1.296000004	1.354200006	0.086999997	1.356600046	1.316100001	0.086000003	1.329699993	1.370499969	0.084600002	1.363800049	1.144199967	1.296900034	1.35800004	0.087700002	1.369699955	1.344099998	0.0832
245	150121.8	0.083800003	1.333400011	1.353199959	0.082099997	1.297000051	1.334100008	0.086400002	1.363100052	1.385100007	0.085100003	1.326799989	0.0823	1.352300048	1.352900028	0.0854	1.324100018	1.353399992	0.084899999	1.390400052	1.381299973	1.269099951	1.332700014	0.084899999	1.350700021	1.369600058	0.0876	1.327399969	1.354300022	0.087099999	1.383999944	0.082400002	1.291900039	1.353199959	0.0858	1.358500004	1.314499974	0.085000001	1.325000048	1.368499994	0.084399998	1.36590004	1.144000053	1.29279995	1.357800007	0.085900001	1.368100047	1.346899986	0.081900001
246	150726.4	0.083300002	1.333500028	1.350399971	0.081900001	1.297399998	1.334900022	0.085900001	1.360399961	1.388100028	0.083700001	1.329599977	0.082099997	1.354500055	1.351500034	0.086000003	1.324599981	1.355100036	0.084600002	1.392199993	1.381999969	1.268599987	1.334300041	0.084700003	1.352599978	1.368299961	0.087099999	1.328199983	1.356099963	0.087300003	1.385900021	0.082500003	1.291300058	1.352499962	0.085699998	1.360599995	1.315299988	0.0845	1.326400042	1.369500041	0.083800003	1.366999984	1.149999976	1.292000055	1.358899951	0.0854	1.370200038	1.347000003	0.082000002
247	151330.9	0.083099999	1.335100055	1.350399971	0.082199998	1.297399998	1.337299943	0.085100003	1.361600041	1.389899969	0.083499998	1.330000043	0.081900001	1.356999993	1.355499983	0.085299999	1.326099992	1.355800033	0.084799998	1.393300056	1.380900025	1.268599987	1.336699963	0.083999999	1.354599953	1.367599964	0.084799998	1.329599977	1.356899977	0.086400002	1.386100054	0.082099997	1.291399956	1.352399945	0.085199997	1.360800028	1.314900041	0.084200002	1.327600002	1.369899988	0.083800003	1.366099954	1.155099988	1.291800022	1.359799981	0.087899998	1.371000051	1.348500013	0.082000002
248	151935.5	0.083300002	1.335899949	1.348899961	0.082199998	1.298300028	1.338000059	0.085199997	1.362599969	1.389299989	0.083700001	1.33070004	0.082199998	1.35860002	1.353999972	0.085000001	1.326400042	1.357900023	0.084600002	1.39320004	1.380900025	1.26820004	1.336699963	0.083999999	1.355900049	1.365499973	0.084700003	1.330500007	1.357200027	0.086300001	1.386399984	0.0823	1.292199969	1.353899956	0.085299999	1.362900019	1.315400004	0.084399998	1.328699946	1.371299982	0.083999999	1.367699981	1.161499977	1.291700006	1.359899998	0.084700003	1.372300029	1.348500013	0.082199998
249	152540.1	0.083099999	1.336099982	1.34860003	0.081799999	1.298699975	1.33920002	0.084700003	1.364899993	1.389099956	0.084100001	1.331099987	0.082199998	1.360399961	1.356999993	0.084700003	1.327100039	1.358999968	0.085299999	1.39349997	1.379500031	1.268000007	1.337900043	0.084299996	1.357599974	1.364599943	0.083999999	1.331099987	1.360499978	0.086499996	1.386700034	0.0823	1.292099953	1.354500055	0.085199997	1.364300013	1.315299988	0.084200002	1.330299973	1.372799993	0.083800003	1.366700053	1.165799975	1.291499972	1.359400034	0.085500002	1.372499943	1.349599957	0.082099997
250	153144.7	0.0832	1.337599993	1.348500013	0.081900001	1.298499942	1.339900017	0.085199997	1.364099979	1.388700008	0.083400004	1.33130002	0.082099997	1.361600041	1.356400013	0.084399998	1.327800035	1.359699965	0.0845	1.394099951	1.378200054	1.266299963	1.33889997	0.084399998	1.358399987	1.362900019	0.0845	1.331699967	1.360000014	0.086499996	1.387899995	0.082500003	1.291900039	1.355499983	0.0854	1.366700053	1.316699982	0.084899999	1.330899954	1.372599959	0.084100001	1.36559999	1.172999978	1.292299986	1.360000014	0.084700003	1.373200059	1.350399971	0.081900001
251	153749.3	0.083099999	1.337900043	1.34829998	0.082000002	1.298300028	1.340199947	0.085100003	1.365300059	1.386899948	0.084100001	1.333299994	0.082000002	1.362200022	1.360200047	0.084899999	1.328400016	1.361199975	0.084600002	1.39470005	1.378299952	1.265799999	1.339900017	0.084200002	1.358500004	1.361199975	0.084799998	1.332599998	1.360200047	0.086999997	1.389299989	0.082199998	1.291700006	1.355399966	0.085199997	1.36650002	1.316900015	0.083800003	1.331699967	1.373600006	0.084399998	1.364799976	1.177899957	1.291700006	1.360700011	0.084600002	1.373200059	1.351099968	0.081799999
252	154353.9	0.0832	1.338500023	1.349599957	0.081799999	1.298699975	1.339400053	0.0858	1.367499948	1.387899995	0.083400004	1.332900047	0.082000002	1.362599969	1.360100031	0.084799998	1.328500032	1.361099958	0.0845	1.394899964	1.377900004	1.265799999	1.33949995	0.084100001	1.359400034	1.360700011	0.083899997	1.332700014	1.362599969	0.086499996	1.389500022	0.0823	1.292199969	1.355900049	0.085299999	1.366799951	1.317899942	0.0845	1.332000017	1.372400045	0.083800003	1.364199996	1.182399988	1.291700006	1.359899998	0.086300001	1.373200059	1.351500034	0.081900001
253	154958.5	0.083099999	1.33889997	1.34860003	0.081900001	1.299299955	1.342399955	0.085199997	1.371399999	1.388200045	0.083999999	1.333600044	0.082199998	1.364099979	1.361700058	0.084399998	1.329300046	1.361299992	0.084399998	1.395200014	1.379500031	1.264799953	1.338999987	0.084299996	1.359099984	1.360700011	0.084399998	1.333799958	1.362800002	0.086099997	1.391000032	0.0823	1.293300033	1.356299996	0.0854	1.368600011	1.318099976	0.083999999	1.332900047	1.375	0.084600002	1.363600016	1.190299988	1.292400002	1.360599995	0.084799998	1.373000026	1.352599978	0.0823
254	155563.1	0.0832	1.336799979	1.34860003	0.081799999	1.299200058	1.342300057	0.0854	1.372900009	1.386299968	0.084299996	1.331599951	0.082099997	1.364099979	1.364799976	0.085100003	1.33039999	1.363499999	0.084700003	1.39470005	1.380200028	1.263900042	1.338700056	0.084399998	1.359099984	1.361299992	0.084799998	1.334599972	1.363499999	0.087200001	1.391899943	0.082500003	1.293599963	1.35679996	0.085199997	1.367900014	1.319000006	0.085100003	1.334100008	1.375800014	0.083700001	1.363299966	1.1954	1.293300033	1.361199975	0.085299999	1.372599959	1.353099942	0.081900001
255	156167.7	0.0832	1.332599998	1.350200057	0.081799999	1.299399972	1.342599988	0.085000001	1.374300003	1.385200024	0.083300002	1.331500053	0.082000002	1.362599969	1.365300059	0.0845	1.330500007	1.362200022	0.084600002	1.395900011	1.381299973	1.262699962	1.338000059	0.084100001	1.359099984	1.362300038	0.083999999	1.335299969	1.364300013	0.086099997	1.392699957	0.082099997	1.294499993	1.356899977	0.085600004	1.366899967	1.3204	0.083800003	1.334200025	1.374199986	0.083899997	1.361199975	1.202900052	1.293200016	1.360999942	0.0845	1.372400045	1.354400039	0.082000002
256	156772.3	0.083099999	1.332100034	1.349799991	0.082000002	1.299100041	1.343299985	0.085199997	1.376000047	1.385100007	0.084299996	1.332800031	0.081900001	1.361600041	1.36559999	0.084299996	1.330500007	1.363299966	0.084600002	1.395300031	1.381999969	1.261800051	1.337700009	0.084100001	1.35800004	1.361700058	0.084399998	1.335299969	1.364599943	0.086400002	1.39289999	0.082099997	1.29429996	1.355900049	0.084899999	1.367499948	1.320799947	0.084299996	1.334499955	1.373999953	0.083999999	1.361199975	1.209400058	1.293400049	1.361299992	0.084299996	1.371700048	1.354300022	0.081799999
257	157376.9	0.083099999	1.335500002	1.351799965	0.081699997	1.299800038	1.345100045	0.084799998	1.37650001	1.386299968	0.083700001	1.333799958	0.081900001	1.3671	1.368499994	0.084200002	1.331599951	1.363399982	0.084600002	1.395300031	1.383599997	1.261600018	1.339300036	0.083899997	1.358299971	1.363899946	0.084399998	1.336599946	1.36650002	0.086999997	1.394299984	0.082199998	1.296399951	1.357200027	0.084700003	1.368700027	1.321400046	0.083999999	1.335700035	1.376799941	0.0836	1.360399961	1.216899991	1.294800043	1.361400008	0.0854	1.371799946	1.35619998	0.082000002
258	157981.5	0.083700001	1.336099982	1.352300048	0.082400002	1.301200032	1.343700051	0.086300001	1.377699971	1.385100007	0.085900001	1.333899975	0.082599998	1.3671	1.369300008	0.086900003	1.33220005	1.363299966	0.085299999	1.397699952	1.386999965	1.262500048	1.338700056	0.0845	1.359300017	1.36650002	0.088	1.337200046	1.36740005	0.088	1.396199942	0.0823	1.297299981	1.35769999	0.087499999	1.369799972	1.322999954	0.085900001	1.337599993	1.376700044	0.084700003	1.360800028	1.227200031	1.296800017	1.363899946	0.086800002	1.374300003	1.35619998	0.082699999
259	158586.1	0.083800003	1.342100024	1.350800037	0.0832	1.300600052	1.344699979	0.086000003	1.379899979	1.387599945	0.085600004	1.334599972	0.082900003	1.3671	1.369500041	0.086000003	1.333999991	1.363899946	0.085699998	1.399000049	1.391700029	1.261899948	1.339599967	0.0854	1.359400034	1.369199991	0.086099997	1.338400006	1.368999958	0.087300003	1.398100019	0.0832	1.297999978	1.358800054	0.086000003	1.371500015	1.324699998	0.085900001	1.338400006	1.378200054	0.085100003	1.358199954	1.237900019	1.297500014	1.364400029	0.085900001	1.376399994	1.355000019	0.083499998
260	159190.7	0.083700001	1.337200046	1.349499941	0.0823	1.297099948	1.344400048	0.085600004	1.376299977	1.385400057	0.085500002	1.332999945	0.082900003	1.365399957	1.370000005	0.085900001	1.33039999	1.364099979	0.0858	1.398300052	1.391299963	1.259299994	1.34010005	0.084899999	1.357800007	1.367200017	0.087800004	1.334900022	1.366600037	0.087300003	1.395499945	0.082999997	1.293499947	1.355100036	0.086400002	1.368700027	1.323899984	0.085000001	1.335700035	1.377200007	0.084299996	1.353899956	1.239899993	1.293099999	1.360800028	0.088799998	1.373800039	1.353000045	0.082999997
261	159795.3	0.083300002	1.330600023	1.351799965	0.0823	1.294999957	1.342800021	0.086800002	1.375499964	1.389099956	0.084299996	1.331599951	0.082099997	1.361999989	1.369400024	0.0854	1.33010006	1.360999942	0.085000001	1.397500038	1.387500048	1.258299947	1.338099957	0.084299996	1.359599948	1.367699981	0.087099999	1.334499955	1.365800023	0.086400002	1.396000028	0.082000002	1.292899966	1.355599999	0.085500002	1.3671	1.325199962	0.0845	1.333999991	1.375399947	0.0836	1.353399992	1.24119997	1.292099953	1.361199975	0.085100003	1.371000051	1.35679996	0.082199998
262	160399.8	0.083400004	1.327800035	1.352399945	0.081900001	1.294499993	1.342800021	0.085199997	1.376299977	1.389299989	0.083899997	1.331200004	0.082099997	1.360900044	1.368999958	0.085000001	1.330500007	1.359799981	0.084600002	1.396700025	1.384699941	1.25849998	1.336699963	0.084200002	1.360599995	1.366899967	0.084200002	1.335399985	1.36619997	0.086099997	1.396100044	0.082000002	1.29400003	1.354599953	0.084700003	1.3671	1.325199962	0.084299996	1.335800052	1.375800014	0.083899997	1.353399992	1.246199965	1.292600036	1.359599948	0.085699998	1.370100021	1.355999947	0.082099997
263	161004.4	0.083099999	1.331799984	1.350299954	0.082000002	1.294700027	1.342700005	0.085900001	1.373299956	1.388900042	0.0836	1.331799984	0.082000002	1.360499978	1.368600011	0.084700003	1.332000017	1.361500025	0.084799998	1.396299958	1.387300014	1.259899974	1.337200046	0.084299996	1.359899998	1.366000056	0.084899999	1.337000012	1.366299987	0.086999997	1.396600008	0.0823	1.295099974	1.353800058	0.085500002	1.365200043	1.327000022	0.084100001	1.336899996	1.375399947	0.083999999	1.350399971	1.251199961	1.293599963	1.358800054	0.085000001	1.371000051	1.358299971	0.082000002
264	161609	0.082999997	1.334900022	1.352499962	0.081799999	1.29460001	1.344900012	0.084799998	1.372699976	1.387799978	0.084299996	1.331500053	0.082000002	1.35769999	1.366099954	0.085000001	1.331699967	1.360999942	0.084700003	1.395599961	1.38530004	1.259899974	1.335999966	0.084200002	1.358500004	1.36590004	0.083899997	1.337200046	1.36619997	0.086300001	1.395300031	0.081900001	1.29610002	1.352900028	0.0854	1.366000056	1.326300025	0.0845	1.337599993	1.376199961	0.084299996	1.348899961	1.256500006	1.294100046	1.358100057	0.0845	1.367900014	1.356999993	0.081900001
265	162213.6	0.0832	1.333199978	1.350200057	0.081799999	1.293799996	1.344599962	0.085000001	1.373600006	1.391000032	0.083899997	1.331200004	0.082199998	1.354699969	1.36469996	0.085699998	1.331799984	1.360399961	0.085000001	1.395400047	1.38530004	1.259600043	1.335600019	0.084299996	1.35800004	1.365200043	0.084600002	1.337700009	1.366099954	0.086999997	1.39349997	0.082500003	1.296200037	1.351600051	0.085299999	1.363100052	1.327999949	0.084399998	1.337499976	1.37590003	0.084299996	1.347900033	1.261399984	1.293900013	1.356600046	0.085600004	1.36650002	1.356999993	0.082199998
266	162818.2	0.083099999	1.327800035	1.350299954	0.081900001	1.294100046	1.343400002	0.085500002	1.374199986	1.388299942	0.083800003	1.331699967	0.0823	1.353800058	1.363899946	0.085100003	1.332700014	1.359699965	0.085100003	1.394799948	1.386000037	1.260100007	1.334300041	0.084700003	1.356999993	1.362900019	0.086499996	1.338099957	1.366099954	0.087499999	1.392199993	0.082800001	1.298699975	1.350900054	0.085600004	1.360299945	1.327499986	0.085100003	1.338700056	1.375399947	0.083999999	1.345900059	1.267699957	1.295099974	1.35650003	0.0867	1.36650002	1.35769999	0.082400002
267	163422.8	0.0832	1.325600028	1.349300027	0.081600003	1.293499947	1.343000054	0.085000001	1.376199961	1.387599945	0.083899997	1.332000017	0.082099997	1.353199959	1.361899972	0.084799998	1.333400011	1.360399961	0.085000001	1.393399954	1.384799957	1.26030004	1.334900022	0.084299996	1.356400013	1.362599969	0.0854	1.338700056	1.366000056	0.086099997	1.392400026	0.082199998	1.297999978	1.350999951	0.0854	1.359500051	1.327700019	0.084100001	1.338999987	1.37440002	0.083800003	1.343600035	1.272899985	1.296399951	1.354799986	0.084799998	1.365100026	1.35739994	0.082400002
268	164027.3	0.0832	1.325099945	1.348899961	0.082000002	1.294999957	1.344200015	0.084899999	1.376999974	1.389199972	0.085000001	1.333099961	0.082500003	1.353500009	1.362200022	0.085000001	1.334400058	1.360800028	0.084600002	1.391700029	1.387099981	1.261500001	1.335000038	0.084600002	1.355399966	1.363600016	0.084200002	1.340499997	1.366299987	0.086999997	1.393000007	0.082800001	1.299000025	1.350900054	0.085600004	1.358899951	1.329300046	0.085000001	1.340899944	1.37650001	0.084600002	1.342399955	1.279299974	1.297799945	1.355700016	0.086300001	1.365100026	1.358199954	0.082199998
269	164631.9	0.083499998	1.327399969	1.34739995	0.081900001	1.295400023	1.34070003	0.086199999	1.375200033	1.389000058	0.084700003	1.332800031	0.082599998	1.353500009	1.361400008	0.088399999	1.334900022	1.358500004	0.085699998	1.393700004	1.391000032	1.262699962	1.333999991	0.084600002	1.354400039	1.363700032	0.087499999	1.339900017	1.366999984	0.087499999	1.393700004	0.082699999	1.298900008	1.350600004	0.086999997	1.358999968	1.32949996	0.086599998	1.341599941	1.376099944	0.084799998	1.341699958	1.287299991	1.298099995	1.355100036	0.086999997	1.363399982	1.358199954	0.082599998
270	165236.5	0.083899997	1.323500037	1.345000029	0.082099997	1.29519999	1.343199968	0.0858	1.371700048	1.386199951	0.084600002	1.332599998	0.082699999	1.354599953	1.359500051	0.0867	1.335199952	1.359699965	0.0858	1.394500017	1.392099977	1.262199998	1.332900047	0.085199997	1.352599978	1.362300038	0.086599998	1.340199947	1.366999984	0.087200001	1.394500017	0.083099999	1.300099969	1.349599957	0.085900001	1.357900023	1.327800035	0.086499996	1.340999961	1.37530005	0.084600002	1.336099982	1.295400023	1.297500014	1.354799986	0.089500003	1.361999989	1.355200052	0.083099999
271	165841.1	0.084100001	1.320299983	1.344099998	0.082599998	1.292999983	1.344599962	0.086300001	1.371799946	1.38530004	0.085000001	1.332800031	0.082999997	1.353999972	1.356400013	0.088299997	1.333500028	1.360100031	0.086300001	1.393700004	1.394099951	1.25999999	1.332299948	0.086300001	1.350600004	1.360599995	0.086300001	1.338000059	1.365200043	0.0876	1.39230001	0.082800001	1.295899987	1.346699953	0.086599998	1.355399966	1.326900005	0.086499996	1.340800047	1.375	0.085500002	1.33070004	1.297999978	1.295899987	1.353099942	0.086300001	1.361099958	1.351400018	0.083499998
272	166445.7	0.083700001	1.315899968	1.340600014	0.0823	1.288699985	1.339400053	0.086400002	1.367599964	1.38499999	0.084799998	1.329200029	0.082599998	1.349900007	1.354099989	0.087200001	1.329699993	1.354099989	0.087200001	1.388700008	1.386000037	1.254299998	1.328400016	0.085199997	1.348999977	1.358500004	0.087700002	1.335600019	1.362300038	0.087399997	1.388499975	0.082800001	1.294399977	1.345299959	0.087800004	1.351999998	1.326400042	0.086099997	1.336500049	1.371899962	0.084700003	1.33130002	1.299999952	1.292500019	1.348999977	0.085699998	1.355700016	1.353199959	0.082699999
273	167050.3	0.083300002	1.319000006	1.343600035	0.082099997	1.289600015	1.339400053	0.086599998	1.36559999	1.386999965	0.084100001	1.330899954	0.082400002	1.346899986	1.353800058	0.0854	1.331900001	1.353899956	0.085100003	1.388399959	1.38530004	1.255800009	1.330500007	0.084600002	1.348700047	1.358399987	0.086000003	1.33739996	1.362800002	0.087099999	1.386700034	0.082699999	1.29610002	1.345999956	0.086099997	1.351600051	1.327299953	0.084600002	1.337900043	1.370499969	0.084399998	1.330500007	1.305899978	1.29400003	1.349799991	0.085699998	1.355100036	1.353800058	0.082500003
274	167654.8	0.0832	1.317000031	1.343199968	0.081900001	1.289499998	1.339699984	0.0854	1.36469996	1.386000037	0.084100001	1.332499981	0.082199998	1.346199989	1.352800012	0.084899999	1.332100034	1.353600025	0.084799998	1.387099981	1.382300019	1.255800009	1.32949996	0.0845	1.348700047	1.357599974	0.085199997	1.337800026	1.363199949	0.086800002	1.384699941	0.082699999	1.297500014	1.345499992	0.0854	1.351099968	1.327000022	0.084600002	1.339100003	1.370700002	0.084100001	1.33010006	1.306200027	1.295099974	1.349499941	0.085699998	1.353600025	1.353399992	0.082500003
275	168259.4	0.083099999	1.313199997	1.339699984	0.081600003	1.288800001	1.339300036	0.085600004	1.360999942	1.38440001	0.084200002	1.330800056	0.0823	1.345000029	1.349499941	0.084899999	1.332000017	1.353000045	0.085000001	1.386000037	1.381199956	1.255200028	1.327200055	0.084399998	1.345999956	1.356299996	0.085100003	1.337900043	1.360999942	0.086999997	1.384299994	0.082500003	1.296800017	1.341899991	0.0858	1.34829998	1.327499986	0.083999999	1.339100003	1.369500041	0.084100001	1.327399969	1.313699961	1.29550004	1.347599983	0.0858	1.351099968	1.352699995	0.082000002
276	168864	0.083099999	1.310500026	1.336599946	0.081699997	1.288499951	1.339300036	0.0854	1.360800028	1.383900046	0.084100001	1.329900026	0.0823	1.343899965	1.347100019	0.0854	1.332599998	1.352800012	0.084799998	1.385100007	1.381000042	1.254400015	1.327299953	0.084399998	1.343400002	1.353999972	0.084600002	1.338700056	1.360800028	0.087200001	1.383399963	0.082500003	1.296499968	1.340999961	0.085600004	1.346400023	1.327000022	0.0845	1.339300036	1.369199991	0.083800003	1.324800014	1.316900015	1.296000004	1.347000003	0.087899998	1.349799991	1.351500034	0.0823
277	169468.6	0.083300002	1.309299946	1.33829999	0.081900001	1.288699985	1.3398	0.084899999	1.361899972	1.382500052	0.084100001	1.330899954	0.082199998	1.344300032	1.346899986	0.084799998	1.333600044	1.351199985	0.084799998	1.383599997	1.380900025	1.254899979	1.327700019	0.084799998	1.343099952	1.353199959	0.084299996	1.33949995	1.360599995	0.086400002	1.381100059	0.082500003	1.299000025	1.342100024	0.085299999	1.346899986	1.326900005	0.084200002	1.341400027	1.370100021	0.084100001	1.32280004	1.322600007	1.297899961	1.345999956	0.085299999	1.34920001	1.351300001	0.082199998
278	170073.2	0.0836	1.309499979	1.333500028	0.082400002	1.289999962	1.337900043	0.086099997	1.358299971	1.381500006	0.084399998	1.328299999	0.082800001	1.342100024	1.343999982	0.087700002	1.333799958	1.350399971	0.085699998	1.385100007	1.385800004	1.254500031	1.324699998	0.084799998	1.339599967	1.353000045	0.088200003	1.339699984	1.360399961	0.086999997	1.381800056	0.082900003	1.297799945	1.341199994	0.086099997	1.34679997	1.325799942	0.086000003	1.341099977	1.369600058	0.0845	1.319900036	1.324699998	1.298499942	1.345199943	0.0858	1.349099994	1.351300001	0.082699999
279	170677.8	0.083800003	1.305699944	1.327299953	0.082699999	1.288200021	1.336199999	0.086199999	1.357200027	1.380499959	0.085000001	1.328999996	0.0832	1.34070003	1.341699958	0.086499996	1.333799958	1.350200057	0.086000003	1.384699941	1.387500048	1.251799941	1.322999954	0.0854	1.337299943	1.350600004	0.086599998	1.339599967	1.361099958	0.087399997	1.381800056	0.0836	1.298400044	1.338799953	0.086300001	1.34679997	1.325199962	0.086400002	1.341099977	1.369500041	0.085199997	1.315500021	1.328400016	1.297999978	1.342900038	0.086999997	1.34800005	1.347800016	0.083700001
280	171282.4	0.083499998	1.301599979	1.327499986	0.0823	1.2852	1.335800052	0.085600004	1.358299971	1.378999949	0.085199997	1.329300046	0.083099999	1.338999987	1.340299964	0.086099997	1.330600023	1.347599983	0.085900001	1.380599976	1.383100033	1.247099996	1.322299957	0.0854	1.335899949	1.347100019	0.086900003	1.337100029	1.358199954	0.0876	1.377099991	0.082999997	1.293099999	1.336699963	0.086599998	1.346199989	1.322000027	0.085699998	1.33920002	1.366799951	0.084799998	1.311699986	1.321699977	1.29489994	1.34010005	0.088200003	1.343000054	1.344200015	0.083499998
281	171887	0.083300002	1.299200058	1.328799963	0.082199998	1.28429997	1.332399964	0.085699998	1.354900002	1.377699971	0.084100001	1.326300025	0.082400002	1.332000017	1.335600019	0.085900001	1.329100013	1.343299985	0.085299999	1.37650001	1.377599955	1.244300008	1.320199966	0.084899999	1.335600019	1.345900059	0.0858	1.336099982	1.355999947	0.087300003	1.373600006	0.082500003	1.292999983	1.336699963	0.086000003	1.343000054	1.322100043	0.084799998	1.337200046	1.364400029	0.084200002	1.31309998	1.331500053	1.293300033	1.339300036	0.085900001	1.341099977	1.345100045	0.082400002
282	172491.5	0.083099999	1.296800017	1.327600002	0.082000002	1.282999992	1.332900047	0.0854	1.352599978	1.377099991	0.083499998	1.326200008	0.082500003	1.332800031	1.334499955	0.0854	1.330500007	1.342800021	0.084899999	1.37469995	1.375499964	1.242200017	1.319599986	0.084799998	1.333799958	1.344300032	0.084899999	1.337200046	1.356400013	0.086900003	1.372900009	0.082500003	1.295899987	1.335600019	0.086099997	1.341199994	1.321499944	0.085100003	1.33889997	1.362200022	0.083899997	1.311300039	1.336799979	1.295300007	1.337200046	0.085699998	1.33949995	1.345000029	0.082400002
283	173096.1	0.083300002	1.29550004	1.324000001	0.082000002	1.281599998	1.333099961	0.085299999	1.352800012	1.373999953	0.083999999	1.325700045	0.082099997	1.332900047	1.331699967	0.084600002	1.33010006	1.341500044	0.084899999	1.372200012	1.374899983	1.24059999	1.318699956	0.084200002	1.33099997	1.341599941	0.085000001	1.336799979	1.353199959	0.086900003	1.370599985	0.082099997	1.296000004	1.333600044	0.085100003	1.33949995	1.3204	0.083999999	1.338500023	1.361400008	0.083800003	1.308200002	1.332299948	1.295400023	1.335600019	0.085299999	1.337100029	1.343199968	0.082099997
284	173700.7	0.0832	1.295600057	1.32190001	0.082099997	1.280900002	1.332000017	0.086199999	1.352699995	1.372900009	0.083899997	1.324699998	0.082199998	1.332800031	1.33099997	0.084700003	1.33070004	1.3398	0.084899999	1.371000051	1.373200059	1.239899993	1.318699956	0.0845	1.328999996	1.340399981	0.084200002	1.336699963	1.352900028	0.086099997	1.368000031	0.082699999	1.294700027	1.332299948	0.0858	1.336599946	1.319200039	0.084600002	1.338799953	1.360299945	0.084100001	1.306599975	1.334599972	1.296000004	1.334499955	0.085199997	1.335100055	1.342100024	0.0823
285	174305.3	0.083099999	1.293799996	1.317899942	0.081799999	1.279500008	1.33099997	0.085299999	1.349799991	1.370599985	0.083999999	1.323699951	0.082199998	1.33070004	1.328099966	0.085199997	1.33010006	1.338500023	0.084700003	1.368700027	1.371500015	1.237900019	1.316300035	0.0845	1.326300025	1.338500023	0.085600004	1.337100029	1.350900054	0.0867	1.36590004	0.082500003	1.29550004	1.33039999	0.085699998	1.334499955	1.317700028	0.083800003	1.33829999	1.359599948	0.084100001	1.304800034	1.336500049	1.295300007	1.332900047	0.085600004	1.333099961	1.340199947	0.082500003
286	174909.9	0.082900003	1.289600015	1.314200044	0.081799999	1.278599977	1.330199957	0.085100003	1.347599983	1.369400024	0.084200002	1.322100043	0.082400002	1.328799963	1.326500058	0.0854	1.330899954	1.337599993	0.085000001	1.366600037	1.370100021	1.236700058	1.315700054	0.084600002	1.325000048	1.336400032	0.085299999	1.337100029	1.350900054	0.0876	1.364400029	0.082599998	1.296399951	1.329399943	0.085500002	1.33220005	1.317299962	0.0845	1.338799953	1.358999968	0.083899997	1.302700043	1.336400032	1.296300054	1.331699967	0.085600004	1.332000017	1.33949995	0.082699999
287	175514.5	0.083400004	1.286900043	1.312999964	0.0823	1.279700041	1.329900026	0.085500002	1.347499967	1.368800044	0.084299996	1.322900057	0.082599998	1.328099966	1.324599981	0.085100003	1.332999945	1.338000059	0.085100003	1.367200017	1.371799946	1.237699986	1.316200018	0.084799998	1.323099971	1.334300041	0.0845	1.33949995	1.351300001	0.087099999	1.364500046	0.083099999	1.297399998	1.328799963	0.086099997	1.331599951	1.317999959	0.0845	1.341500044	1.359400034	0.085100003	1.302099943	1.3477	1.299299955	1.333099961	0.086499996	1.333099961	1.340199947	0.082400002
288	176119.1	0.0836	1.284100056	1.308699965	0.082400002	1.277999997	1.324100018	0.0858	1.342900038	1.366700053	0.0854	1.318099976	0.082999997	1.319900036	1.321799994	0.0858	1.330800056	1.33099997	0.085500002	1.365200043	1.37409997	1.235900044	1.31159997	0.085299999	1.320000052	1.332399964	0.085699998	1.337000012	1.34739995	0.087700002	1.363399982	0.083400004	1.294800043	1.328699946	0.087399997	1.330000043	1.316200018	0.086099997	1.339699984	1.355000019	0.085500002	1.299700022	1.351699948	1.297000051	1.328099966	0.087300003	1.332499981	1.33949995	0.082900003
289	176723.6	0.083800003	1.280900002	1.306200027	0.082400002	1.277199984	1.327000022	0.085699998	1.342800021	1.365499973	0.084899999	1.319700003	0.082999997	1.322700024	1.320199966	0.087300003	1.332800031	1.333899975	0.0867	1.364799976	1.375399947	1.234799981	1.3125	0.085199997	1.318699956	1.33039999	0.085900001	1.33920002	1.350000024	0.087399997	1.363299966	0.083400004	1.296900034	1.327999949	0.086400002	1.33039999	1.315199971	0.086499996	1.340899944	1.357200027	0.0854	1.296000004	1.35739994	1.298400044	1.327600002	0.086300001	1.330600023	1.337299943	0.0836
290	177328.2	0.084100001	1.279600024	1.303300023	0.082500003	1.274799943	1.325899959	0.086300001	1.343000054	1.362900019	0.085900001	1.318600059	0.083700001	1.321499944	1.316599965	0.087899998	1.330500007	1.332999945	0.086400002	1.363399982	1.375699997	1.232300043	1.309200048	0.086300001	1.31309998	1.326200008	0.0867	1.336799979	1.347300053	0.087700002	1.361799955	0.083800003	1.292899966	1.323799968	0.086999997	1.329200029	1.311400056	0.086499996	1.339699984	1.356299996	0.085500002	1.290699959	1.363499999	1.29519999	1.323400021	0.088399999	1.328400016	1.332599998	0.083899997
291	177932.8	0.083499998	1.277799964	1.302099943	0.082400002	1.26820004	1.32249999	0.085900001	1.338700056	1.35860002	0.085299999	1.315799952	0.082900003	1.321799994	1.312700033	0.088200003	1.326200008	1.327100039	0.0867	1.358100057	1.367200017	1.226600051	1.306900024	0.085000001	1.310899973	1.32249999	0.086199999	1.333299994	1.343199968	0.087800004	1.356699944	0.082599998	1.290500045	1.320700049	0.086400002	1.325399995	1.309599996	0.087899998	1.335899949	1.351300001	0.085199997	1.290300012	1.353000045	1.292899966	1.318699956	0.088699996	1.323300004	1.331599951	0.082800001
292	178537.4	0.083099999	1.274099946	1.302399993	0.082000002	1.26789999	1.320000052	0.085699998	1.334100008	1.357200027	0.083700001	1.314800024	0.082599998	1.318500042	1.311499953	0.085299999	1.326900005	1.323899984	0.084700003	1.354300022	1.362900019	1.226899981	1.306300044	0.0845	1.312299967	1.320299983	0.084700003	1.333999991	1.342499971	0.086900003	1.353199959	0.082699999	1.291800022	1.322399974	0.085600004	1.320500016	1.309000015	0.085699998	1.336099982	1.34860003	0.084200002	1.289899945	1.346699953	1.293400049	1.320000052	0.088	1.321400046	1.331200004	0.082699999
293	179142	0.083099999	1.276499987	1.298699975	0.082000002	1.265900016	1.32009995	0.085199997	1.332900047	1.355100036	0.0845	1.315600038	0.082599998	1.316699982	1.31099999	0.085600004	1.327299953	1.32280004	0.085100003	1.353099942	1.360900044	1.226799965	1.305400014	0.084700003	1.310700059	1.319399953	0.084899999	1.334300041	1.341899991	0.087399997	1.351799965	0.082599998	1.292600036	1.319399953	0.086099997	1.32190001	1.307899952	0.085000001	1.337000012	1.349599957	0.084299996	1.288100004	1.354699969	1.293799996	1.318699956	0.086000003	1.319300056	1.328799963	0.082699999
294	179746.5	0.082999997	1.272400022	1.295899987	0.081799999	1.264999986	1.321200013	0.085199997	1.331699967	1.353800058	0.083999999	1.315299988	0.082500003	1.315299988	1.308799982	0.085000001	1.327900052	1.322999954	0.085000001	1.351400018	1.359500051	1.226899981	1.304299951	0.084799998	1.307700038	1.317199945	0.084799998	1.334800005	1.33920002	0.087499999	1.351199985	0.082699999	1.293300033	1.318500042	0.085600004	1.320000052	1.306900024	0.084600002	1.336599946	1.348799944	0.084100001	1.286900043	1.362599969	1.295099974	1.317399979	0.0867	1.318699956	1.328400016	0.082800001
295	180351.1	0.083099999	1.270799994	1.291900039	0.081799999	1.262899995	1.319399953	0.085000001	1.332599998	1.351600051	0.083700001	1.313500047	0.082400002	1.311400056	1.305400014	0.085699998	1.328199983	1.32130003	0.085000001	1.349099994	1.358399987	1.226400018	1.302899957	0.084600002	1.303500056	1.31400001	0.085900001	1.334699988	1.337599993	0.087499999	1.348799944	0.082599998	1.291900039	1.317100048	0.0854	1.317299962	1.304800034	0.084100001	1.336300015	1.345999956	0.083999999	1.283800006	1.366099954	1.294700027	1.315899968	0.085699998	1.316699982	1.326799989	0.082099997
296	180955.7	0.082999997	1.269299984	1.288599968	0.081900001	1.261199951	1.317100048	0.084899999	1.330199957	1.348999977	0.083800003	1.312000036	0.082500003	1.309800029	1.302700043	0.084899999	1.327900052	1.318899989	0.085000001	1.34679997	1.356999993	1.22510004	1.301399946	0.0845	1.302299976	1.311800003	0.085699998	1.334100008	1.337499976	0.086999997	1.347200036	0.082500003	1.291800022	1.314299941	0.0858	1.313599944	1.303500056	0.0854	1.336099982	1.343600035	0.084100001	1.280900002	1.371199965	1.29369998	1.314499974	0.085600004	1.314599991	1.325099945	0.082500003
297	181560.3	0.083099999	1.265699983	1.287199974	0.082099997	1.261600018	1.316200018	0.085199997	1.330299973	1.347200036	0.0845	1.31219995	0.082500003	1.311499953	1.302000046	0.084700003	1.327700019	1.316799998	0.085100003	1.345900059	1.354200006	1.225900054	1.301399946	0.084600002	1.301599979	1.310500026	0.084299996	1.334400058	1.335800052	0.086499996	1.344699979	0.082999997	1.293200016	1.31400001	0.0858	1.3125	1.30219996	0.084700003	1.337000012	1.343000054	0.084299996	1.278499961	1.375200033	1.295300007	1.312899947	0.085500002	1.313300014	1.323400021	0.082500003
298	182164.9	0.083099999	1.264600039	1.283300042	0.081799999	1.260400057	1.314299941	0.085600004	1.327999949	1.344599962	0.084100001	1.311100006	0.082699999	1.312399983	1.299499989	0.085299999	1.328400016	1.316499949	0.085299999	1.344300032	1.354099989	1.225499988	1.299299955	0.084899999	1.298599958	1.307899952	0.0854	1.334800005	1.333600044	0.0876	1.343700051	0.082800001	1.292299986	1.311800003	0.0858	1.310199976	1.301599979	0.084700003	1.336899996	1.344699979	0.084600002	1.27760005	1.382500052	1.29489994	1.310500026	0.086300001	1.312000036	1.321799994	0.082900003
299	182769.5	0.082999997	1.263200045	1.279500008	0.081900001	1.259899974	1.31219995	0.085199997	1.326300025	1.343199968	0.0836	1.309299946	0.082500003	1.310500026	1.296700001	0.085500002	1.327800035	1.315600038	0.085000001	1.342100024	1.352300048	1.225000024	1.297099948	0.084600002	1.296599984	1.303799987	0.083999999	1.333999991	1.330600023	0.0876	1.341799974	0.082599998	1.292099953	1.310799956	0.085600004	1.306100011	1.299399972	0.084600002	1.335999966	1.341599941	0.084100001	1.274700046	1.382799983	1.295099974	1.308699965	0.086099997	1.309499979	1.320600033	0.081900001
300	183374.1	0.0832	1.261299968	1.276299953	0.082099997	1.261199951	1.31309998	0.085699998	1.325799942	1.342399955	0.085100003	1.308500051	0.082599998	1.307100058	1.294999957	0.085100003	1.328699946	1.314200044	0.0845	1.341899991	1.354200006	1.226199985	1.297700047	0.085000001	1.295400023	1.303799987	0.084200002	1.335399985	1.33099997	0.086499996	1.341799974	0.082900003	1.294499993	1.311400056	0.086099997	1.303599954	1.299499989	0.084899999	1.338000059	1.340999961	0.085199997	1.273699999	1.388800025	1.297500014	1.308799982	0.085900001	1.31099999	1.321099997	0.082500003
301	183978.7	0.083899997	1.25759995	1.272600055	0.0823	1.260699987	1.309800029	0.086000003	1.323899984	1.338700056	0.084600002	1.304999948	0.0832	1.301200032	1.291599989	0.086300001	1.327499986	1.311100006	0.086000003	1.341099977	1.357900023	1.226500034	1.294199944	0.085000001	1.295899987	1.298900008	0.087399997	1.334800005	1.33039999	0.088500001	1.341300011	0.083300002	1.290699959	1.308300018	0.086300001	1.299600005	1.296900034	0.087700002	1.337200046	1.339699984	0.085500002	1.271299958	1.390699983	1.295400023	1.304800034	0.0876	1.309200048	1.319000006	0.083400004
302	184583.3	0.083999999	1.254899979	1.267199993	0.0832	1.25940001	1.309499979	0.086400002	1.325199962	1.337000012	0.085100003	1.305299997	0.083499998	1.300400019	1.289299965	0.088799998	1.326500058	1.312700033	0.086000003	1.341099977	1.359500051	1.224499941	1.292400002	0.085500002	1.29279995	1.295699954	0.086900003	1.333600044	1.328799963	0.088	1.340800047	0.083899997	1.288800001	1.303200006	0.086800002	1.296599984	1.29550004	0.086599998	1.336899996	1.340499997	0.085299999	1.266800046	1.398200035	1.29369998	1.299900055	0.0867	1.307500005	1.315000057	0.083899997
303	185187.8	0.0836	1.251399994	1.270200014	0.0823	1.254699945	1.308099985	0.085900001	1.322999954	1.332599998	0.085299999	1.30309999	0.0832	1.30369997	1.286900043	0.086800002	1.32280004	1.309299946	0.086099997	1.337299943	1.352100015	1.219200015	1.292299986	0.085000001	1.292700052	1.291399956	0.086000003	1.330600023	1.324200034	0.086999997	1.336400032	0.082699999	1.287199974	1.301800013	0.086199999	1.29429996	1.292099953	0.085600004	1.334400058	1.336799979	0.0854	1.263200045	1.393100023	1.292000055	1.295600057	0.088	1.303599954	1.312299967	0.082699999
304	185792.4	0.0832	1.250399947	1.269099951	0.0823	1.252699971	1.305500031	0.0867	1.315199971	1.330299973	0.083899997	1.300999999	0.082599998	1.296700001	1.284700036	0.085699998	1.322999954	1.305199981	0.085299999	1.333299994	1.346899986	1.216599941	1.291800022	0.084799998	1.294100046	1.289600015	0.085699998	1.330800056	1.323500037	0.086800002	1.333500028	0.082800001	1.288100004	1.302700043	0.085699998	1.292000055	1.292199969	0.085100003	1.333400011	1.332900047	0.084399998	1.264400005	1.383100033	1.292099953	1.296599984	0.085900001	1.300999999	1.313899994	0.082800001
305	186397	0.0832	1.247599959	1.266299963	0.081799999	1.252300024	1.304800034	0.085500002	1.31309998	1.328600049	0.083800003	1.301599979	0.082500003	1.292299986	1.282899976	0.085000001	1.323699951	1.304399967	0.085000001	1.33099997	1.343500018	1.215600014	1.291900039	0.084799998	1.292400002	1.287999988	0.084799998	1.331799984	1.32280004	0.0867	1.331599951	0.082800001	1.288900018	1.301300049	0.085900001	1.290099978	1.290099978	0.084799998	1.334599972	1.332999945	0.0845	1.264099956	1.382099986	1.292500019	1.296800017	0.086000003	1.299700022	1.31190002	0.082800001
306	187001.6	0.082800001	1.246799946	1.262199998	0.081699997	1.251099944	1.30250001	0.084899999	1.314100027	1.325600028	0.084100001	1.299900055	0.082400002	1.292600036	1.279700041	0.0854	1.32249999	1.302899957	0.085100003	1.328199983	1.341599941	1.21420002	1.290400028	0.0845	1.287099957	1.284800053	0.085199997	1.330199957	1.319300056	0.0876	1.328999996	0.082699999	1.287700057	1.298799992	0.085900001	1.284999967	1.287700057	0.084299996	1.332900047	1.331599951	0.084100001	1.260900021	1.379500031	1.291700006	1.294700027	0.087700002	1.297399998	1.310199976	0.082599998
307	187606.2	0.082999997	1.244799972	1.259299994	0.081799999	1.248800039	1.303200006	0.086099997	1.312899947	1.322700024	0.083800003	1.297999978	0.082400002	1.29400003	1.277500033	0.085199997	1.323099971	1.300799966	0.084899999	1.326799989	1.341099977	1.213000059	1.290400028	0.084700003	1.283200026	1.282699943	0.086400002	1.330500007	1.316100001	0.0867	1.327600002	0.082599998	1.288800001	1.297199965	0.086000003	1.280900002	1.287400007	0.0858	1.333099961	1.32949996	0.084299996	1.258000016	1.379999995	1.29279995	1.292999983	0.085900001	1.297199965	1.308699965	0.082699999
308	188210.8	0.0832	1.244099975	1.257200003	0.0823	1.248100042	1.302099943	0.0854	1.310899973	1.319900036	0.0836	1.298799992	0.082699999	1.294399977	1.27639997	0.085100003	1.323199987	1.299800038	0.084799998	1.325299978	1.340600014	1.211899996	1.289800048	0.084600002	1.281399965	1.279899955	0.084700003	1.330899954	1.314299941	0.086800002	1.326300025	0.082500003	1.288800001	1.295300007	0.0858	1.279199958	1.28579998	0.085000001	1.333600044	1.326200008	0.084399998	1.25759995	1.380399942	1.29279995	1.291599989	0.085699998	1.295300007	1.306900024	0.082599998
309	188815.4	0.0832	1.243499994	1.254600048	0.081799999	1.24940002	1.300300002	0.085000001	1.308899999	1.318799973	0.0845	1.298300028	0.082800001	1.291000009	1.275300026	0.085299999	1.324300051	1.299499989	0.085199997	1.324100018	1.341199994	1.213000059	1.290400028	0.084899999	1.280699968	1.27820003	0.084600002	1.332399964	1.31340003	0.087200001	1.326099992	0.082999997	1.291100025	1.29610002	0.086199999	1.277999997	1.285699964	0.084899999	1.334300041	1.324800014	0.084799998	1.2579	1.38259995	1.295300007	1.292500019	0.086900003	1.295099974	1.307399988	0.082800001
310	189420	0.083499998	1.237300038	1.248999953	0.0823	1.24940002	1.295699954	0.085199997	1.305699944	1.316400051	0.084899999	1.29369998	0.082900003	1.283499956	1.271100044	0.088299997	1.323099971	1.296200037	0.086199999	1.325399995	1.343999982	1.212000012	1.286399961	0.084700003	1.2773	1.275200009	0.087399997	1.330500007	1.310500026	0.087300003	1.324300051	0.082599998	1.287099957	1.291300058	0.086900003	1.271600008	1.283400059	0.086800002	1.333400011	1.325000048	0.085500002	1.253700018	1.382400036	1.291900039	1.286900043	0.0867	1.293099999	1.30400002	0.082699999
311	190024.5	0.083999999	1.238600016	1.246600032	0.082800001	1.247200012	1.297799945	0.086599998	1.310299993	1.312600017	0.084799998	1.293099999	0.083700001	1.285300016	1.268100023	0.087099999	1.322999954	1.299000025	0.086199999	1.326200008	1.3477	1.208899975	1.28489995	0.085600004	1.274600029	1.270400047	0.088500001	1.329699993	1.312700033	0.088399999	1.324399948	0.083400004	1.28489995	1.285899997	0.086999997	1.267199993	1.279899955	0.086999997	1.332999945	1.326200008	0.085299999	1.246099949	1.386100054	1.291200042	1.286200047	0.087800004	1.292000055	1.299299955	0.083899997
312	190629.2	0.083099999	1.228899956	1.248399973	0.082099997	1.241299987	1.293099999	0.087499999	1.306900024	1.307999969	0.084700003	1.290500045	0.082400002	1.281700015	1.265400052	0.0858	1.317199945	1.292899966	0.085199997	1.319800019	1.336300015	1.202499986	1.282500029	0.084899999	1.273599982	1.266600013	0.087200001	1.325299978	1.309000015	0.086900003	1.317800045	0.082400002	1.282699943	1.283100009	0.088100001	1.266700029	1.278499961	0.085299999	1.328299999	1.320000052	0.083999999	1.247099996	1.382400036	1.288599968	1.281399965	0.086900003	1.287400007	1.299900055	0.082699999
313	191233.7	0.083300002	1.230000019	1.246700048	0.082000002	1.241000056	1.290099978	0.086099997	1.299200058	1.304200053	0.083800003	1.289199948	0.082500003	1.273900032	1.263599992	0.085699998	1.318300009	1.290300012	0.085100003	1.317199945	1.334900022	1.202200055	1.280900002	0.084799998	1.270099998	1.264000058	0.085299999	1.325099945	1.305199981	0.087399997	1.316200018	0.082500003	1.283499956	1.283699989	0.086400002	1.267799973	1.277199984	0.0845	1.328799963	1.317199945	0.083999999	1.245700002	1.381800056	1.288200021	1.280699968	0.086000003	1.285400033	1.299000025	0.082199998
314	191838.3	0.082999997	1.229900002	1.246799946	0.081799999	1.239500046	1.286499977	0.086400002	1.299800038	1.303500056	0.084100001	1.287700057	0.082199998	1.277500033	1.261999965	0.084899999	1.318500042	1.286900043	0.084600002	1.314499974	1.332000017	1.200999975	1.280699968	0.084700003	1.268900037	1.262300014	0.085299999	1.326900005	1.301499963	0.086300001	1.315400004	0.082699999	1.285300016	1.286499977	0.085900001	1.268399954	1.276200056	0.084399998	1.328999996	1.311499953	0.084200002	1.245499969	1.38349998	1.290799975	1.281499982	0.0858	1.283900023	1.298599958	0.082599998
315	192442.8	0.083099999	1.226199985	1.242699981	0.081600003	1.238700032	1.287199974	0.085100003	1.300099969	1.299299955	0.0836	1.288499951	0.082099997	1.275200009	1.260499954	0.085199997	1.318300009	1.287700057	0.084799998	1.313500047	1.330500007	1.200700045	1.281700015	0.084399998	1.265699983	1.25999999	0.085600004	1.326099992	1.302399993	0.087200001	1.313500047	0.082400002	1.28489995	1.285099983	0.0854	1.266299963	1.274500012	0.0845	1.329599977	1.31280005	0.083700001	1.244400024	1.383999944	1.289399981	1.278399944	0.086499996	1.281900048	1.296700001	0.0823
316	193047.4	0.0832	1.224799991	1.239799976	0.081900001	1.238100052	1.286399961	0.085600004	1.301100016	1.298400044	0.083800003	1.287799954	0.082599998	1.274600029	1.258100033	0.086499996	1.318899989	1.28610003	0.084899999	1.312100053	1.32949996	1.199800014	1.280799985	0.084700003	1.262300014	1.257300019	0.085199997	1.326599956	1.299800038	0.087899998	1.313199997	0.082500003	1.28579998	1.284800053	0.085500002	1.265300035	1.273200035	0.084899999	1.328400016	1.31159997	0.084100001	1.24240005	1.384600043	1.290199995	1.276499987	0.087899998	1.280699968	1.295899987	0.0823
317	193652	0.083400004	1.22360003	1.238100052	0.082000002	1.238999963	1.286000013	0.085100003	1.301900029	1.297199965	0.084399998	1.287099957	0.082500003	1.273200035	1.256399989	0.085600004	1.320000052	1.285400033	0.085000001	1.312299967	1.330800056	1.201599956	1.280500054	0.084899999	1.258900046	1.256100059	0.0854	1.327700019	1.300300002	0.087099999	1.313300014	0.082900003	1.286900043	1.282699943	0.085900001	1.264500022	1.273200035	0.084100001	1.33039999	1.312700033	0.0854	1.241600037	1.385499954	1.291900039	1.274500012	0.086900003	1.281599998	1.29489994	0.082599998
318	194256.6	0.083400004	1.220900059	1.23210001	0.0823	1.238700032	1.280799985	0.087899998	1.294800043	1.292500019	0.085100003	1.282099962	0.082699999	1.26849997	1.251999974	0.086599998	1.318199992	1.282400012	0.085500002	1.31219995	1.333899975	1.200399995	1.276000023	0.084899999	1.252599955	1.251799941	0.0854	1.325999975	1.297999978	0.087800004	1.312399983	0.083099999	1.283699989	1.278900027	0.087099999	1.258200049	1.270599961	0.085900001	1.329100013	1.309999943	0.084600002	1.237499952	1.384799957	1.290400028	1.271100044	0.087200001	1.280200005	1.294100046	0.082000002
319	194861.2	0.083800003	1.222800016	1.23210001	0.082900003	1.237599969	1.282400012	0.085600004	1.295300007	1.290199995	0.084799998	1.283400059	0.082999997	1.267699957	1.250699997	0.086400002	1.318099976	1.282899976	0.086099997	1.31219995	1.335100055	1.200199962	1.274399996	0.085000001	1.25059998	1.24969995	0.085500002	1.326500058	1.296200037	0.087499999	1.312299967	0.0836	1.284399986	1.277400017	0.085900001	1.259600043	1.269600034	0.086000003	1.329300046	1.310199976	0.085699998	1.234599948	1.384299994	1.291200042	1.270799994	0.088799998	1.278300047	1.291300058	0.083099999
320	195465.8	0.084200002	1.223799944	1.23029995	0.082099997	1.235399961	1.281599998	0.086400002	1.299499989	1.288800001	0.085100003	1.282600045	0.082999997	1.268599987	1.247699976	0.087099999	1.315799952	1.283200026	0.086000003	1.313300014	1.334800005	1.196799994	1.274700046	0.086099997	1.248800039	1.245900035	0.086800002	1.324599981	1.295799971	0.087800004	1.311499953	0.083400004	1.281800032	1.273399949	0.086900003	1.25849998	1.265900016	0.086900003	1.327800035	1.310500026	0.085000001	1.227599978	1.38349998	1.288599968	1.269000053	0.0867	1.27639997	1.284199953	0.0832
321	196070.4	0.0832	1.214900017	1.231299996	0.081900001	1.231400013	1.27670002	0.085600004	1.294499993	1.282600045	0.083999999	1.280599952	0.082500003	1.261500001	1.244899988	0.086199999	1.312100053	1.27579999	0.085299999	1.306499958	1.324599981	1.193099976	1.269000053	0.084799998	1.248900056	1.242300034	0.086499996	1.321200013	1.292000055	0.087200001	1.306800008	0.082199998	1.279399991	1.274299979	0.086800002	1.262099981	1.264899969	0.084399998	1.324100018	1.305899978	0.083999999	1.23179996	1.378000021	1.2852	1.26639998	0.0867	1.273200035	1.286999941	0.082500003
322	196675	0.083099999	1.217000008	1.230700016	0.081799999	1.230000019	1.273300052	0.0858	1.290799975	1.281000018	0.084100001	1.280300021	0.082400002	1.262300014	1.244400024	0.085699998	1.31340003	1.273300052	0.084899999	1.3046	1.322199941	1.192299962	1.269299984	0.084700003	1.246399999	1.239199996	0.085699998	1.322000027	1.286900043	0.086599998	1.304800034	0.082599998	1.282099962	1.275699973	0.086000003	1.262899995	1.264799953	0.084200002	1.325199962	1.301499963	0.083899997	1.230399966	1.379199982	1.287700057	1.266700029	0.085500002	1.272400022	1.287199974	0.082500003
323	197279.6	0.083099999	1.215800047	1.226699948	0.081799999	1.228899956	1.274099946	0.0854	1.287299991	1.27820003	0.084100001	1.279099941	0.0823	1.261999965	1.241400003	0.085000001	1.313199997	1.271800041	0.085100003	1.30219996	1.3204	1.191200018	1.26730001	0.084399998	1.241899967	1.238299966	0.085000001	1.321400046	1.283599973	0.086999997	1.303500056	0.082199998	1.281800032	1.273699999	0.085600004	1.260800004	1.263000011	0.084100001	1.324800014	1.301699996	0.0836	1.229400039	1.377400041	1.286800027	1.264600039	0.085600004	1.270099998	1.28429997	0.082199998
324	197884.2	0.0832	1.213400006	1.223099947	0.082199998	1.228299975	1.271900058	0.085299999	1.287400007	1.275500059	0.084399998	1.279399991	0.082199998	1.25909996	1.239099979	0.084899999	1.313199997	1.270599961	0.084899999	1.300300002	1.318799973	1.190600038	1.266700029	0.084399998	1.236600041	1.234699965	0.085000001	1.322100043	1.280599952	0.086400002	1.301399946	0.082199998	1.281599998	1.271999955	0.0854	1.2579	1.261199951	0.083700001	1.325399995	1.297899961	0.083700001	1.226799965	1.375200033	1.287999988	1.263700008	0.086400002	1.26820004	1.283499956	0.082099997
325	198488.8	0.083800003	1.209599972	1.219300032	0.0823	1.230200052	1.26699996	0.086000003	1.285699964	1.273800015	0.083899997	1.276000023	0.082500003	1.255499959	1.236600041	0.087200001	1.31219995	1.268599987	0.085299999	1.301300049	1.323199987	1.192100048	1.262099981	0.084600002	1.23119998	1.233100057	0.0867	1.321799994	1.281399965	0.086999997	1.300799966	0.082599998	1.281200051	1.267500043	0.087300003	1.252799988	1.25940001	0.085500002	1.325999975	1.300400019	0.084200002	1.225600004	1.372900009	1.28760004	1.262199998	0.086199999	1.269000053	1.283400059	0.0823
326	199093.3	0.083899997	1.210000038	1.213700056	0.082599998	1.228600025	1.267699957	0.0854	1.287899971	1.272600055	0.085299999	1.274799943	0.082999997	1.254299998	1.235299945	0.086300001	1.312899947	1.270200014	0.085699998	1.30340004	1.326799989	1.189700007	1.262500048	0.085199997	1.227300048	1.231099963	0.085900001	1.32130003	1.2852	0.086999997	1.300300002	0.082999997	1.280699968	1.267799973	0.086000003	1.253700018	1.258200049	0.085699998	1.325600028	1.303799987	0.085500002	1.219200015	1.373200059	1.287400007	1.261999965	0.0858	1.26820004	1.278900027	0.083400004
327	199697.9	0.084100001	1.212000012	1.214300036	0.082400002	1.225399971	1.269500017	0.085600004	1.289299965	1.269199967	0.084700003	1.274399996	0.082900003	1.256399989	1.232300043	0.085900001	1.310600042	1.26789999	0.0858	1.301800013	1.324599981	1.185600042	1.261800051	0.085299999	1.230100036	1.226400018	0.086400002	1.319200039	1.284500003	0.087200001	1.299000025	0.082699999	1.277400017	1.262500048	0.086000003	1.251600027	1.254899979	0.084700003	1.323699951	1.300600052	0.084399998	1.215000033	1.370900035	1.285099983	1.257099986	0.088200003	1.265799999	1.275200009	0.082999997
328	200302.5	0.083300002	1.206599951	1.213000059	0.082199998	1.22179997	1.263100028	0.086199999	1.280599952	1.262899995	0.083899997	1.270400047	0.082199998	1.250499964	1.229900002	0.0854	1.306800008	1.259699941	0.084799998	1.295699954	1.314900041	1.181900024	1.256999969	0.0845	1.234899998	1.222300053	0.084700003	1.315799952	1.274700046	0.086400002	1.292899966	0.082000002	1.276800036	1.263399959	0.086400002	1.256800056	1.254899979	0.083899997	1.320000052	1.292700052	0.083700001	1.216799974	1.366400003	1.283599973	1.256999969	0.086099997	1.262599945	1.2773	0.0823
329	200907.1	0.0832	1.203099966	1.210299969	0.081600003	1.222000003	1.260699987	0.084899999	1.281700015	1.261299968	0.083700001	1.271499991	0.082199998	1.248200059	1.228700042	0.084899999	1.307100058	1.258000016	0.084600002	1.294399977	1.312999964	1.181399941	1.256199956	0.084600002	1.230700016	1.221300006	0.085100003	1.316200018	1.269600034	0.0867	1.290899992	0.082000002	1.277799964	1.261399984	0.085199997	1.255900025	1.253900051	0.083700001	1.320899963	1.291800022	0.083999999	1.218500018	1.367599964	1.283599973	1.255900025	0.085299999	1.261199951	1.275300026	0.081100002
330	201511.6	0.083300002	1.202200055	1.209699988	0.081600003	1.220800042	1.25940001	0.085299999	1.281700015	1.259600043	0.083400004	1.271600008	0.082400002	1.248800039	1.226600051	0.085299999	1.307600021	1.258100033	0.084700003	1.291499972	1.31099999	1.179700017	1.255800009	0.084399998	1.227399945	1.217499971	0.084399998	1.317000031	1.266899943	0.086599998	1.289100051	0.082199998	1.27760005	1.259899974	0.085100003	1.253900051	1.252300024	0.083999999	1.320500016	1.289700031	0.083800003	1.215600014	1.365800023	1.284600019	1.253900051	0.086800002	1.259899974	1.275500059	0.082099997
331	202116.2	0.0832	1.200299978	1.208400011	0.082000002	1.220900059	1.257099986	0.085000001	1.277500033	1.257500052	0.0836	1.270799994	0.082400002	1.24969995	1.224900007	0.084899999	1.306900024	1.253999949	0.084399998	1.290099978	1.310400009	1.179200053	1.254500031	0.0845	1.227499962	1.216400027	0.084600002	1.317199945	1.26699996	0.086099997	1.287199974	0.082199998	1.278699994	1.258200049	0.085100003	1.252599955	1.250699997	0.0836	1.321699977	1.286499977	0.084200002	1.214900017	1.36590004	1.285400033	1.252500057	0.085199997	1.25849998	1.273399949	0.081900001
332	202720.8	0.083800003	1.196200013	1.200000048	0.082599998	1.221600056	1.254899979	0.086199999	1.27639997	1.256199956	0.084899999	1.267500043	0.082900003	1.244099975	1.222200036	0.086099997	1.304800034	1.253399968	0.086300001	1.290099978	1.315400004	1.176800013	1.25059998	0.085000001	1.22179997	1.214400053	0.086499996	1.315500021	1.270699978	0.087399997	1.286399961	0.0823	1.27579999	1.254899979	0.087200001	1.246099949	1.248100042	0.0867	1.321099997	1.290300012	0.085100003	1.209599972	1.365700006	1.283800006	1.24940002	0.088200003	1.259600043	1.271600008	0.082199998
333	203325.4	0.083999999	1.198600054	1.195299983	0.082999997	1.220999956	1.257799983	0.085900001	1.281399965	1.254699945	0.084200002	1.268300056	0.082999997	1.247200012	1.220600009	0.086900003	1.304999948	1.254600048	0.086199999	1.291000009	1.317499995	1.176200032	1.25150001	0.085600004	1.225000024	1.212000012	0.086199999	1.316300035	1.271900058	0.0876	1.288200021	0.083400004	1.274799943	1.254299998	0.086000003	1.245800018	1.247099996	0.086099997	1.321499944	1.291300058	0.084600002	1.205600023	1.36590004	1.283699989	1.248700023	0.0889	1.258299947	1.269199967	0.083800003
334	203930	0.084100001	1.199499965	1.194000006	0.082599998	1.219099998	1.258200049	0.086400002	1.278499961	1.252599955	0.084899999	1.268700004	0.083099999	1.247099996	1.217700005	0.086599998	1.300799966	1.253800035	0.085500002	1.291599989	1.317499995	1.172399998	1.251600027	0.086300001	1.227200031	1.210000038	0.086199999	1.31340003	1.270499945	0.087300003	1.288800001	0.083099999	1.273599982	1.254199982	0.088100001	1.245700002	1.243100047	0.085500002	1.319599986	1.290099978	0.085100003	1.201200008	1.366700053	1.282999992	1.245100021	0.086800002	1.256500006	1.264999986	0.083300002
335	204534.6	0.083400004	1.192499995	1.194499969	0.082099997	1.215899944	1.251700044	0.0858	1.273800015	1.246700048	0.083999999	1.264999986	0.082500003	1.238499999	1.216300011	0.085100003	1.296499968	1.246000051	0.084899999	1.28489995	1.306599975	1.169199944	1.245700002	0.084899999	1.231899977	1.20570004	0.086900003	1.309999943	1.265599966	0.0867	1.285099983	0.082500003	1.272899985	1.254299998	0.0867	1.247099996	1.243700027	0.0845	1.315500021	1.284700036	0.084899999	1.205199957	1.363600016	1.280599952	1.243299961	0.0867	1.253999949	1.268300056	0.082500003
336	205139.2	0.083099999	1.195199966	1.192800045	0.081699997	1.214699984	1.246999979	0.085500002	1.273800015	1.244500041	0.083800003	1.263499975	0.082199998	1.237800002	1.213799953	0.085600004	1.297199965	1.243199944	0.084600002	1.282600045	1.3046	1.166399956	1.243899941	0.084100001	1.231999993	1.203199983	0.085900001	1.309900045	1.263700008	0.086499996	1.284000039	0.081699997	1.273900032	1.251899958	0.084899999	1.246799946	1.2421	0.083499998	1.315400004	1.281100035	0.083499998	1.203400016	1.363399982	1.280900002	1.242300034	0.086900003	1.252400041	1.267099977	0.082000002
337	205743.8	0.083099999	1.195000052	1.190000057	0.082199998	1.213500023	1.246199965	0.085500002	1.267099977	1.243299961	0.083999999	1.262099981	0.082199998	1.238399982	1.211599946	0.085199997	1.295899987	1.241799951	0.084799998	1.279700041	1.30250001	1.165199995	1.243399978	0.084299996	1.230999947	1.199300051	0.084299996	1.310700059	1.261299968	0.086300001	1.282600045	0.081900001	1.273499966	1.249600053	0.085500002	1.246299982	1.24090004	0.0845	1.315899968	1.277999997	0.083499998	1.200199962	1.363399982	1.281200051	1.239099979	0.086499996	1.250699997	1.265599966	0.081799999
338	206348.3	0.083099999	1.193699956	1.186800003	0.081900001	1.212900043	1.242200017	0.084799998	1.265900016	1.238999963	0.0836	1.261700034	0.082000002	1.234500051	1.210299969	0.085500002	1.295400023	1.237200022	0.084600002	1.27820003	1.299600005	1.162799954	1.241700053	0.083899997	1.231600046	1.197600007	0.0836	1.310400009	1.256999969	0.086099997	1.280500054	0.081900001	1.273300052	1.247400045	0.084899999	1.246500015	1.238399982	0.0836	1.315299988	1.272199988	0.083899997	1.19780004	1.362300038	1.281100035	1.24059999	0.086800002	1.248299956	1.263900042	0.081699997
339	206952.9	0.083300002	1.190999985	1.184100032	0.081900001	1.211699963	1.243299961	0.085600004	1.270400047	1.237699986	0.083999999	1.261700034	0.0823	1.236600041	1.208400011	0.0854	1.294700027	1.237800002	0.084799998	1.27760005	1.299700022	1.162700057	1.241700053	0.084600002	1.228299975	1.195700049	0.084600002	1.310500026	1.254400015	0.086599998	1.278499961	0.082199998	1.273200035	1.245599985	0.085900001	1.246399999	1.237599969	0.084200002	1.316599965	1.272500038	0.084399998	1.195799947	1.364500046	1.281399965	1.236600041	0.087399997	1.248299956	1.263100028	0.082199998
340	207557.5	0.083300002	1.190600038	1.182399988	0.081699997	1.211799979	1.241899967	0.084700003	1.267799973	1.234599948	0.083300002	1.262199998	0.082099997	1.236700058	1.207100034	0.084600002	1.294499993	1.234500051	0.084399998	1.27670002	1.299399972	1.163699985	1.241899967	0.084399998	1.226699948	1.194300056	0.083999999	1.311100006	1.250100017	0.086099997	1.2773	0.082000002	1.274700046	1.246399999	0.085600004	1.247099996	1.236099958	0.083899997	1.316799998	1.270099998	0.083999999	1.194300056	1.36619997	1.282999992	1.235999942	0.085600004	1.246799946	1.261999965	0.081799999
341	208162.1	0.083499998	1.187999964	1.177099943	0.082500003	1.212200046	1.236199975	0.086999997	1.265900016	1.235000014	0.084700003	1.256299973	0.082500003	1.23300004	1.203999996	0.086999997	1.293300033	1.23269999	0.0854	1.277699947	1.303500056	1.164600015	1.234799981	0.084799998	1.221400023	1.190999985	0.086900003	1.310899973	1.25090003	0.087700002	1.277099967	0.082500003	1.272400022	1.240800023	0.087700002	1.244199991	1.234400034	0.085100003	1.317399979	1.271900058	0.084200002	1.190600038	1.36740005	1.281900048	1.235000014	0.086199999	1.246500015	1.260699987	0.082199998
342	208766.7	0.083999999	1.190000057	1.171000004	0.082400002	1.212700009	1.238199949	0.085699998	1.271399975	1.235200047	0.084100001	1.258200049	0.082800001	1.236199975	1.202299953	0.086199999	1.290599942	1.234099984	0.0854	1.279199958	1.308599949	1.163499951	1.235800028	0.086000003	1.220499992	1.190799952	0.085500002	1.309499979	1.254500031	0.087499999	1.276600003	0.0832	1.270400047	1.239799976	0.086400002	1.243499994	1.231099963	0.0854	1.317399979	1.275599957	0.085100003	1.185600042	1.372799993	1.279999971	1.235000014	0.087200001	1.246299982	1.254699945	0.082999997
343	209371.3	0.083400004	1.185799956	1.172199965	0.0823	1.207700014	1.234099984	0.086000003	1.264299989	1.227900028	0.084600002	1.254199982	0.082699999	1.231699944	1.199300051	0.087499999	1.28579998	1.227800012	0.086000003	1.274299979	1.298400044	1.158200026	1.232300043	0.085000001	1.224599957	1.184999943	0.087499999	1.3046	1.249899983	0.088100001	1.273800015	0.082500003	1.26820004	1.237100005	0.086599998	1.2421	1.229300022	0.084600002	1.312299967	1.270200014	0.084299996	1.184800029	1.373100042	1.277400017	1.228000045	0.086499996	1.241099954	1.256399989	0.082500003
344	209975.8	0.0832	1.186300039	1.173900008	0.082000002	1.205500007	1.227300048	0.085900001	1.262400031	1.225200057	0.083800003	1.252500057	0.082400002	1.227100015	1.19659996	0.0858	1.285599947	1.222499967	0.084899999	1.271900058	1.29519999	1.157199979	1.230700016	0.084299996	1.220499992	1.182199955	0.084700003	1.303500056	1.243899941	0.086000003	1.271199942	0.082199998	1.270499945	1.239199996	0.085699998	1.241999984	1.228700042	0.083999999	1.310299993	1.259699941	0.083800003	1.183099985	1.376999974	1.278900027	1.228199959	0.086900003	1.239599943	1.256500006	0.081600003
345	210580.4	0.083300002	1.184800029	1.172000051	0.081699997	1.20480001	1.226300001	0.085100003	1.258399963	1.222200036	0.083300002	1.254099965	0.082199998	1.226500034	1.195500016	0.084899999	1.284500003	1.222499967	0.084799998	1.269600034	1.291200042	1.158200026	1.228199959	0.084399998	1.220199943	1.180299997	0.0845	1.303500056	1.242699981	0.086199999	1.269799948	0.0823	1.270300031	1.239599943	0.085299999	1.24119997	1.227399945	0.083999999	1.311400056	1.255699992	0.083899997	1.182399988	1.376399994	1.278499961	1.228500009	0.085199997	1.236999989	1.254799962	0.081900001
346	211185	0.082800001	1.182500005	1.169700027	0.081600003	1.204100013	1.223199964	0.084799998	1.258700013	1.220499992	0.083899997	1.252200007	0.082199998	1.226400018	1.194499969	0.084799998	1.28429997	1.221400023	0.084700003	1.26849997	1.290500045	1.157999992	1.226999998	0.084299996	1.219200015	1.179200053	0.084299996	1.303500056	1.242200017	0.086199999	1.271900058	0.082500003	1.271000028	1.238000035	0.085299999	1.240800023	1.226600051	0.083800003	1.3125	1.257200003	0.084399998	1.182199955	1.376799941	1.278800011	1.226500034	0.0854	1.235700011	1.253900051	0.082199998
347	211789.6	0.0823	1.17809999	1.166200042	0.081600003	1.202000022	1.222000003	0.085199997	1.261399984	1.216199994	0.083700001	1.25	0.082400002	1.224699974	1.192600012	0.085199997	1.283900023	1.218999982	0.084899999	1.266499996	1.289299965	1.157299995	1.225299954	0.084600002	1.21570003	1.176300049	0.085000001	1.303500056	1.24000001	0.087700002	1.271600008	0.082500003	1.270499945	1.234699965	0.085600004	1.237300038	1.225299954	0.084700003	1.31190002	1.255399942	0.083800003	1.179399967	1.375	1.27820003	1.225200057	0.086099997	1.234099984	1.253000021	0.0823
348	212394.2	0.082500003	1.177899957	1.165300012	0.082000002	1.202000022	1.220000029	0.085100003	1.261399984	1.214300036	0.083999999	1.248900056	0.082199998	1.226300001	1.190799952	0.085100003	1.283900023	1.216599941	0.085000001	1.264199972	1.288699985	1.156100035	1.225700021	0.084299996	1.214100003	1.174800038	0.084600002	1.304100037	1.236099958	0.086199999	1.270900011	0.082400002	1.270400047	1.232900023	0.085299999	1.234200001	1.22329998	0.083800003	1.312100053	1.252200007	0.0836	1.176300049	1.374600053	1.279600024	1.22360003	0.085500002	1.233500004	1.251799941	0.082099997
349	212998.8	0.082599998	1.17840004	1.16170001	0.082400002	1.203099966	1.218000054	0.085500002	1.25940001	1.21389997	0.084600002	1.247699976	0.082599998	1.22420001	1.189100027	0.086599998	1.282400012	1.21389997	0.0845	1.261800051	1.292199969	1.156999946	1.22179997	0.085000001	1.209400058	1.172799945	0.0854	1.304499984	1.238100052	0.086800002	1.270799994	0.082500003	1.270499945	1.227800012	0.085500002	1.230599999	1.2227	0.084600002	1.313300014	1.251399994	0.084299996	1.174800038	1.374600053	1.279999971	1.222599983	0.086199999	1.232800007	1.250699997	0.082400002
350	213603.4	0.082999997	1.170400023	1.157199979	0.082599998	1.202299953	1.214100003	0.085900001	1.262099981	1.213000059	0.085100003	1.245200038	0.082699999	1.222800016	1.18599999	0.087099999	1.280799985	1.212100029	0.087099999	1.262400031	1.294199944	1.154700041	1.218700051	0.084700003	1.209200025	1.170799971	0.084700003	1.302299976	1.238199949	0.0867	1.26789999	0.082400002	1.268700004	1.228700042	0.085900001	1.226099968	1.219699979	0.086999997	1.3125	1.255499959	0.085299999	1.170899987	1.373999953	1.278300047	1.22300005	0.0889	1.231099963	1.246600032	0.082599998
351	214208	0.083099999	1.170899987	1.154700041	0.082400002	1.200299978	1.213999987	0.086499996	1.262300014	1.213700056	0.0845	1.243899941	0.0832	1.223700047	1.182899952	0.088500001	1.278399944	1.211699963	0.0858	1.26730001	1.297099948	1.154899955	1.218099952	0.086000003	1.211300015	1.168599963	0.086599998	1.300300002	1.238499999	0.0876	1.268000007	0.0832	1.265400052	1.224099994	0.086499996	1.2227	1.215399981	0.085500002	1.310299993	1.256000042	0.084700003	1.167199969	1.371199965	1.275699973	1.215899944	0.086999997	1.230599999	1.242799997	0.083400004
352	214812.5	0.082800001	1.167999983	1.154700041	0.082099997	1.19509995	1.213000059	0.085500002	1.2579	1.204399943	0.084600002	1.240700006	0.082500003	1.220999956	1.179499984	0.090400003	1.272400022	1.204300046	0.086000003	1.263700008	1.287999988	1.150300026	1.21449995	0.084700003	1.213799953	1.163599968	0.086300001	1.297199965	1.234200001	0.0867	1.265400052	0.082400002	1.264199972	1.224499941	0.085900001	1.221300006	1.213000059	0.085900001	1.307100058	1.252099991	0.084700003	1.165300012	1.367599964	1.274700046	1.212800026	0.086599998	1.224900007	1.243199944	0.082400002
353	215417.1	0.082400002	1.167199969	1.155699968	0.081900001	1.195299983	1.20570004	0.086599998	1.25090003	1.201400042	0.0836	1.238299966	0.082199998	1.215199947	1.17990005	0.086000003	1.273000002	1.197100043	0.084700003	1.261500001	1.281900048	1.150099993	1.210100055	0.084200002	1.21239996	1.16079998	0.085100003	1.294999957	1.230999947	0.086400002	1.260599971	0.0823	1.265200019	1.226300001	0.0858	1.22360003	1.212499976	0.084799998	1.304700017	1.247400045	0.083800003	1.165500045	1.369199991	1.274399996	1.219300032	0.086800002	1.22360003	1.244400024	0.080899999
354	216021.7	0.082500003	1.170799971	1.155300021	0.081900001	1.194100022	1.206400037	0.085299999	1.253700018	1.199300051	0.083899997	1.238700032	0.082400002	1.216799974	1.177899957	0.085100003	1.272799969	1.194900036	0.084600002	1.259500027	1.280799985	1.150699973	1.208699942	0.0845	1.212700009	1.158100009	0.084299996	1.296700001	1.228199959	0.086300001	1.260900021	0.082199998	1.266100049	1.224599957	0.085299999	1.224400043	1.211899996	0.083999999	1.305899978	1.243199944	0.084100001	1.164100051	1.366899967	1.27489996	1.219300032	0.0854	1.221699953	1.242200017	0.082000002
355	216626.3	0.0823	1.166800022	1.152899981	0.081500001	1.193500042	1.205500007	0.085100003	1.253200054	1.197199941	0.083700001	1.238700032	0.082099997	1.216899991	1.177099943	0.0854	1.272400022	1.192800045	0.084700003	1.259299994	1.278399944	1.14989996	1.204900026	0.084200002	1.212200046	1.155900002	0.083700001	1.296000004	1.228899956	0.086300001	1.25940001	0.081600003	1.265400052	1.223199964	0.085500002	1.222599983	1.209800005	0.084200002	1.306200027	1.241000056	0.083300002	1.160599947	1.364199996	1.274000049	1.220399976	0.0867	1.219200015	1.24059999	0.081699997
356	217230.8	0.082500003	1.163699985	1.15139997	0.081699997	1.192800045	1.205000043	0.085199997	1.252900004	1.196799994	0.083899997	1.238000035	0.082199998	1.217499971	1.174000025	0.085000001	1.272699952	1.187399983	0.084600002	1.259899974	1.278399944	1.149000049	1.204599977	0.084299996	1.209900022	1.155200005	0.0845	1.297000051	1.225700021	0.086199999	1.259299994	0.081900001	1.266600013	1.222800016	0.085500002	1.222599983	1.207700014	0.083400004	1.306499958	1.236099958	0.083700001	1.160699964	1.364300013	1.274999976	1.217599988	0.085500002	1.218799949	1.239300013	0.081900001
357	217835.4	0.082699999	1.158699989	1.146999955	0.082500003	1.192000031	1.198300004	0.087700002	1.253399968	1.195600033	0.085100003	1.234799981	0.082199998	1.216099977	1.169499993	0.085699998	1.269600034	1.181200027	0.0858	1.260499954	1.282799959	1.148200035	1.19780004	0.084399998	1.20570004	1.150900006	0.084600002	1.29519999	1.223399997	0.086900003	1.258299947	0.082099997	1.263200045	1.217599988	0.086900003	1.216199994	1.205500007	0.0858	1.305799961	1.233999968	0.083800003	1.155799985	1.361600041	1.274099946	1.215199947	0.0867	1.220100045	1.237400055	0.081699997
358	218440	0.082699999	1.156299949	1.146399975	0.0823	1.190299988	1.195299983	0.0854	1.254199982	1.194399953	0.084100001	1.234699965	0.082599998	1.212800026	1.168099999	0.088600002	1.266100049	1.180400014	0.086099997	1.258999944	1.281999946	1.148000002	1.194900036	0.084799998	1.204399943	1.149700046	0.086800002	1.292400002	1.224400043	0.087399997	1.253299952	0.082900003	1.263000011	1.217599988	0.085199997	1.219799995	1.20510006	0.086300001	1.304200053	1.234300017	0.085100003	1.155099988	1.359699965	1.272899985	1.216899991	0.0889	1.219400048	1.235200047	0.0823
359	219044.6	0.083099999	1.157199979	1.146600008	0.082800001	1.189399958	1.194599986	0.086099997	1.255900025	1.195899963	0.085199997	1.236400008	0.083099999	1.216899991	1.166499972	0.086599998	1.266299963	1.178900003	0.085500002	1.258700013	1.28429997	1.147899985	1.194300056	0.0854	1.20449996	1.148300052	0.0858	1.292500019	1.223999977	0.087300003	1.253999949	0.082900003	1.264299989	1.217399955	0.085699998	1.222000003	1.202700019	0.0845	1.304299951	1.236199975	0.084299996	1.150900006	1.358899951	1.274999976	1.216899991	0.086900003	1.220999956	1.232599974	0.083300002
360	219649.2	0.083300002	1.158900023	1.144099951	0.0823	1.185799956	1.195299983	0.085500002	1.254799962	1.191200018	0.084100001	1.236899972	0.082699999	1.216899991	1.165599942	0.085600004	1.263900042	1.175699949	0.084899999	1.2579	1.281499982	1.144899964	1.192199945	0.084799998	1.203699946	1.144899964	0.087300003	1.290500045	1.222900033	0.086800002	1.251199961	0.082099997	1.261199951	1.212100029	0.085600004	1.222000003	1.200600028	0.0845	1.302000046	1.234500051	0.085600004	1.148599982	1.355499983	1.271800041	1.212000012	0.086199999	1.219499946	1.230100036	0.082000002
361	220253.8	0.082599998	1.156499982	1.143399954	0.082099997	1.184900045	1.193699956	0.0854	1.251299977	1.185500026	0.083899997	1.234699965	0.082000002	1.211099982	1.163699985	0.085299999	1.260100007	1.16869998	0.084899999	1.253700018	1.274299979	1.143000007	1.18719995	0.084299996	1.204900026	1.141700029	0.083899997	1.287899971	1.22420001	0.086000003	1.241700053	0.081799999	1.259699941	1.210500002	0.086800002	1.220399976	1.198799968	0.083999999	1.298200011	1.231600046	0.0832	1.147199988	1.354799986	1.268399954	1.210800052	0.086000003	1.213600039	1.231699944	0.081600003
362	220858.4	0.082400002	1.156800032	1.143599987	0.081799999	1.182700038	1.195299983	0.085600004	1.25	1.183899999	0.083899997	1.231699944	0.082000002	1.210500002	1.16050005	0.084799998	1.259799957	1.163800001	0.084299996	1.251099944	1.270200014	1.141700029	1.185400009	0.084100001	1.201500058	1.139000058	0.083999999	1.287700057	1.217300057	0.086000003	1.237300038	0.082000002	1.262199998	1.208899975	0.085100003	1.221300006	1.198199987	0.083400004	1.298300028	1.220600009	0.083899997	1.144899964	1.35529995	1.270499945	1.208400011	0.084899999	1.212100029	1.230700016	0.081600003
363	221462.9	0.0823	1.157600045	1.139899969	0.081299998	1.180600047	1.192700028	0.084600002	1.247300029	1.182299972	0.083099999	1.232800007	0.081699997	1.210399985	1.158100009	0.0845	1.258599997	1.160400033	0.084100001	1.248399973	1.26760006	1.141100049	1.183899999	0.083700001	1.201099992	1.136899948	0.083400004	1.28760004	1.21449995	0.0858	1.233299971	0.081500001	1.260499954	1.206099987	0.084799998	1.219099998	1.196200013	0.0832	1.298300028	1.211899996	0.082999997	1.141700029	1.350900054	1.269199967	1.207999945	0.084899999	1.208400011	1.228099942	0.081200004
364	222067.5	0.082500003	1.161299944	1.138200045	0.081600003	1.181800008	1.192600012	0.085000001	1.248000026	1.184999943	0.083400004	1.234500051	0.082099997	1.21329999	1.156999946	0.085699998	1.258999944	1.161599994	0.084200002	1.248999953	1.269799948	1.144199967	1.18599999	0.0845	1.202399969	1.136299968	0.085000001	1.290099978	1.2148	0.086599998	1.233700037	0.083800003	1.264199972	1.208600044	0.086599998	1.219499946	1.19780004	0.084899999	1.302800059	1.213799953	0.084899999	1.14380002	1.352200031	1.273300052	1.211099982	0.089199997	1.211400032	1.230399966	0.084200002
365	222672.1	0.082800001	1.158100009	1.13380003	0.082400002	1.179800034	1.186699986	0.086499996	1.245599985	1.183400035	0.084100001	1.232800007	0.082400002	1.208999991	1.153399944	0.086000003	1.254799962	1.154500008	0.085100003	1.246399999	1.271900058	1.14230001	1.180199981	0.085100003	1.198799968	1.13440001	0.087499999	1.286999941	1.212499976	0.088	1.23300004	0.083700001	1.260699987	1.202800035	0.088100001	1.215999961	1.193500042	0.086000003	1.300099969	1.212299943	0.085100003	1.14289999	1.348799944	1.269600034	1.206500053	0.088500001	1.210600019	1.226799965	0.083700001
366	223276.7	0.082699999	1.158200026	1.13259995	0.082500003	1.178300023	1.188199997	0.085199997	1.246000051	1.182600021	0.084200002	1.236099958	0.082999997	1.210700035	1.15320003	0.086099997	1.254600048	1.154800057	0.085600004	1.244799972	1.273200035	1.14139998	1.182500005	0.085100003	1.198899984	1.131999969	0.085600004	1.28610003	1.213000059	0.087700002	1.239799976	0.084299996	1.261299968	1.20630002	0.086400002	1.214100003	1.191599965	0.088299997	1.299299955	1.21239996	0.0858	1.139700055	1.345600009	1.272199988	1.205899954	0.086999997	1.211500049	1.224400043	0.083899997
367	223881.3	0.082900003	1.156000018	1.130499959	0.082500003	1.177000046	1.188500047	0.086499996	1.248900056	1.184100032	0.085000001	1.240499973	0.083499998	1.214100003	1.154199958	0.0867	1.254500031	1.15320003	0.086099997	1.247400045	1.276499987	1.139799953	1.183099985	0.085900001	1.201599956	1.133299947	0.0867	1.285300016	1.212900043	0.088200003	1.248600006	0.083800003	1.260100007	1.201900005	0.087300003	1.21510005	1.190600038	0.086000003	1.299800038	1.219900012	0.0854	1.138200045	1.340999961	1.269899964	1.202200055	0.0889	1.214100003	1.219300032	0.0836
368	224485.9	0.082500003	1.154600024	1.127799988	0.082000002	1.173799992	1.188799977	0.086000003	1.246600032	1.176300049	0.083800003	1.24059999	0.082699999	1.208500028	1.150400043	0.085699998	1.24909997	1.147699952	0.085100003	1.244400024	1.265100002	1.135599971	1.183400035	0.084899999	1.203999996	1.126399994	0.085100003	1.281499982	1.211099982	0.086800002	1.246000051	0.082500003	1.257200003	1.201200008	0.085900001	1.214900017	1.187100053	0.084200002	1.295099974	1.211899996	0.083899997	1.134299994	1.339599967	1.265900016	1.198600054	0.086900003	1.205800056	1.220999956	0.082000002
369	225090.5	0.082500003	1.152899981	1.128399968	0.081799999	1.172099948	1.191100001	0.085100003	1.245800018	1.172500014	0.083999999	1.241700053	0.082099997	1.208600044	1.149299979	0.085500002	1.25030005	1.145200014	0.084600002	1.245000005	1.261399984	1.136899948	1.186499953	0.084399998	1.203299999	1.124300003	0.084100001	1.282899976	1.205199957	0.086099997	1.247900009	0.082199998	1.259299994	1.201200008	0.085600004	1.213600039	1.185700059	0.084200002	1.295300007	1.198099971	0.083999999	1.133399963	1.338700056	1.268300056	1.196200013	0.085199997	1.202499986	1.220000029	0.0823
370	225695.1	0.082500003	1.153800011	1.126700044	0.081900001	1.171900034	1.192000031	0.085000001	1.245399952	1.171800017	0.083300002	1.241400003	0.082199998	1.207800031	1.146700025	0.084899999	1.248200059	1.14380002	0.084399998	1.244500041	1.259699941	1.137799978	1.186499953	0.084299996	1.200399995	1.122599959	0.084399998	1.282899976	1.202600002	0.086099997	1.247900009	0.082099997	1.258000016	1.199900031	0.085299999	1.213199973	1.183300018	0.083999999	1.295600057	1.193899989	0.083800003	1.132099986	1.335800052	1.267099977	1.193799973	0.085299999	1.200099945	1.218000054	0.081799999
371	226299.7	0.082500003	1.155699968	1.12559998	0.081699997	1.172999978	1.192000031	0.084899999	1.244500041	1.172399998	0.083999999	1.238299966	0.0823	1.206599951	1.146199942	0.085500002	1.245599985	1.142699957	0.0845	1.242499948	1.262599945	1.139799953	1.185299993	0.0845	1.19780004	1.119300008	0.085100003	1.282899976	1.200199962	0.086099997	1.248999953	0.082000002	1.2579	1.19749999	0.085100003	1.210600019	1.182000041	0.084100001	1.296599984	1.190700054	0.084399998	1.129299998	1.333400011	1.268000007	1.193500042	0.0858	1.202800035	1.217100024	0.081600003
372	226904.3	0.082900003	1.155200005	1.121399999	0.082199998	1.16989994	1.190600038	0.085600004	1.245599985	1.169499993	0.083800003	1.236400008	0.082500003	1.208699942	1.143599987	0.086499996	1.244699955	1.139199972	0.0858	1.241000056	1.266199946	1.138299942	1.182600021	0.085199997	1.196099997	1.118899941	0.084899999	1.281399965	1.198500037	0.086999997	1.250399947	0.082900003	1.255900025	1.199900031	0.085199997	1.209699988	1.179999948	0.085100003	1.295699954	1.193300009	0.0845	1.127900004	1.32949996	1.266299963	1.187899947	0.085600004	1.20510006	1.212900043	0.082900003
373	227508.8	0.082999997	1.149999976	1.119699955	0.082199998	1.167199969	1.196200013	0.085500002	1.247499943	1.16779995	0.084299996	1.236299992	0.082699999	1.21239996	1.142400026	0.086199999	1.242499948	1.139799953	0.0854	1.24240005	1.264899969	1.133999944	1.184299946	0.084799998	1.196400046	1.116400003	0.0845	1.27820003	1.197700024	0.086800002	1.250800014	0.082199998	1.253100038	1.197700024	0.085699998	1.211199999	1.178300023	0.084899999	1.293099999	1.192800045	0.084299996	1.123600006	1.324399948	1.264899969	1.183599949	0.086199999	1.208999991	1.209400058	0.082199998
374	228113.4	0.082699999	1.152400017	1.119899988	0.082099997	1.165899992	1.192700028	0.086300001	1.242200017	1.161999941	0.083700001	1.228000045	0.082199998	1.207399964	1.139700055	0.085699998	1.238999963	1.134199977	0.084799998	1.237499952	1.256999969	1.1329	1.187299967	0.0845	1.196799994	1.114300013	0.085600004	1.276100039	1.19749999	0.086800002	1.25030005	0.082000002	1.253100038	1.19659996	0.0858	1.206599951	1.176800013	0.083899997	1.289899945	1.185500026	0.0836	1.122699976	1.326500058	1.263200045	1.186499953	0.086099997	1.202000022	1.212499976	0.082000002
375	228718	0.082500003	1.153499961	1.121500015	0.081699997	1.164800048	1.195700049	0.084700003	1.239199996	1.159199953	0.083400004	1.225900054	0.081799999	1.20630002	1.139899969	0.084700003	1.23969996	1.130499959	0.084299996	1.232900023	1.253800035	1.1329	1.190099955	0.083800003	1.198300004	1.113600016	0.0836	1.277500033	1.189299941	0.085900001	1.246700048	0.081799999	1.254400015	1.193799973	0.0845	1.205600023	1.174600005	0.083099999	1.289999962	1.181200027	0.0836	1.122599959	1.324900031	1.263900042	1.184399962	0.085199997	1.196499944	1.211300015	0.080799997
376	229322.6	0.0823	1.149799943	1.117900014	0.081100002	1.162299991	1.193300009	0.084399998	1.234500051	1.156299949	0.082199998	1.220499992	0.080499999	1.203400016	1.136500001	0.0836	1.235599995	1.12409997	0.083800003	1.229300022	1.251899958	1.130100012	1.187700033	0.082199998	1.194300056	1.10860002	0.081600003	1.274299979	1.184700012	0.084399998	1.244099975	0.079099998	1.249300003	1.185799956	0.0823	1.199599981	1.16929996	0.080899999	1.286200047	1.176399946	0.0814	1.116799951	1.317999959	1.25940001	1.17750001	0.083300002	1.190400004	1.206599951	0.078500003
377	229927.2	0.082400002	1.148200035	1.116799951	0.081500001	1.161800027	1.193600059	0.085000001	1.235200047	1.156900048	0.0832	1.220600009	0.082699999	1.207499981	1.135900021	0.085199997	1.237200022	1.12440002	0.084799998	1.229699969	1.252300024	1.131700039	1.191499949	0.084899999	1.195199966	1.109799981	0.084399998	1.277500033	1.182000041	0.086499996	1.246399999	0.082699999	1.253100038	1.189299941	0.085699998	1.201900005	1.170799971	0.084399998	1.289600015	1.177399993	0.084299996	1.118600011	1.318899989	1.263599992	1.180799961	0.0876	1.193400025	1.209800005	0.083099999
378	230531.8	0.082500003	1.148800015	1.116999984	0.081600003	1.163200021	1.194100022	0.084399998	1.235000014	1.156100035	0.083300002	1.219499946	0.082099997	1.208299994	1.13349998	0.084600002	1.236700058	1.122900009	0.084100001	1.229699969	1.25059998	1.132799983	1.193300009	0.084700003	1.193899989	1.10860002	0.084100001	1.2773	1.179700017	0.0867	1.246600032	0.083400004	1.254400015	1.188799977	0.086400002	1.200700045	1.17110002	0.084600002	1.290899992	1.17719996	0.084399998	1.118399978	1.319100022	1.265400052	1.179700017	0.087200001	1.193699956	1.209200025	0.083499998
379	231136.4	0.082999997	1.144500017	1.114199996	0.082400002	1.162400007	1.192199945	0.085600004	1.234200001	1.156299949	0.083999999	1.216199994	0.0832	1.208299994	1.133100033	0.086599998	1.235800028	1.121000051	0.086499996	1.230999947	1.256100059	1.132500052	1.191699982	0.085699998	1.193400025	1.106600046	0.085600004	1.2773	1.181100011	0.088600002	1.247799993	0.083700001	1.251999974	1.189299941	0.086599998	1.199300051	1.169199944	0.086400002	1.290199995	1.174800038	0.086499996	1.115300059	1.315099955	1.264000058	1.180400014	0.088600002	1.194800019	1.203999996	0.0832
380	231740.9	0.082999997	1.142400026	1.112499952	0.082400002	1.160599947	1.192299962	0.086400002	1.236199975	1.158499956	0.084100001	1.218000054	0.0832	1.209400058	1.131899953	0.088600002	1.234200001	1.121399999	0.086300001	1.233399987	1.258100033	1.129299998	1.193400025	0.086099997	1.196099997	1.106699944	0.088799998	1.274099946	1.183200002	0.088200003	1.249199986	0.083999999	1.24940002	1.190299988	0.088600002	1.202499986	1.168099999	0.086900003	1.288699985	1.174999952	0.085600004	1.110999942	1.310099959	1.261999965	1.178900003	0.089400001	1.201099992	1.199300051	0.084200002
381	232345.5	0.082599998	1.139999986	1.110299945	0.082000002	1.157500029	1.190199971	0.086499996	1.236999989	1.151299953	0.084299996	1.21329999	0.082599998	1.204900026	1.128700018	0.086000003	1.228700042	1.11559999	0.0854	1.228399992	1.247900009	1.12590003	1.193500042	0.085199997	1.195600033	1.099699974	0.0867	1.272099972	1.183500051	0.087899998	1.240700006	0.083099999	1.247900009	1.179999948	0.086599998	1.201099992	1.163499951	0.084799998	1.284999967	1.172000051	0.084399998	1.108199954	1.310199976	1.258900046	1.17900002	0.087399997	1.194200039	1.202900052	0.0832
382	232950.1	0.082400002	1.14199996	1.109699965	0.081600003	1.156499982	1.193799973	0.085199997	1.234599948	1.149700046	0.083300002	1.212000012	0.0823	1.203199983	1.128700018	0.085000001	1.229099989	1.109500051	0.084899999	1.228700042	1.244500041	1.126399994	1.195799947	0.0845	1.194800019	1.10010004	0.085199997	1.271800041	1.175999999	0.086900003	1.235399961	0.082599998	1.24909997	1.178300023	0.085900001	1.199900031	1.161200047	0.083999999	1.28489995	1.171300054	0.083999999	1.108299971	1.309700012	1.259500027	1.177000046	0.0876	1.189599991	1.202000022	0.082400002
383	233554.7	0.082400002	1.143000007	1.110100031	0.081900001	1.154500008	1.196499944	0.0854	1.234300017	1.149500012	0.083700001	1.212200046	0.0823	1.204399943	1.127599955	0.085000001	1.229400039	1.10710001	0.084799998	1.229200006	1.243499994	1.126700044	1.196699977	0.084299996	1.193899989	1.098799944	0.084100001	1.272199988	1.16869998	0.086499996	1.229500055	0.082400002	1.248999953	1.177999973	0.0858	1.19749999	1.160899997	0.084200002	1.285899997	1.170799971	0.083899997	1.106400013	1.308200002	1.26030004	1.173400044	0.087499999	1.189900041	1.200899959	0.081799999
384	234159.3	0.082500003	1.141299963	1.109599948	0.082000002	1.153900027	1.197199941	0.085000001	1.233399987	1.148800015	0.0836	1.214100003	0.081900001	1.205199957	1.126000047	0.085500002	1.228199959	1.104799986	0.0845	1.227599978	1.242499948	1.126299977	1.195899963	0.083800003	1.193799973	1.097000003	0.0836	1.272699952	1.165899992	0.086400002	1.227599978	0.081900001	1.247499943	1.175899982	0.084700003	1.19599998	1.159199953	0.083700001	1.286000013	1.169999957	0.0832	1.104599953	1.305500031	1.25909996	1.16929996	0.085100003	1.188599944	1.199599981	0.081699997
385	234763.9	0.082500003	1.139000058	1.108700037	0.081900001	1.153300047	1.19690001	0.0854	1.231099963	1.146999955	0.083899997	1.21449995	0.081900001	1.204300046	1.123900056	0.084799998	1.226999998	1.103800058	0.0845	1.227399945	1.241099954	1.12650001	1.195899963	0.084100001	1.191400051	1.095499992	0.083899997	1.271600008	1.162999988	0.086099997	1.22510004	0.081900001	1.248600006	1.174200058	0.085000001	1.195500016	1.157199979	0.083700001	1.286000013	1.168499947	0.0832	1.103099942	1.304499984	1.25940001	1.166599989	0.085299999	1.187999964	1.198099971	0.0814
386	235368.5	0.082699999	1.137400031	1.10800004	0.082199998	1.1523	1.190799952	0.085699998	1.230700016	1.146499991	0.083499998	1.213600039	0.082500003	1.200799942	1.122699976	0.085900001	1.22510004	1.100700021	0.085600004	1.225499988	1.244099975	1.12590003	1.192700028	0.084100001	1.190500021	1.093899965	0.085000001	1.270900011	1.162500024	0.086800002	1.228199959	0.082199998	1.245499969	1.169700027	0.087700002	1.191699982	1.154600024	0.086300001	1.284800053	1.167299986	0.083999999	1.100600004	1.301699996	1.257500052	1.163400054	0.086499996	1.189599991	1.193699956	0.081299998
387	235973.1	0.082699999	1.133599997	1.104799986	0.082099997	1.149000049	1.181599975	0.084799998	1.229400039	1.147799969	0.082999997	1.211199999	0.081299998	1.201699972	1.120800018	0.086099997	1.2227	1.100600004	0.083999999	1.225700021	1.244799972	1.120900035	1.191799998	0.0832	1.186499953	1.090499997	0.086400002	1.266600013	1.161200047	0.085100003	1.229400039	0.0801	1.240700006	1.166100025	0.083999999	1.191100001	1.152799964	0.082599998	1.281800032	1.159600019	0.082199998	1.095100045	1.294199944	1.253000021	1.159999967	0.082800001	1.192999959	1.187399983	0.079999998
388	236577.6	0.082599998	1.127799988	1.105800033	0.082400002	1.145099998	1.181699991	0.085900001	1.231699944	1.147500038	0.084100001	1.21389997	0.083099999	1.20449996	1.121700048	0.086900003	1.220199943	1.103500009	0.086199999	1.225299954	1.241600037	1.120000005	1.195299983	0.0854	1.193500042	1.092200041	0.085500002	1.26760006	1.161800027	0.087499999	1.234200001	0.083099999	1.243299961	1.167400002	0.086300001	1.194599986	1.152699947	0.085299999	1.281999946	1.163499951	0.084600002	1.098799944	1.294800043	1.256199956	1.165899992	0.089699998	1.198600054	1.190700054	0.084200002
389	237182.2	0.082500003	1.120700002	1.10800004	0.081600003	1.145900011	1.177000046	0.084600002	1.225299954	1.145599961	0.082900003	1.209599972	0.082099997	1.19780004	1.119799972	0.084799998	1.219200015	1.095999956	0.084100001	1.219599962	1.23360002	1.119099975	1.194800019	0.084299996	1.192499995	1.088600039	0.084600002	1.266600013	1.154700041	0.086800002	1.230399966	0.0832	1.243800044	1.168799996	0.086499996	1.194700003	1.151299953	0.085199997	1.280799985	1.163200021	0.084399998	1.099400043	1.299299955	1.255200028	1.162899971	0.087300003	1.194100022	1.194399953	0.083800003
390	237786.8	0.082400002	1.122699976	1.106400013	0.081699997	1.146199942	1.176499963	0.085299999	1.2227	1.144799948	0.083499998	1.20720005	0.082599998	1.199300051	1.119899988	0.085199997	1.218500018	1.095600009	0.084899999	1.218700051	1.232300043	1.119699955	1.196699977	0.084899999	1.191400051	1.087700009	0.084399998	1.267400026	1.154000044	0.086999997	1.231600046	0.083300002	1.243700027	1.171900034	0.086400002	1.194399953	1.149500012	0.0845	1.282899976	1.161599994	0.084600002	1.096199989	1.296399951	1.254199982	1.160099983	0.087499999	1.193500042	1.192100048	0.083400004
391	238391.4	0.082599998	1.124600053	1.106699944	0.082099997	1.149000049	1.180699944	0.085299999	1.22329998	1.144299984	0.083499998	1.203600049	0.082699999	1.200600028	1.117499948	0.085600004	1.218899965	1.095800042	0.084600002	1.216599941	1.233800054	1.123000026	1.198799968	0.085199997	1.189200044	1.086500049	0.0845	1.26789999	1.153399944	0.086499996	1.233999968	0.082999997	1.243499994	1.167199969	0.086000003	1.193899989	1.148699999	0.084200002	1.284199953	1.162999988	0.085199997	1.096400023	1.295899987	1.254999995	1.159999967	0.086999997	1.194499969	1.190700054	0.082699999
392	238996	0.082699999	1.122400045	1.103399992	0.082099997	1.146000028	1.17840004	0.086099997	1.222100019	1.143399954	0.083899997	1.19630003	0.082599998	1.199200034	1.115100026	0.086800002	1.217100024	1.091899991	0.085299999	1.212100029	1.235100031	1.118700027	1.194599986	0.0845	1.187600017	1.082599998	0.087300003	1.265200019	1.153100014	0.087800004	1.233800054	0.082800001	1.239300013	1.163599968	0.0876	1.190600038	1.145900011	0.085199997	1.281399965	1.159700036	0.084299996	1.092300057	1.292199969	1.252400041	1.155400038	0.087300003	1.192899942	1.187600017	0.082099997
393	239600.6	0.0832	1.121299982	1.102399945	0.082599998	1.144500017	1.182600021	0.085900001	1.227100015	1.147199988	0.0845	1.197999954	0.083099999	1.201799989	1.116099954	0.086800002	1.217399955	1.097900033	0.0858	1.213799953	1.238600016	1.117599964	1.196699977	0.086099997	1.187000036	1.085199952	0.088399999	1.264600039	1.153399944	0.0876	1.236799955	0.082599998	1.238000035	1.167600036	0.086599998	1.192600012	1.147400022	0.085699998	1.280799985	1.156399965	0.084899999	1.089599967	1.285099983	1.25	1.152199984	0.087700002	1.19690001	1.180899978	0.083099999
394	240205.2	0.082599998	1.112800002	1.103999972	0.081699997	1.140400052	1.182100058	0.085600004	1.221699953	1.139999986	0.0836	1.198099971	0.0823	1.198300004	1.112400055	0.085500002	1.210100055	1.090999961	0.084799998	1.206500053	1.228500009	1.112400055	1.194499969	0.084899999	1.186100006	1.078299999	0.086800002	1.260900021	1.146700025	0.087200001	1.234500051	0.081799999	1.234899998	1.163300037	0.0858	1.189499974	1.141499996	0.083899997	1.277799964	1.157400012	0.0836	1.088500023	1.287799954	1.246199965	1.15320003	0.086999997	1.197600007	1.183599949	0.082099997
395	240809.8	0.082599998	1.10769999	1.104599953	0.081799999	1.139999986	1.183799982	0.085600004	1.216300011	1.140799999	0.083099999	1.201799989	0.0823	1.195600033	1.113600016	0.085000001	1.208400011	1.089900017	0.084799998	1.206599951	1.225900054	1.113299966	1.192600012	0.084299996	1.185199976	1.077200055	0.0854	1.258599997	1.144500017	0.087099999	1.233899951	0.081900001	1.234899998	1.165599942	0.085900001	1.189599991	1.139999986	0.083300002	1.275699973	1.157500029	0.083899997	1.08739996	1.285699964	1.246399999	1.152699947	0.086800002	1.195899963	1.183400035	0.081299998
396	241414.4	0.082500003	1.10529995	1.103700042	0.081900001	1.137300014	1.172099948	0.0854	1.215299964	1.141100049	0.082900003	1.201200008	0.0823	1.196400046	1.111799955	0.085000001	1.207399964	1.08949995	0.084399998	1.203999996	1.223899961	1.112900019	1.190600038	0.084200002	1.185099959	1.077399969	0.083700001	1.258599997	1.141800046	0.086300001	1.233500004	0.081799999	1.235700011	1.16900003	0.085000001	1.18900001	1.138900042	0.084200002	1.276200056	1.156999946	0.083700001	1.087499976	1.285699964	1.247300029	1.151800036	0.085900001	1.198799968	1.183300018	0.082000002
397	242018.9	0.082500003	1.104300022	1.104200006	0.081799999	1.137300014	1.16779995	0.085000001	1.2148	1.140300035	0.082999997	1.199399948	0.081900001	1.195799947	1.111500025	0.085100003	1.209300041	1.088600039	0.084299996	1.202299953	1.223099947	1.113000035	1.188899994	0.083800003	1.184900045	1.076300025	0.083899997	1.258999944	1.140400052	0.086000003	1.232499957	0.081500001	1.234300017	1.166900039	0.084700003	1.188300014	1.137400031	0.083899997	1.27639997	1.157699943	0.083800003	1.087200046	1.283599973	1.246500015	1.153499961	0.087700002	1.199300051	1.182000041	0.081500001
398	242623.5	0.082500003	1.107300043	1.104699969	0.081699997	1.136800051	1.162299991	0.085100003	1.214400053	1.140799999	0.0836	1.195799947	0.082000002	1.193699956	1.111700058	0.085000001	1.209900022	1.087499976	0.084399998	1.201900005	1.221099973	1.113299966	1.187100053	0.084200002	1.183699965	1.075500011	0.083300002	1.25759995	1.137699962	0.085600004	1.228899956	0.081699997	1.234400034	1.169199944	0.085199997	1.188799977	1.136500001	0.083099999	1.276200056	1.155599952	0.083400004	1.086400032	1.282600045	1.247099996	1.154500008	0.085000001	1.201400042	1.180199981	0.082000002
399	243228.1	0.082599998	1.105900049	1.103500009	0.081900001	1.136000037	1.158100009	0.084899999	1.213799953	1.140200019	0.0832	1.194499969	0.082199998	1.192399979	1.110900044	0.085600004	1.209200025	1.086099982	0.084299996	1.200000048	1.220299959	1.112499952	1.182999969	0.084299996	1.181699991	1.074900031	0.083899997	1.256399989	1.134299994	0.085900001	1.226300001	0.081699997	1.233500004	1.171200037	0.084700003	1.1875	1.134899974	0.083999999	1.27699995	1.155400038	0.083800003	1.085800052	1.280900002	1.245300055	1.152899981	0.085100003	1.200899959	1.177399993	0.0814
400	243832.7	0.082599998	1.104300022	1.102100015	0.0823	1.136899948	1.157600045	0.085699998	1.212100029	1.139999986	0.083099999	1.190199971	0.0823	1.190000057	1.10769999	0.0858	1.210100055	1.089100003	0.085100003	1.200600028	1.222100019	1.113999963	1.179299951	0.084399998	1.177700043	1.072999954	0.084700003	1.256199956	1.133100033	0.086599998	1.226500034	0.081600003	1.233899951	1.168599963	0.085199997	1.186200023	1.135599971	0.0836	1.275900006	1.154800057	0.0836	1.082000017	1.278499961	1.246199965	1.15079999	0.086300001	1.202299953	1.176399946	0.081200004
401	244437.2	0.082800001	1.100200057	1.098199964	0.081799999	1.132200003	1.152099967	0.0854	1.210199952	1.139199972	0.0836	1.182800055	0.0814	1.184900045	1.104300022	0.084399998	1.208400011	1.084100008	0.084899999	1.197199941	1.22179997	1.10679996	1.174600005	0.082999997	1.175199986	1.069900036	0.083099999	1.251099944	1.128100038	0.084700003	1.22300005	0.079499997	1.228199959	1.165699959	0.084100001	1.184100032	1.130300045	0.085000001	1.271199942	1.150599957	0.082900003	1.079599977	1.274299979	1.240800023	1.146800041	0.084299996	1.19599998	1.16960001	0.078699999
402
403
404
405
406
407
408
409
410
411
412
413
414
415
416
417
418
419
420
421
422
423
424
425
426
427
428
429
430
431
432
433
434
435
436
437
438
439
440
441
442
443
444
445
446
447
448
449
450
451
452
453
454
455
456
457
458
459
460
461
462
463
464
465
466
467
468
469
470
471
472
473
474
475
476
477
478
479
480
481
482
483
484
485
486
487
488
489
490
491
492
493
494
495
496
497
498
499
500
501
502
503
504
505
506
507
508
509
510
511
512
513
514
515
516
517
518
519
520
521
522
523
524
525
526
527
528
529
530
531
532
533
534
535
536
537
538
539
540
541
542
543
544
545
546
547
548
549
550
551
552
553
554
555
556
557
558
559
560
561
562
563
564
565
566
567
568
569
570
571
572
573
574
575
576
577
578
579
580
581
582
583
584
585
586
587
588
589
590
591
592
593
594
595
596
597
598
599
600
601
602
603
604
605
606
607
608
609
610
611
612
613
614
615
616
617
618
619
620
621
622
623
624
625
626
627
628
629
630
631
632
633
634
635
636
637
638
639
640
641
642
643
644
645
646
647
648
649
650
651
652
653
654
655
656
657
658
659
660
661
662
663
664
665
666
667
668
669
670
671
672
673
674
675
676
677
678
679
680
681
682
683
684
685
686
687
688
689
690
691
692
693
694
695
696
697
698
699
700
701
702
703
704
705
706
707
708
709
710
711
712
713
714
715
716
717
718
719
720
721
722
723
724
725
726
727
728
729
730
731
732
733
734
735
736
737
738
739
740
741
742
743
744
745
746
747
748
749
750
751
752
753
754
755
756
757
758
759
760
761
762
763
764
765
766
767
768
769
770
771
772
773
774
775
776
777
778
779
780
781
782
783
784
785
786
787
788
789
790
791
792
793
794
795
796
797
798
799
800
801
802
803
804
805
806
807
808
809
810
811
812
813
814
815
816
817
818
819
820
821
822
823
824
825
826
827
828
829
830
831
832
833
834
835
836
837
838
839
840
841
842
843
844
845
846
847
848
849
850
851
852
853
854
855
856
857
858
859
860
861
862
863
864
865
866
867
868
869
870
871
872
873
874
875
876
877
878
879
880
881
882
883
884
885
886
887
888
889
890
891
892
893
894
895
896
897
898
899
900
901
902
903
904
905
906
907
908
909
910
911
912
913
914
915
916
917
918
919
920
921
922
923
924
925
926
927
928
929
930
931
932
933
934
935
936
937
938
939
940
941
942
943
944
945
946
947
948
949
950
[truncated: 12 more columns]
