# Supplementary material for: Physiochemical interaction between osmotic stress and a bacterial exometabolite promotes plant disease
Source: Nat Commun. 2024 May 28;15:4438. doi: 10.1038/s41467-024-48517-5 (PMC11133316; doi:10.1038/s41467-024-48517-5)
Supplement: Supplementary file 12 — Source Data [file 41467_2024_48517_MOESM12_ESM.zip › Source Data/exact p-values.xlsx]

## Sheet: Figure 1
Figure 1a
	NaCl	R401	adj. p-value
	0 mM NaCl	HK vs. WT	0.02092134
Figure 1b
	NaCl	R401	adj. p-value
	0 mM NaCl	HK vs. WT	0.18
	100 mM NaCl	HK vs. WT	0.00011
Figure 1c
	NaCl	R401	adj. p-value
	0 mM NaCl	HK vs. WT	0.3088234
	100 mM NaCl	HK vs. WT	0.007343954

## Sheet: Figure 3
Figure 3c
	0 mM NaCl	HK	brpc
	brpc	0.76	-
	WT	0.76	0.93
	50 mM NaCl	HK	brpc
	brpc	0.604	-
	WT	0.043	0.020
	100 mM NaCl	HK	brpc
	brpc	0.01975	-
	WT	0.00079	7.9e-09
	150 mM NaCl	HK	brpc
	brpc	0.32692	-
	WT	0.00847	0.00053
Figure 3e
	NaCl	R401	adj. p-value
	0 mM NaCl	brpc vs. WT	1.7e-09
	100 mM NaCl	brpc vs. WT	6.8e-04

## Sheet: Figure 5
Figure 5a
		1 µg/mL_100 mM	1 µg/mL_0 mM	1 ng/mL_100 mM	1 ng/mL_0 mM	DMSO_100 mM
	1 µg/mL_0 mM	6.0e-09	-	-	-	-
	1 ng/mL_100 mM	4.7e-10	0.64773	-	-	-
	1 ng/mL_0 mM	<2e-16	0.00045	0.00224	-	-
	DMSO_100 mM	3.4e-16	0.02580	0.06876	0.22835	-
	DMSO_0 mM	<2e-16	2.0e-05	0.00014	0.46306	0.05205
Figure 5b		1 µg/mL_100 mM	1 µg/mL_0 mM	1 ng/mL_100 mM	1 ng/mL_0 mM	DMSO_100 mM
	1 µg/mL_0 mM	7.9e-05	-	-	-	-
	1 ng/mL_100 mM	2.1e-08	0.12765	-	-	-
	1 ng/mL_0 mM	1.4e-12	0.00304	0.12765	-	-
	DMSO_100 mM	DMSO_100 mM	0.00085	0.07079	0.71127	-
	DMSO_0 mM	<2e-16	1.2e-06	0.00085	0.07079	0.12765
Figure 5d		1 µg/mL	1 ng/mL
	1 ng/mL	0.035	-
	DMSO	3.7e-05	0.035
Figure 5e

## Sheet: Figure 6
Figure 6b
